# Supplementary material for: Analysis of Dengue Virus Genetic Diversity during Human and Mosquito Infection Reveals Genetic Constraints
Source: PLoS Negl Trop Dis. 2015 Sep 1;9(9):e0004044. doi: 10.1371/journal.pntd.0004044 (PMC4556638; doi:10.1371/journal.pntd.0004044)
Supplement: S6 File — The LoFreq output.snp files for each sample in our data set are in the folder “SNP Files”. The read coverage graphs for each sample are in the folder “Coverage Plots”. (ZIP) [file pntd.0004044.s006.zip]

Archive with 266 entries (259 files):
- S6_File/
- S6_File/.DS_Store
- __MACOSX/
- __MACOSX/S6_File/
- __MACOSX/S6_File/._.DS_Store
- S6_File/Coverage Plots/
- S6_File/Coverage Plots/.DS_Store
- __MACOSX/S6_File/Coverage Plots/
- __MACOSX/S6_File/Coverage Plots/._.DS_Store
- S6_File/Coverage Plots/05K2913DK1-Aeg-Coverage.pdf
- __MACOSX/S6_File/Coverage Plots/._05K2913DK1-Aeg-Coverage.pdf
- S6_File/Coverage Plots/05K2913DK1-Albo-Coverage.pdf
- __MACOSX/S6_File/Coverage Plots/._05K2913DK1-Albo-Coverage.pdf
- S6_File/Coverage Plots/05K2913DK1-Serum-Coverage.pdf
- __MACOSX/S6_File/Coverage Plots/._05K2913DK1-Serum-Coverage.pdf
- S6_File/Coverage Plots/05K2913DK2-Aeg-Coverage.pdf
- __MACOSX/S6_File/Coverage Plots/._05K2913DK2-Aeg-Coverage.pdf
- S6_File/Coverage Plots/05K2913DK2-Albo-Coverage.pdf
- __MACOSX/S6_File/Coverage Plots/._05K2913DK2-Albo-Coverage.pdf
- S6_File/Coverage Plots/05K2913DK2-Serum-Coverage.pdf
- __MACOSX/S6_File/Coverage Plots/._05K2913DK2-Serum-Coverage.pdf
- S6_File/Coverage Plots/05K3911DK1-Aeg-Coverage.pdf
- __MACOSX/S6_File/Coverage Plots/._05K3911DK1-Aeg-Coverage.pdf
- S6_File/Coverage Plots/05K3911DK1-Albo-Coverage.pdf
- __MACOSX/S6_File/Coverage Plots/._05K3911DK1-Albo-Coverage.pdf
- S6_File/Coverage Plots/05K3911DK1-Serum-Coverage.pdf
- __MACOSX/S6_File/Coverage Plots/._05K3911DK1-Serum-Coverage.pdf
- S6_File/Coverage Plots/05K3911DK2-Aeg-Coverage.pdf
- __MACOSX/S6_File/Coverage Plots/._05K3911DK2-Aeg-Coverage.pdf
- S6_File/Coverage Plots/05K3911DK2-Albo-Coverage.pdf
- __MACOSX/S6_File/Coverage Plots/._05K3911DK2-Albo-Coverage.pdf
- S6_File/Coverage Plots/05K3911DK2-Serum-Coverage.pdf
- __MACOSX/S6_File/Coverage Plots/._05K3911DK2-Serum-Coverage.pdf
- S6_File/Coverage Plots/05K4138DK1-Albo-Coverage.pdf
- __MACOSX/S6_File/Coverage Plots/._05K4138DK1-Albo-Coverage.pdf
- S6_File/Coverage Plots/05K4138DK1-Serum-Coverage.pdf
- __MACOSX/S6_File/Coverage Plots/._05K4138DK1-Serum-Coverage.pdf
- S6_File/Coverage Plots/05K4138DK2-Aeg-Coverage.pdf
- __MACOSX/S6_File/Coverage Plots/._05K4138DK2-Aeg-Coverage.pdf
- S6_File/Coverage Plots/05K4138DK2-Albo-Coverage.pdf
- __MACOSX/S6_File/Coverage Plots/._05K4138DK2-Albo-Coverage.pdf
- S6_File/Coverage Plots/05K4138DK2-Serum-Coverage.pdf
- __MACOSX/S6_File/Coverage Plots/._05K4138DK2-Serum-Coverage.pdf
- S6_File/Coverage Plots/05K4139DK1-Aeg-Coverage.pdf
- __MACOSX/S6_File/Coverage Plots/._05K4139DK1-Aeg-Coverage.pdf
- S6_File/Coverage Plots/05K4139DK1-Albo-Coverage.pdf
- __MACOSX/S6_File/Coverage Plots/._05K4139DK1-Albo-Coverage.pdf
- S6_File/Coverage Plots/05K4139DK1-Serum-Coverage.pdf
- __MACOSX/S6_File/Coverage Plots/._05K4139DK1-Serum-Coverage.pdf
- S6_File/Coverage Plots/05K4139DK2-Aeg-Coverage.pdf
- __MACOSX/S6_File/Coverage Plots/._05K4139DK2-Aeg-Coverage.pdf
- S6_File/Coverage Plots/05K4139DK2-Albo-Coverage.pdf
- __MACOSX/S6_File/Coverage Plots/._05K4139DK2-Albo-Coverage.pdf
- S6_File/Coverage Plots/05K4139DK2-Serum-Coverage.pdf
- __MACOSX/S6_File/Coverage Plots/._05K4139DK2-Serum-Coverage.pdf
- S6_File/Coverage Plots/05K4152DK1-Aeg-Coverage.pdf
- __MACOSX/S6_File/Coverage Plots/._05K4152DK1-Aeg-Coverage.pdf
- S6_File/Coverage Plots/05K4152DK1-Albo-Coverage.pdf
- __MACOSX/S6_File/Coverage Plots/._05K4152DK1-Albo-Coverage.pdf
- S6_File/Coverage Plots/05K4152DK1-Serum-Coverage.pdf
- __MACOSX/S6_File/Coverage Plots/._05K4152DK1-Serum-Coverage.pdf
- S6_File/Coverage Plots/05K4152DK2-Aeg-Coverage.pdf
- __MACOSX/S6_File/Coverage Plots/._05K4152DK2-Aeg-Coverage.pdf
- S6_File/Coverage Plots/05K4152DK2-Albo-Coverage.pdf
- __MACOSX/S6_File/Coverage Plots/._05K4152DK2-Albo-Coverage.pdf
- S6_File/Coverage Plots/05K4152DK2-Serum-Coverage.pdf
- __MACOSX/S6_File/Coverage Plots/._05K4152DK2-Serum-Coverage.pdf
- S6_File/Coverage Plots/05K4172DK1-Aeg-Coverage.pdf
- __MACOSX/S6_File/Coverage Plots/._05K4172DK1-Aeg-Coverage.pdf
- S6_File/Coverage Plots/05K4172DK1-Albo-Coverage.pdf
- __MACOSX/S6_File/Coverage Plots/._05K4172DK1-Albo-Coverage.pdf
- S6_File/Coverage Plots/05K4172DK2-Aeg-Coverage.pdf
- __MACOSX/S6_File/Coverage Plots/._05K4172DK2-Aeg-Coverage.pdf
- S6_File/Coverage Plots/05K4172DK2-Albo-Coverage.pdf
- __MACOSX/S6_File/Coverage Plots/._05K4172DK2-Albo-Coverage.pdf
- S6_File/Coverage Plots/05K4173DK1-Aeg-Coverage.pdf
- __MACOSX/S6_File/Coverage Plots/._05K4173DK1-Aeg-Coverage.pdf
- S6_File/Coverage Plots/05K4173DK1-Albo-Coverage.pdf
- __MACOSX/S6_File/Coverage Plots/._05K4173DK1-Albo-Coverage.pdf
- S6_File/Coverage Plots/05K4173DK2-Aeg-Coverage.pdf
- __MACOSX/S6_File/Coverage Plots/._05K4173DK2-Aeg-Coverage.pdf
- S6_File/Coverage Plots/05K4173DK2-Albo-Coverage.pdf
- __MACOSX/S6_File/Coverage Plots/._05K4173DK2-Albo-Coverage.pdf
- S6_File/Coverage Plots/05K4441DK1-Aeg-Coverage.pdf
- __MACOSX/S6_File/Coverage Plots/._05K4441DK1-Aeg-Coverage.pdf
- S6_File/Coverage Plots/05K4441DK1-Albo-Coverage.pdf
- __MACOSX/S6_File/Coverage Plots/._05K4441DK1-Albo-Coverage.pdf
- S6_File/Coverage Plots/05K4441DK1-Serum-Coverage.pdf
- __MACOSX/S6_File/Coverage Plots/._05K4441DK1-Serum-Coverage.pdf
- S6_File/Coverage Plots/05K4441DK2-Aeg-Coverage.pdf
- __MACOSX/S6_File/Coverage Plots/._05K4441DK2-Aeg-Coverage.pdf
- S6_File/Coverage Plots/05K4441DK2-Albo-Coverage.pdf
- __MACOSX/S6_File/Coverage Plots/._05K4441DK2-Albo-Coverage.pdf
- S6_File/Coverage Plots/05K4441DK2-Serum-Coverage.pdf
- __MACOSX/S6_File/Coverage Plots/._05K4441DK2-Serum-Coverage.pdf
- S6_File/Coverage Plots/05K4468DK1-Aeg-Coverage.pdf
- __MACOSX/S6_File/Coverage Plots/._05K4468DK1-Aeg-Coverage.pdf
- S6_File/Coverage Plots/05K4468DK1-Serum-Coverage.pdf
- __MACOSX/S6_File/Coverage Plots/._05K4468DK1-Serum-Coverage.pdf
- S6_File/Coverage Plots/05K4468DK2-Aeg-Coverage.pdf
- __MACOSX/S6_File/Coverage Plots/._05K4468DK2-Aeg-Coverage.pdf
- S6_File/Coverage Plots/05K4468DK2-Albo-Coverage.pdf
- __MACOSX/S6_File/Coverage Plots/._05K4468DK2-Albo-Coverage.pdf
- S6_File/Coverage Plots/05K4468DK2-Serum-Coverage.pdf
- __MACOSX/S6_File/Coverage Plots/._05K4468DK2-Serum-Coverage.pdf
- S6_File/Coverage Plots/05K4621DK1-Aeg-Coverage.pdf
- __MACOSX/S6_File/Coverage Plots/._05K4621DK1-Aeg-Coverage.pdf
- S6_File/Coverage Plots/05K4621DK1-Albo-Coverage.pdf
- __MACOSX/S6_File/Coverage Plots/._05K4621DK1-Albo-Coverage.pdf
- S6_File/Coverage Plots/05K4621DK2-Aeg-Coverage.pdf
- __MACOSX/S6_File/Coverage Plots/._05K4621DK2-Aeg-Coverage.pdf
- S6_File/Coverage Plots/05K4621DK2-Albo-Coverage.pdf
- __MACOSX/S6_File/Coverage Plots/._05K4621DK2-Albo-Coverage.pdf
- S6_File/Coverage Plots/05K4622DK1-Aeg-Coverage.pdf
- __MACOSX/S6_File/Coverage Plots/._05K4622DK1-Aeg-Coverage.pdf
- S6_File/Coverage Plots/05K4622DK1-Albo-Coverage.pdf
- __MACOSX/S6_File/Coverage Plots/._05K4622DK1-Albo-Coverage.pdf
- S6_File/Coverage Plots/05K4622DK1-Serum-Coverage.pdf
- __MACOSX/S6_File/Coverage Plots/._05K4622DK1-Serum-Coverage.pdf
- S6_File/Coverage Plots/05K4622DK2-Aeg-Coverage.pdf
- __MACOSX/S6_File/Coverage Plots/._05K4622DK2-Aeg-Coverage.pdf
- S6_File/Coverage Plots/05K4622DK2-Albo-Coverage.pdf
- __MACOSX/S6_File/Coverage Plots/._05K4622DK2-Albo-Coverage.pdf
- S6_File/Coverage Plots/05K4622DK2-Serum-Coverage.pdf
- __MACOSX/S6_File/Coverage Plots/._05K4622DK2-Serum-Coverage.pdf
- __MACOSX/S6_File/._Coverage Plots
- S6_File/SNP Files/
- S6_File/SNP Files/05K2913DK1-Aeg-TTAGGC_read1_bwa-uniq-dups-marked_lofreq-final.snp
- __MACOSX/S6_File/SNP Files/
- __MACOSX/S6_File/SNP Files/._05K2913DK1-Aeg-TTAGGC_read1_bwa-uniq-dups-marked_lofreq-final.snp
- S6_File/SNP Files/05K2913DK1-Albo-CGATGT_read1_bwa-uniq-dups-marked_lofreq-final.snp
- __MACOSX/S6_File/SNP Files/._05K2913DK1-Albo-CGATGT_read1_bwa-uniq-dups-marked_lofreq-final.snp
- S6_File/SNP Files/05K2913DK1-Serum-ATCACG_read1_bwa-uniq-dups-marked_lofreq-final.snp
- __MACOSX/S6_File/SNP Files/._05K2913DK1-Serum-ATCACG_read1_bwa-uniq-dups-marked_lofreq-final.snp
- S6_File/SNP Files/05K2913DK2-Aeg-GCCAAT_read1_bwa-uniq-dups-marked_lofreq-final.snp
- __MACOSX/S6_File/SNP Files/._05K2913DK2-Aeg-GCCAAT_read1_bwa-uniq-dups-marked_lofreq-final.snp
- S6_File/SNP Files/05K2913DK2-Albo-ACAGTG_read1_bwa-uniq-dups-marked_lofreq-final.snp
- __MACOSX/S6_File/SNP Files/._05K2913DK2-Albo-ACAGTG_read1_bwa-uniq-dups-marked_lofreq-final.snp
- S6_File/SNP Files/05K2913DK2-Serum-TGACCA_read1_bwa-uniq-dups-marked_lofreq-final.snp
- __MACOSX/S6_File/SNP Files/._05K2913DK2-Serum-TGACCA_read1_bwa-uniq-dups-marked_lofreq-final.snp
- S6_File/SNP Files/05K3911DK1-Aeg-GATCAG_read1_bwa-uniq-dups-marked_lofreq-final.snp
- __MACOSX/S6_File/SNP Files/._05K3911DK1-Aeg-GATCAG_read1_bwa-uniq-dups-marked_lofreq-final.snp
- S6_File/SNP Files/05K3911DK1-Albo-ACTTGA_read1_bwa-uniq-dups-marked_lofreq-final.snp
- __MACOSX/S6_File/SNP Files/._05K3911DK1-Albo-ACTTGA_read1_bwa-uniq-dups-marked_lofreq-final.snp
- S6_File/SNP Files/05K3911DK1-Serum-CAGATC_read1_bwa-uniq-dups-marked_lofreq-final.snp
- __MACOSX/S6_File/SNP Files/._05K3911DK1-Serum-CAGATC_read1_bwa-uniq-dups-marked_lofreq-final.snp
- S6_File/SNP Files/05K3911DK2-Aeg-CTTGTA_read1_bwa-uniq-dups-marked_lofreq-final.snp
- __MACOSX/S6_File/SNP Files/._05K3911DK2-Aeg-CTTGTA_read1_bwa-uniq-dups-marked_lofreq-final.snp
- S6_File/SNP Files/05K3911DK2-Albo-GGCTAC_read1_bwa-uniq-dups-marked_lofreq-final.snp
- __MACOSX/S6_File/SNP Files/._05K3911DK2-Albo-GGCTAC_read1_bwa-uniq-dups-marked_lofreq-final.snp
- S6_File/SNP Files/05K3911DK2-Serum-TAGCTT_read1_bwa-uniq-dups-marked_lofreq-final.snp
- __MACOSX/S6_File/SNP Files/._05K3911DK2-Serum-TAGCTT_read1_bwa-uniq-dups-marked_lofreq-final.snp
- S6_File/SNP Files/05K4138DK1-Aeg-TTAGGC_read1_bwa-uniq-dups-marked_lofreq-final.snp
- __MACOSX/S6_File/SNP Files/._05K4138DK1-Aeg-TTAGGC_read1_bwa-uniq-dups-marked_lofreq-final.snp
- S6_File/SNP Files/05K4138DK1-Albo-CGATGT_read1_bwa-uniq-dups-marked_lofreq-final.snp
- __MACOSX/S6_File/SNP Files/._05K4138DK1-Albo-CGATGT_read1_bwa-uniq-dups-marked_lofreq-final.snp
- S6_File/SNP Files/05K4138DK1-Serum-ATCACG_read1_bwa-uniq-dups-marked_lofreq-final.snp
- __MACOSX/S6_File/SNP Files/._05K4138DK1-Serum-ATCACG_read1_bwa-uniq-dups-marked_lofreq-final.snp
- S6_File/SNP Files/05K4138DK2-Aeg-GCCAAT_read1_bwa-uniq-dups-marked_lofreq-final.snp
- __MACOSX/S6_File/SNP Files/._05K4138DK2-Aeg-GCCAAT_read1_bwa-uniq-dups-marked_lofreq-final.snp
- S6_File/SNP Files/05K4138DK2-Albo-ACAGTG_read1_bwa-uniq-dups-marked_lofreq-final.snp
- __MACOSX/S6_File/SNP Files/._05K4138DK2-Albo-ACAGTG_read1_bwa-uniq-dups-marked_lofreq-final.snp
- S6_File/SNP Files/05K4138DK2-Serum-TGACCA_read1_bwa-uniq-dups-marked_lofreq-final.snp
- __MACOSX/S6_File/SNP Files/._05K4138DK2-Serum-TGACCA_read1_bwa-uniq-dups-marked_lofreq-final.snp
- S6_File/SNP Files/05K4139DK1-Aeg-GATCAG_read1_bwa-uniq-dups-marked_lofreq-final.snp
- __MACOSX/S6_File/SNP Files/._05K4139DK1-Aeg-GATCAG_read1_bwa-uniq-dups-marked_lofreq-final.snp
- S6_File/SNP Files/05K4139DK1-Albo-ACTTGA_read1_bwa-uniq-dups-marked_lofreq-final.snp
- __MACOSX/S6_File/SNP Files/._05K4139DK1-Albo-ACTTGA_read1_bwa-uniq-dups-marked_lofreq-final.snp
- S6_File/SNP Files/05K4139DK1-Serum-CAGATC_read1_bwa-uniq-dups-marked_lofreq-final.snp
- __MACOSX/S6_File/SNP Files/._05K4139DK1-Serum-CAGATC_read1_bwa-uniq-dups-marked_lofreq-final.snp
- S6_File/SNP Files/05K4139DK2-Aeg-CTTGTA_read1_bwa-uniq-dups-marked_lofreq-final.snp
- __MACOSX/S6_File/SNP Files/._05K4139DK2-Aeg-CTTGTA_read1_bwa-uniq-dups-marked_lofreq-final.snp
- S6_File/SNP Files/05K4139DK2-Albo-GGCTAC_read1_bwa-uniq-dups-marked_lofreq-final.snp
- __MACOSX/S6_File/SNP Files/._05K4139DK2-Albo-GGCTAC_read1_bwa-uniq-dups-marked_lofreq-final.snp
- S6_File/SNP Files/05K4139DK2-Serum-TAGCTT_read1_bwa-uniq-dups-marked_lofreq-final.snp
- __MACOSX/S6_File/SNP Files/._05K4139DK2-Serum-TAGCTT_read1_bwa-uniq-dups-marked_lofreq-final.snp
- S6_File/SNP Files/05K4152DK1-Aeg-TTAGGC_read1_bwa-uniq-dups-marked_lofreq-final.snp
- __MACOSX/S6_File/SNP Files/._05K4152DK1-Aeg-TTAGGC_read1_bwa-uniq-dups-marked_lofreq-final.snp
- S6_File/SNP Files/05K4152DK1-Albo-CGATGT_read1_bwa-uniq-dups-marked_lofreq-final.snp
- __MACOSX/S6_File/SNP Files/._05K4152DK1-Albo-CGATGT_read1_bwa-uniq-dups-marked_lofreq-final.snp
- S6_File/SNP Files/05K4152DK1-Serum-ATCACG_read1_bwa-uniq-dups-marked_lofreq-final.snp
- __MACOSX/S6_File/SNP Files/._05K4152DK1-Serum-ATCACG_read1_bwa-uniq-dups-marked_lofreq-final.snp
- S6_File/SNP Files/05K4152DK2-Aeg-GCCAAT_read1_bwa-uniq-dups-marked_lofreq-final.snp
- __MACOSX/S6_File/SNP Files/._05K4152DK2-Aeg-GCCAAT_read1_bwa-uniq-dups-marked_lofreq-final.snp
- S6_File/SNP Files/05K4152DK2-Albo-ACAGTG_read1_bwa-uniq-dups-marked_lofreq-final.snp
- __MACOSX/S6_File/SNP Files/._05K4152DK2-Albo-ACAGTG_read1_bwa-uniq-dups-marked_lofreq-final.snp
- S6_File/SNP Files/05K4152DK2-Serum-TGACCA_read1_bwa-uniq-dups-marked_lofreq-final.snp
- __MACOSX/S6_File/SNP Files/._05K4152DK2-Serum-TGACCA_read1_bwa-uniq-dups-marked_lofreq-final.snp
- S6_File/SNP Files/05K4172DK1-Aeg-ACTTGA_read1_bwa-uniq-dups-marked_lofreq-final.snp
- __MACOSX/S6_File/SNP Files/._05K4172DK1-Aeg-ACTTGA_read1_bwa-uniq-dups-marked_lofreq-final.snp
- S6_File/SNP Files/05K4172DK1-Albo-CAGATC_read1_bwa-uniq-dups-marked_lofreq-final.snp
- __MACOSX/S6_File/SNP Files/._05K4172DK1-Albo-CAGATC_read1_bwa-uniq-dups-marked_lofreq-final.snp
- S6_File/SNP Files/05K4172DK1-Serum.single_bwa-uniq-dups-marked_lofreq-final.snp
- __MACOSX/S6_File/SNP Files/._05K4172DK1-Serum.single_bwa-uniq-dups-marked_lofreq-final.snp
- S6_File/SNP Files/05K4172DK2-Aeg-TAGCTT_read1_bwa-uniq-dups-marked_lofreq-final.snp
- __MACOSX/S6_File/SNP Files/._05K4172DK2-Aeg-TAGCTT_read1_bwa-uniq-dups-marked_lofreq-final.snp
- S6_File/SNP Files/05K4172DK2-Albo-GATCAG_read1_bwa-uniq-dups-marked_lofreq-final.snp
- __MACOSX/S6_File/SNP Files/._05K4172DK2-Albo-GATCAG_read1_bwa-uniq-dups-marked_lofreq-final.snp
- S6_File/SNP Files/05K4172DK2-Serum.single_bwa-uniq-dups-marked_lofreq-final.snp
- __MACOSX/S6_File/SNP Files/._05K4172DK2-Serum.single_bwa-uniq-dups-marked_lofreq-final.snp
- S6_File/SNP Files/05K4173DK1-Aeg-CTTGTA_read1_bwa-uniq-dups-marked_lofreq-final.snp
- __MACOSX/S6_File/SNP Files/._05K4173DK1-Aeg-CTTGTA_read1_bwa-uniq-dups-marked_lofreq-final.snp
- S6_File/SNP Files/05K4173DK1-Albo-GGCTAC_read1_bwa-uniq-dups-marked_lofreq-final.snp
- __MACOSX/S6_File/SNP Files/._05K4173DK1-Albo-GGCTAC_read1_bwa-uniq-dups-marked_lofreq-final.snp
- S6_File/SNP Files/05K4173DK1-Serum.single_bwa-uniq-dups-marked_lofreq-final.snp
- __MACOSX/S6_File/SNP Files/._05K4173DK1-Serum.single_bwa-uniq-dups-marked_lofreq-final.snp
- S6_File/SNP Files/05K4173DK2-Aeg-CGATGT_read1_bwa-uniq-dups-marked_lofreq-final.snp
- __MACOSX/S6_File/SNP Files/._05K4173DK2-Aeg-CGATGT_read1_bwa-uniq-dups-marked_lofreq-final.snp
- S6_File/SNP Files/05K4173DK2-Albo-ATCACG_read1_bwa-uniq-dups-marked_lofreq-final.snp
- __MACOSX/S6_File/SNP Files/._05K4173DK2-Albo-ATCACG_read1_bwa-uniq-dups-marked_lofreq-final.snp
- S6_File/SNP Files/05K4173DK2-Serum.single_bwa-uniq-dups-marked_lofreq-final.snp
- __MACOSX/S6_File/SNP Files/._05K4173DK2-Serum.single_bwa-uniq-dups-marked_lofreq-final.snp
- S6_File/SNP Files/05K4441DK1-Aeg-ACAGTG_read1_bwa-uniq-dups-marked_lofreq-final.snp
- __MACOSX/S6_File/SNP Files/._05K4441DK1-Aeg-ACAGTG_read1_bwa-uniq-dups-marked_lofreq-final.snp
- S6_File/SNP Files/05K4441DK1-Albo-TGACCA_read1_bwa-uniq-dups-marked_lofreq-final.snp
- __MACOSX/S6_File/SNP Files/._05K4441DK1-Albo-TGACCA_read1_bwa-uniq-dups-marked_lofreq-final.snp
- S6_File/SNP Files/05K4441DK1-Serum-TTAGGC_read1_bwa-uniq-dups-marked_lofreq-final.snp
- __MACOSX/S6_File/SNP Files/._05K4441DK1-Serum-TTAGGC_read1_bwa-uniq-dups-marked_lofreq-final.snp
- S6_File/SNP Files/05K4441DK2-Aeg-ACTTGA_read1_bwa-uniq-dups-marked_lofreq-final.snp
- __MACOSX/S6_File/SNP Files/._05K4441DK2-Aeg-ACTTGA_read1_bwa-uniq-dups-marked_lofreq-final.snp
- S6_File/SNP Files/05K4441DK2-Albo-CAGATC_read1_bwa-uniq-dups-marked_lofreq-final.snp
- __MACOSX/S6_File/SNP Files/._05K4441DK2-Albo-CAGATC_read1_bwa-uniq-dups-marked_lofreq-final.snp
- S6_File/SNP Files/05K4441DK2-Serum-GCCAAT_read1_bwa-uniq-dups-marked_lofreq-final.snp
- __MACOSX/S6_File/SNP Files/._05K4441DK2-Serum-GCCAAT_read1_bwa-uniq-dups-marked_lofreq-final.snp
- S6_File/SNP Files/05K4468DK1-Aeg-GGCTAC_read1_bwa-uniq-dups-marked_lofreq-final.snp
- __MACOSX/S6_File/SNP Files/._05K4468DK1-Aeg-GGCTAC_read1_bwa-uniq-dups-marked_lofreq-final.snp
- S6_File/SNP Files/05K4468DK1-Albo-TAGCTT_read1_bwa-uniq-dups-marked_lofreq-final.snp
- __MACOSX/S6_File/SNP Files/._05K4468DK1-Albo-TAGCTT_read1_bwa-uniq-dups-marked_lofreq-final.snp
- S6_File/SNP Files/05K4468DK1-Serum-GATCAG_read1_bwa-uniq-dups-marked_lofreq-final.snp
- __MACOSX/S6_File/SNP Files/._05K4468DK1-Serum-GATCAG_read1_bwa-uniq-dups-marked_lofreq-final.snp
- S6_File/SNP Files/05K4468DK2-Aeg-CGATGT_read1_bwa-uniq-dups-marked_lofreq-final.snp
- __MACOSX/S6_File/SNP Files/._05K4468DK2-Aeg-CGATGT_read1_bwa-uniq-dups-marked_lofreq-final.snp
- S6_File/SNP Files/05K4468DK2-Albo-ATCACG_read1_bwa-uniq-dups-marked_lofreq-final.snp
- __MACOSX/S6_File/SNP Files/._05K4468DK2-Albo-ATCACG_read1_bwa-uniq-dups-marked_lofreq-final.snp
- S6_File/SNP Files/05K4468DK2-Serum-CTTGTA_read1_bwa-uniq-dups-marked_lofreq-final.snp
- __MACOSX/S6_File/SNP Files/._05K4468DK2-Serum-CTTGTA_read1_bwa-uniq-dups-marked_lofreq-final.snp
- S6_File/SNP Files/05K4620DK1-Serum.single_bwa-uniq-dups-marked_lofreq-final.snp
- __MACOSX/S6_File/SNP Files/._05K4620DK1-Serum.single_bwa-uniq-dups-marked_lofreq-final.snp
- S6_File/SNP Files/05K4620DK2-Serum.single_bwa-uniq-dups-marked_lofreq-final.snp
- __MACOSX/S6_File/SNP Files/._05K4620DK2-Serum.single_bwa-uniq-dups-marked_lofreq-final.snp
- S6_File/SNP Files/05K4621DK1-Aeg-TGACCA_read1_bwa-uniq-dups-marked_lofreq-final.snp
- __MACOSX/S6_File/SNP Files/._05K4621DK1-Aeg-TGACCA_read1_bwa-uniq-dups-marked_lofreq-final.snp
- S6_File/SNP Files/05K4621DK1-Albo-TTAGGC_read1_bwa-uniq-dups-marked_lofreq-final.snp
- __MACOSX/S6_File/SNP Files/._05K4621DK1-Albo-TTAGGC_read1_bwa-uniq-dups-marked_lofreq-final.snp
- S6_File/SNP Files/05K4621DK1-Serum.single_bwa-uniq-dups-marked_lofreq-final.snp
- __MACOSX/S6_File/SNP Files/._05K4621DK1-Serum.single_bwa-uniq-dups-marked_lofreq-final.snp
- S6_File/SNP Files/05K4621DK2-Aeg-GCCAAT_read1_bwa-uniq-dups-marked_lofreq-final.snp
- __MACOSX/S6_File/SNP Files/._05K4621DK2-Aeg-GCCAAT_read1_bwa-uniq-dups-marked_lofreq-final.snp
- S6_File/SNP Files/05K4621DK2-Albo-ACAGTG_read1_bwa-uniq-dups-marked_lofreq-final.snp
- __MACOSX/S6_File/SNP Files/._05K4621DK2-Albo-ACAGTG_read1_bwa-uniq-dups-marked_lofreq-final.snp
- S6_File/SNP Files/05K4621DK2-Serum.single_bwa-uniq-dups-marked_lofreq-final.snp
- __MACOSX/S6_File/SNP Files/._05K4621DK2-Serum.single_bwa-uniq-dups-marked_lofreq-final.snp
- S6_File/SNP Files/05K4622DK1-Aeg-GATCAG_read1_bwa-uniq-dups-marked_lofreq-final.snp
- __MACOSX/S6_File/SNP Files/._05K4622DK1-Aeg-GATCAG_read1_bwa-uniq-dups-marked_lofreq-final.snp
- S6_File/SNP Files/05K4622DK1-Albo-ACTTGA_read1_bwa-uniq-dups-marked_lofreq-final.snp
- __MACOSX/S6_File/SNP Files/._05K4622DK1-Albo-ACTTGA_read1_bwa-uniq-dups-marked_lofreq-final.snp
- S6_File/SNP Files/05K4622DK1-Serum-CAGATC_read1_bwa-uniq-dups-marked_lofreq-final.snp
- __MACOSX/S6_File/SNP Files/._05K4622DK1-Serum-CAGATC_read1_bwa-uniq-dups-marked_lofreq-final.snp
- S6_File/SNP Files/05K4622DK2-Aeg-CTTGTA_read1_bwa-uniq-dups-marked_lofreq-final.snp
- __MACOSX/S6_File/SNP Files/._05K4622DK2-Aeg-CTTGTA_read1_bwa-uniq-dups-marked_lofreq-final.snp
- S6_File/SNP Files/05K4622DK2-Albo-GGCTAC_read1_bwa-uniq-dups-marked_lofreq-final.snp
- __MACOSX/S6_File/SNP Files/._05K4622DK2-Albo-GGCTAC_read1_bwa-uniq-dups-marked_lofreq-final.snp
- S6_File/SNP Files/05K4622DK2-Serum-TAGCTT_read1_bwa-uniq-dups-marked_lofreq-final.snp
- __MACOSX/S6_File/SNP Files/._05K4622DK2-Serum-TAGCTT_read1_bwa-uniq-dups-marked_lofreq-final.snp
- __MACOSX/S6_File/._SNP Files
- __MACOSX/._S6_File
