# Supplementary material for: Analysis of Dengue Virus Genetic Diversity during Human and Mosquito Infection Reveals Genetic Constraints
Source: PLoS Negl Trop Dis. 2015 Sep 1;9(9):e0004044. doi: 10.1371/journal.pntd.0004044 (PMC4556638; doi:10.1371/journal.pntd.0004044)
Supplement: S6 File — The LoFreq output.snp files for each sample in our data set are in the folder “SNP Files”. The read coverage graphs for each sample are in the folder “Coverage Plots”. (ZIP) [file pntd.0004044.s006.zip › S6_File/SNP Files/05K2913DK1-Aeg-TTAGGC_read1_bwa-uniq-dups-marked_lofreq-final.snp]

05K3911 433 A>G 0.998658 basecount-A:99;basecount-C:41;basecount-G:171875;basecount-T:91;coverage:172106;pvalue-phred:NA;strandbias-pvalue-corr:0.740759506736;strandbias-pvalue-uncorr:0.740759506736;strandbias-pvalue-uncorr-phred:1;type:consensus-var
05K3911 554 G>A 0.00446411 basecount-A:1030;basecount-C:71;basecount-G:229530;basecount-T:98;coverage:230512;pvalue:3.33075720496e-191;pvalue-phred:1905;strandbias-pvalue-corr:0.713819659884;strandbias-pvalue-uncorr:0.713819659884;strandbias-pvalue-uncorr-phred:1;type:low-freq-var
05K3911 848 C>T 0.0209884 basecount-A:199;basecount-C:211192;basecount-G:99;basecount-T:4534;coverage:214265;pvalue:6.1488322489e-150;pvalue-phred:1492;strandbias-pvalue-corr:1.81058162259;strandbias-pvalue-uncorr:0.0724232649035;strandbias-pvalue-uncorr-phred:11;type:low-freq-var
05K3911 906 T>C 0.00607741 basecount-A:58;basecount-C:1418;basecount-G:83;basecount-T:231764;coverage:233117;pvalue:0.0;pvalue-phred:9223372036854775807;strandbias-pvalue-corr:4.49350060155;strandbias-pvalue-uncorr:0.204250027343;strandbias-pvalue-uncorr-phred:7;type:low-freq-var
05K3911 1829 T>C 0.00122665 basecount-A:89;basecount-C:358;basecount-G:111;basecount-T:291293;coverage:291654;pvalue:1.71134096928e-12;pvalue-phred:118;strandbias-pvalue-corr:3.3560946467;strandbias-pvalue-uncorr:0.139837276946;strandbias-pvalue-uncorr-phred:9;type:low-freq-var
05K3911 2092 T>C 0.00446993 basecount-A:41;basecount-C:46;basecount-G:28;basecount-T:10176;coverage:10218;pvalue:1.72930770242e-10;pvalue-phred:98;strandbias-pvalue-corr:6.06270797124;strandbias-pvalue-uncorr:0.404180531416;strandbias-pvalue-uncorr-phred:4;type:low-freq-var
05K3911 2387 G>A 0.0186275 basecount-A:2622;basecount-C:52;basecount-G:138047;basecount-T:39;coverage:140545;pvalue:0.0;pvalue-phred:9223372036854775807;strandbias-pvalue-corr:1.11590313528;strandbias-pvalue-uncorr:0.0398536834028;strandbias-pvalue-uncorr-phred:14;type:low-freq-var
05K3911 3247 T>C 0.995849 basecount-A:360;basecount-C:176098;basecount-G:243;basecount-T:131;coverage:176832;pvalue-phred:NA;strandbias-pvalue-corr:6.31389971457;strandbias-pvalue-uncorr:0.332310511293;strandbias-pvalue-uncorr-phred:5;type:consensus-var
05K3911 3310 C>T 0.998205 basecount-A:55;basecount-C:199;basecount-G:76;basecount-T:183474;coverage:183804;pvalue-phred:NA;strandbias-pvalue-corr:0.243524591783;strandbias-pvalue-uncorr:0.00839739971666;strandbias-pvalue-uncorr-phred:21;type:consensus-var
05K3911 3576 C>T 0.0051811 basecount-A:62;basecount-C:164839;basecount-G:35;basecount-T:859;coverage:165630;pvalue:0.0;pvalue-phred:9223372036854775807;strandbias-pvalue-corr:1.0;strandbias-pvalue-uncorr:1.0;strandbias-pvalue-uncorr-phred:0;type:low-freq-var
05K3911 3986 G>A 0.00296746 basecount-A:690;basecount-C:74;basecount-G:231508;basecount-T:250;coverage:232178;pvalue:1.87480650486e-27;pvalue-phred:267;strandbias-pvalue-corr:6.13022724434;strandbias-pvalue-uncorr:0.306511362217;strandbias-pvalue-uncorr-phred:5;type:low-freq-var
05K3911 4177 T>C 0.998131 basecount-A:12;basecount-C:15488;basecount-G:5;basecount-T:12;coverage:15517;pvalue-phred:NA;strandbias-pvalue-corr:6.33365054992;strandbias-pvalue-uncorr:0.372567679407;strandbias-pvalue-uncorr-phred:4;type:consensus-var
05K3911 4846 A>G 0.997967 basecount-A:152;basecount-C:62;basecount-G:144322;basecount-T:80;coverage:144616;pvalue-phred:NA;strandbias-pvalue-corr:6.04848734847;strandbias-pvalue-uncorr:0.465268257575;strandbias-pvalue-uncorr-phred:3;type:consensus-var
05K3911 5164 G>A 0.999016 basecount-A:150185;basecount-C:36;basecount-G:72;basecount-T:40;coverage:150333;pvalue-phred:NA;strandbias-pvalue-corr:0.711315867368;strandbias-pvalue-uncorr:0.711315867368;strandbias-pvalue-uncorr-phred:1;type:consensus-var
05K3911 5260 A>G 0.0055441 basecount-A:222293;basecount-C:82;basecount-G:1240;basecount-T:46;coverage:223432;pvalue:8.68929887069e-101;pvalue-phred:1001;strandbias-pvalue-corr:0.975284878038;strandbias-pvalue-uncorr:0.975284878038;strandbias-pvalue-uncorr-phred:0;type:low-freq-var
05K3911 5278 A>G 0.0873103 basecount-A:210637;basecount-C:59;basecount-G:20161;basecount-T:55;coverage:228658;pvalue:0.0;pvalue-phred:9223372036854775807;strandbias-pvalue-corr:6.29278172963;strandbias-pvalue-uncorr:0.393298858102;strandbias-pvalue-uncorr-phred:4;type:low-freq-var
05K3911 5335 A>T 0.99728 basecount-A:114;basecount-C:407;basecount-G:155;basecount-T:247888;coverage:248564;pvalue-phred:NA;strandbias-pvalue-corr:0.0754587040165;strandbias-pvalue-uncorr:0.00228662739444;strandbias-pvalue-uncorr-phred:26;type:consensus-var
05K3911 5470 C>T 0.0575073 basecount-A:208;basecount-C:218629;basecount-G:72;basecount-T:13357;coverage:231188;pvalue:0.0;pvalue-phred:9223372036854775807;strandbias-pvalue-corr:3.53108161846;strandbias-pvalue-uncorr:0.153525287759;strandbias-pvalue-uncorr-phred:8;type:low-freq-var
05K3911 5878 C>T 0.998559 basecount-A:56;basecount-C:122;basecount-G:47;basecount-T:155927;coverage:156152;pvalue-phred:NA;strandbias-pvalue-corr:0.134984634951;strandbias-pvalue-uncorr:0.00435434306292;strandbias-pvalue-uncorr-phred:24;type:consensus-var
05K3911 6070 T>C 0.0173238 basecount-A:334;basecount-C:2217;basecount-G:530;basecount-T:124893;coverage:127003;pvalue:0.0;pvalue-phred:9223372036854775807;strandbias-pvalue-corr:5.87970230936;strandbias-pvalue-uncorr:0.489975192447;strandbias-pvalue-uncorr-phred:3;type:low-freq-var
05K3911 6331 C>T 0.0127564 basecount-A:175;basecount-C:73003;basecount-G:35;basecount-T:946;coverage:73863;pvalue:7.10207654334e-161;pvalue-phred:1601;strandbias-pvalue-corr:0.181881895834;strandbias-pvalue-uncorr:0.00606272986114;strandbias-pvalue-uncorr-phred:22;type:low-freq-var
05K3911 6364 A>C 0.996919 basecount-A:43;basecount-C:27501;basecount-G:21;basecount-T:21;coverage:27586;pvalue-phred:NA;strandbias-pvalue-corr:1.86964726304;strandbias-pvalue-uncorr:0.0719095101171;strandbias-pvalue-uncorr-phred:11;type:consensus-var
05K3911 6466 G>A 0.0172264 basecount-A:358;basecount-C:31;basecount-G:20381;basecount-T:12;coverage:20633;pvalue:3.0094381316e-227;pvalue-phred:2265;strandbias-pvalue-corr:0.726992069332;strandbias-pvalue-uncorr:0.726992069332;strandbias-pvalue-uncorr-phred:1;type:low-freq-var
05K3911 6548 C>T 0.00172851 basecount-A:14;basecount-C:42138;basecount-G:8;basecount-T:73;coverage:42215;pvalue:5.44771115596e-10;pvalue-phred:93;strandbias-pvalue-corr:0.614644896746;strandbias-pvalue-uncorr:0.614644896746;strandbias-pvalue-uncorr-phred:2;type:low-freq-var
05K3911 6782 T>C 0.0037905 basecount-A:62;basecount-C:778;basecount-G:101;basecount-T:204309;coverage:205019;pvalue:5.93276007452e-64;pvalue-phred:632;strandbias-pvalue-corr:4.35995132435;strandbias-pvalue-uncorr:0.207616729731;strandbias-pvalue-uncorr-phred:7;type:low-freq-var
05K3911 8121 A>G 0.0043693 basecount-A:155283;basecount-C:72;basecount-G:682;basecount-T:52;coverage:155943;pvalue:2.10225073627e-200;pvalue-phred:1997;strandbias-pvalue-corr:0.840219066499;strandbias-pvalue-uncorr:0.840219066499;strandbias-pvalue-uncorr-phred:1;type:low-freq-var
05K3911 8367 T>C 0.996273 basecount-A:850;basecount-C:411151;basecount-G:465;basecount-T:223;coverage:412689;pvalue-phred:NA;strandbias-pvalue-corr:0.10858839278;strandbias-pvalue-uncorr:0.00339338727436;strandbias-pvalue-uncorr-phred:25;type:consensus-var
05K3911 8955 T>C 0.0117964 basecount-A:101;basecount-C:1401;basecount-G:56;basecount-T:117207;coverage:118525;pvalue:0.0;pvalue-phred:9223372036854775807;strandbias-pvalue-corr:1.0;strandbias-pvalue-uncorr:1.0;strandbias-pvalue-uncorr-phred:0;type:low-freq-var
05K3911 9040 T>C 0.00918684 basecount-A:55;basecount-C:1218;basecount-G:217;basecount-T:131091;coverage:132260;pvalue:0.0;pvalue-phred:9223372036854775807;strandbias-pvalue-corr:6.09937513311;strandbias-pvalue-uncorr:0.435669652365;strandbias-pvalue-uncorr-phred:4;type:low-freq-var
05K3911 9463 C>T 0.00277502 basecount-A:84;basecount-C:130323;basecount-G:40;basecount-T:363;coverage:130667;pvalue:9.66683556449e-20;pvalue-phred:190;strandbias-pvalue-corr:0.865686383386;strandbias-pvalue-uncorr:0.865686383386;strandbias-pvalue-uncorr-phred:1;type:low-freq-var
05K3911 9484 T>C 0.00381471 basecount-A:33;basecount-C:455;basecount-G:53;basecount-T:118734;coverage:119147;pvalue:2.46060076468e-72;pvalue-phred:716;strandbias-pvalue-corr:6.0613100159;strandbias-pvalue-uncorr:0.336739445328;strandbias-pvalue-uncorr-phred:5;type:low-freq-var
05K3911 9579 C>T 0.00324422 basecount-A:179;basecount-C:152772;basecount-G:55;basecount-T:498;coverage:153256;pvalue:1.32490654743e-39;pvalue-phred:389;strandbias-pvalue-corr:0.925108746989;strandbias-pvalue-uncorr:0.925108746989;strandbias-pvalue-uncorr-phred:0;type:low-freq-var
05K3911 9987 C>T 0.0133291 basecount-A:126;basecount-C:181770;basecount-G:54;basecount-T:2458;coverage:184168;pvalue:0.0;pvalue-phred:9223372036854775807;strandbias-pvalue-corr:1.84122302087;strandbias-pvalue-uncorr:0.0681934452174;strandbias-pvalue-uncorr-phred:12;type:low-freq-var
