# Supplementary material for: Analysis of Dengue Virus Genetic Diversity during Human and Mosquito Infection Reveals Genetic Constraints
Source: PLoS Negl Trop Dis. 2015 Sep 1;9(9):e0004044. doi: 10.1371/journal.pntd.0004044 (PMC4556638; doi:10.1371/journal.pntd.0004044)
Supplement: S6 File — The LoFreq output.snp files for each sample in our data set are in the folder “SNP Files”. The read coverage graphs for each sample are in the folder “Coverage Plots”. (ZIP) [file pntd.0004044.s006.zip › S6_File/SNP Files/05K2913DK1-Albo-CGATGT_read1_bwa-uniq-dups-marked_lofreq-final.snp]

05K3911 433 A>G 0.9985 basecount-A:102;basecount-C:58;basecount-G:171068;basecount-T:97;coverage:171325;pvalue-phred:NA;strandbias-pvalue-corr:4.49284041343;strandbias-pvalue-uncorr:0.0880949100672;strandbias-pvalue-uncorr-phred:11;type:consensus-var
05K3911 554 G>A 0.00830738 basecount-A:1926;basecount-C:50;basecount-G:229748;basecount-T:118;coverage:231641;pvalue:0.0;pvalue-phred:9223372036854775807;strandbias-pvalue-corr:9.03392037341;strandbias-pvalue-uncorr:0.205316372123;strandbias-pvalue-uncorr-phred:7;type:low-freq-var
05K3911 589 C>T 0.00250881 basecount-A:241;basecount-C:231877;basecount-G:78;basecount-T:584;coverage:232431;pvalue:1.85106196253e-13;pvalue-phred:127;strandbias-pvalue-corr:11.4253807558;strandbias-pvalue-uncorr:0.346223659268;strandbias-pvalue-uncorr-phred:5;type:low-freq-var
05K3911 682 A>G 0.0215146 basecount-A:239150;basecount-C:135;basecount-G:5263;basecount-T:77;coverage:244026;pvalue:0.0;pvalue-phred:9223372036854775807;strandbias-pvalue-corr:12.2521856588;strandbias-pvalue-uncorr:0.680676981043;strandbias-pvalue-uncorr-phred:2;type:low-freq-var
05K3911 715 C>T 0.0125214 basecount-A:139;basecount-C:245470;basecount-G:129;basecount-T:3116;coverage:248335;pvalue:0.0;pvalue-phred:9223372036854775807;strandbias-pvalue-corr:11.4603339865;strandbias-pvalue-uncorr:0.318342610735;strandbias-pvalue-uncorr-phred:5;type:low-freq-var
05K3911 733 G>A 0.00459042 basecount-A:1071;basecount-C:90;basecount-G:232018;basecount-T:133;coverage:233013;pvalue:2.65684219528e-46;pvalue-phred:456;strandbias-pvalue-corr:13.2483197609;strandbias-pvalue-uncorr:0.60219635277;strandbias-pvalue-uncorr-phred:2;type:low-freq-var
05K3911 848 C>T 0.0172313 basecount-A:172;basecount-C:217655;basecount-G:99;basecount-T:3821;coverage:219992;pvalue:1.04791675425e-11;pvalue-phred:110;strandbias-pvalue-corr:0.916169721364;strandbias-pvalue-uncorr:0.916169721364;strandbias-pvalue-uncorr-phred:0;type:low-freq-var
05K3911 854 C>T 0.997968 basecount-A:47;basecount-C:264;basecount-G:84;basecount-T:193960;coverage:194355;pvalue-phred:NA;strandbias-pvalue-corr:8.88226750177;strandbias-pvalue-uncorr:0.216640670775;strandbias-pvalue-uncorr-phred:7;type:consensus-var
05K3911 873 C>T 0.0127271 basecount-A:172;basecount-C:224789;basecount-G:76;basecount-T:2901;coverage:227619;pvalue:0.0;pvalue-phred:9223372036854775807;strandbias-pvalue-corr:0.817776072022;strandbias-pvalue-uncorr:0.817776072022;strandbias-pvalue-uncorr-phred:1;type:low-freq-var
05K3911 912 T>C 0.0017029 basecount-A:63;basecount-C:406;basecount-G:92;basecount-T:237856;coverage:238223;pvalue:1.11028441277e-08;pvalue-phred:80;strandbias-pvalue-corr:13.8836493125;strandbias-pvalue-uncorr:0.578485388019;strandbias-pvalue-uncorr-phred:2;type:low-freq-var
05K3911 1097 G>T 0.00268173 basecount-A:119;basecount-C:130;basecount-G:250407;basecount-T:674;coverage:251030;pvalue:3.90887364251e-11;pvalue-phred:104;strandbias-pvalue-corr:14.0669042646;strandbias-pvalue-uncorr:0.520996454244;strandbias-pvalue-uncorr-phred:3;type:low-freq-var
05K3911 1197 C>T 0.0163661 basecount-A:73;basecount-C:174774;basecount-G:50;basecount-T:2910;coverage:177562;pvalue:0.0;pvalue-phred:9223372036854775807;strandbias-pvalue-corr:0.857468029652;strandbias-pvalue-uncorr:0.857468029652;strandbias-pvalue-uncorr-phred:1;type:low-freq-var
05K3911 1307 C>T 0.00439618 basecount-A:156;basecount-C:163088;basecount-G:41;basecount-T:721;coverage:163788;pvalue:2.79404935642e-182;pvalue-phred:1816;strandbias-pvalue-corr:9.6449435091;strandbias-pvalue-uncorr:0.247306243823;strandbias-pvalue-uncorr-phred:6;type:low-freq-var
05K3911 1829 T>C 0.00123973 basecount-A:72;basecount-C:311;basecount-G:107;basecount-T:250371;coverage:250681;pvalue:1.05112879965e-11;pvalue-phred:110;strandbias-pvalue-corr:12.6498494214;strandbias-pvalue-uncorr:0.790615588838;strandbias-pvalue-uncorr-phred:1;type:low-freq-var
05K3911 1947 C>T 0.00463628 basecount-A:58;basecount-C:96938;basecount-G:44;basecount-T:452;coverage:97340;pvalue:1.21073291664e-101;pvalue-phred:1009;strandbias-pvalue-corr:0.848952079168;strandbias-pvalue-uncorr:0.848952079168;strandbias-pvalue-uncorr-phred:1;type:low-freq-var
05K3911 2104 C>T 0.00912964 basecount-A:36;basecount-C:4829;basecount-G:19;basecount-T:45;coverage:4871;pvalue:2.35349185477e-20;pvalue-phred:196;strandbias-pvalue-corr:11.554550035;strandbias-pvalue-uncorr:0.312285136082;strandbias-pvalue-uncorr-phred:5;type:low-freq-var
05K3911 2182 A>T 0.996661 basecount-A:28;basecount-C:17;basecount-G:65;basecount-T:32834;coverage:32944;pvalue-phred:NA;strandbias-pvalue-corr:1.01788167405;strandbias-pvalue-uncorr:0.0185069395282;strandbias-pvalue-uncorr-phred:17;type:consensus-var
05K3911 2216 G>A 0.00789468 basecount-A:1023;basecount-C:41;basecount-G:128463;basecount-T:54;coverage:129375;pvalue:0.0;pvalue-phred:9223372036854775807;strandbias-pvalue-corr:11.0201192142;strandbias-pvalue-uncorr:0.324121153359;strandbias-pvalue-uncorr-phred:5;type:low-freq-var
05K3911 2241 T>C 0.00209072 basecount-A:57;basecount-C:472;basecount-G:60;basecount-T:225171;coverage:225602;pvalue:1.57045404094e-40;pvalue-phred:398;strandbias-pvalue-corr:0.943769579977;strandbias-pvalue-uncorr:0.943769579977;strandbias-pvalue-uncorr-phred:0;type:low-freq-var
05K3911 2266 T>C 0.00165382 basecount-A:52;basecount-C:498;basecount-G:51;basecount-T:300520;coverage:300967;pvalue:9.3875305198e-55;pvalue-phred:540;strandbias-pvalue-corr:12.5026840207;strandbias-pvalue-uncorr:0.625134201034;strandbias-pvalue-uncorr-phred:2;type:low-freq-var
05K3911 2468 A>C 0.00408949 basecount-A:136011;basecount-C:559;basecount-G:83;basecount-T:39;coverage:136532;pvalue:2.34935019538e-78;pvalue-phred:776;strandbias-pvalue-corr:0.853794387035;strandbias-pvalue-uncorr:0.853794387035;strandbias-pvalue-uncorr-phred:1;type:low-freq-var
05K3911 2704 C>G 0.998276 basecount-A:62;basecount-C:93;basecount-G:153470;basecount-T:110;coverage:153735;pvalue-phred:NA;strandbias-pvalue-corr:0.515680893218;strandbias-pvalue-uncorr:0.00904703321435;strandbias-pvalue-uncorr-phred:20;type:consensus-var
05K3911 2719 A>G 0.947435 basecount-A:6903;basecount-C:51;basecount-G:126420;basecount-T:60;coverage:133434;pvalue-phred:NA;strandbias-pvalue-corr:0.562159110038;strandbias-pvalue-uncorr:0.0100385555364;strandbias-pvalue-uncorr-phred:20;type:consensus-var
05K3911 2781 C>T 0.00916515 basecount-A:124;basecount-C:171374;basecount-G:71;basecount-T:1587;coverage:172892;pvalue:0.0;pvalue-phred:9223372036854775807;strandbias-pvalue-corr:2.88772261478;strandbias-pvalue-uncorr:0.0544853323544;strandbias-pvalue-uncorr-phred:13;type:low-freq-var
05K3911 2805 A>T 0.00853128 basecount-A:181923;basecount-C:87;basecount-G:100;basecount-T:1567;coverage:183387;pvalue:0.0;pvalue-phred:9223372036854775807;strandbias-pvalue-corr:4.32253114603;strandbias-pvalue-uncorr:0.0831255989622;strandbias-pvalue-uncorr-phred:11;type:low-freq-var
05K3911 3247 T>C 0.995598 basecount-A:398;basecount-C:186596;basecount-G:254;basecount-T:173;coverage:187421;pvalue-phred:NA;strandbias-pvalue-corr:11.1513330466;strandbias-pvalue-uncorr:0.318609515617;strandbias-pvalue-uncorr-phred:5;type:consensus-var
05K3911 3310 C>T 0.998146 basecount-A:62;basecount-C:209;basecount-G:77;basecount-T:187358;coverage:187706;pvalue-phred:NA;strandbias-pvalue-corr:8.9034873514;strandbias-pvalue-uncorr:0.211987794081;strandbias-pvalue-uncorr-phred:7;type:consensus-var
05K3911 3572 A>G 0.017042 basecount-A:172570;basecount-C:73;basecount-G:2994;basecount-T:47;coverage:175434;pvalue:0.0;pvalue-phred:9223372036854775807;strandbias-pvalue-corr:4.77113626268;strandbias-pvalue-uncorr:0.0954227252536;strandbias-pvalue-uncorr-phred:10;type:low-freq-var
05K3911 3920 T>C 0.0591792 basecount-A:35;basecount-C:6147;basecount-G:34;basecount-T:97655;coverage:103615;pvalue:0.0;pvalue-phred:9223372036854775807;strandbias-pvalue-corr:14.1542716799;strandbias-pvalue-uncorr:0.566170867198;strandbias-pvalue-uncorr-phred:2;type:low-freq-var
05K3911 4030 T>C 0.997598 basecount-A:232;basecount-C:292370;basecount-G:128;basecount-T:344;coverage:293074;pvalue-phred:NA;strandbias-pvalue-corr:0.172582668013;strandbias-pvalue-uncorr:0.00287637780021;strandbias-pvalue-uncorr-phred:25;type:consensus-var
05K3911 4177 T>C 0.997623 basecount-A:4;basecount-C:7973;basecount-G:2;basecount-T:13;coverage:7992;pvalue-phred:NA;strandbias-pvalue-corr:0.342762512408;strandbias-pvalue-uncorr:0.00580953410861;strandbias-pvalue-uncorr-phred:22;type:consensus-var
05K3911 4487 G>T 0.00350616 basecount-A:43;basecount-C:56;basecount-G:152239;basecount-T:536;coverage:152703;pvalue:1.72248651449e-120;pvalue-phred:1198;strandbias-pvalue-corr:13.4680780075;strandbias-pvalue-uncorr:0.58556860902;strandbias-pvalue-uncorr-phred:2;type:low-freq-var
05K3911 4506 A>G 0.00259582 basecount-A:108284;basecount-C:48;basecount-G:282;basecount-T:22;coverage:108551;pvalue:7.52076024806e-30;pvalue-phred:291;strandbias-pvalue-corr:1.0;strandbias-pvalue-uncorr:1.0;strandbias-pvalue-uncorr-phred:0;type:low-freq-var
05K3911 4846 A>G 0.997634 basecount-A:157;basecount-C:52;basecount-G:118489;basecount-T:72;coverage:118770;pvalue-phred:NA;strandbias-pvalue-corr:0.368891026626;strandbias-pvalue-uncorr:0.00636019011424;strandbias-pvalue-uncorr-phred:22;type:consensus-var
05K3911 5164 G>A 0.998944 basecount-A:119179;basecount-C:22;basecount-G:73;basecount-T:31;coverage:119305;pvalue-phred:NA;strandbias-pvalue-corr:14.0754785841;strandbias-pvalue-uncorr:0.541364560926;strandbias-pvalue-uncorr-phred:3;type:consensus-var
05K3911 5278 A>G 0.0330268 basecount-A:171634;basecount-C:49;basecount-G:5865;basecount-T:35;coverage:176894;pvalue:0.0;pvalue-phred:9223372036854775807;strandbias-pvalue-corr:0.829702375048;strandbias-pvalue-uncorr:0.829702375048;strandbias-pvalue-uncorr-phred:1;type:low-freq-var
05K3911 5330 C>T 0.00345177 basecount-A:84;basecount-C:188671;basecount-G:59;basecount-T:654;coverage:189301;pvalue:2.32133192257e-110;pvalue-phred:1096;strandbias-pvalue-corr:9.78092330424;strandbias-pvalue-uncorr:0.244523082606;strandbias-pvalue-uncorr-phred:6;type:low-freq-var
05K3911 5335 A>T 0.997103 basecount-A:109;basecount-C:337;basecount-G:98;basecount-T:187258;coverage:187802;pvalue-phred:NA;strandbias-pvalue-corr:0.92336133825;strandbias-pvalue-uncorr:0.92336133825;strandbias-pvalue-uncorr-phred:0;type:consensus-var
05K3911 5401 T>C 0.998627 basecount-A:110;basecount-C:178870;basecount-G:41;basecount-T:95;coverage:179116;pvalue-phred:NA;strandbias-pvalue-corr:2.67868653191;strandbias-pvalue-uncorr:0.0496053061465;strandbias-pvalue-uncorr-phred:13;type:consensus-var
05K3911 5470 C>T 0.0333359 basecount-A:192;basecount-C:173323;basecount-G:65;basecount-T:5986;coverage:178963;pvalue:0.0;pvalue-phred:9223372036854775807;strandbias-pvalue-corr:0.166682332299;strandbias-pvalue-uncorr:0.00273249725081;strandbias-pvalue-uncorr-phred:26;type:low-freq-var
05K3911 5878 C>T 0.998105 basecount-A:40;basecount-C:132;basecount-G:40;basecount-T:111658;coverage:111870;pvalue-phred:NA;strandbias-pvalue-corr:10.4990544922;strandbias-pvalue-uncorr:0.276290907689;strandbias-pvalue-uncorr-phred:6;type:consensus-var
05K3911 6364 A>C 0.997375 basecount-A:27;basecount-C:15576;basecount-G:4;basecount-T:10;coverage:15617;pvalue-phred:NA;strandbias-pvalue-corr:4.87747780878;strandbias-pvalue-uncorr:0.103776123591;strandbias-pvalue-uncorr-phred:10;type:consensus-var
05K3911 6511 G>A 0.00442916 basecount-A:76;basecount-C:5;basecount-G:17071;basecount-T:7;coverage:17146;pvalue:4.60117379559e-16;pvalue-phred:153;strandbias-pvalue-corr:12.5458848269;strandbias-pvalue-uncorr:0.737993225114;strandbias-pvalue-uncorr-phred:1;type:low-freq-var
05K3911 6548 C>T 0.00455977 basecount-A:6;basecount-C:24003;basecount-G:5;basecount-T:110;coverage:24111;pvalue:4.34282900835e-48;pvalue-phred:474;strandbias-pvalue-corr:0.0889837889686;strandbias-pvalue-uncorr:0.00143522240272;strandbias-pvalue-uncorr-phred:28;type:low-freq-var
05K3911 6590 T>C 0.0047294 basecount-A:34;basecount-C:611;basecount-G:59;basecount-T:128488;coverage:129025;pvalue:2.53418635211e-116;pvalue-phred:1156;strandbias-pvalue-corr:13.1125871778;strandbias-pvalue-uncorr:0.468306684921;strandbias-pvalue-uncorr-phred:3;type:low-freq-var
05K3911 6782 T>C 0.00373136 basecount-A:56;basecount-C:646;basecount-G:82;basecount-T:172343;coverage:172969;pvalue:1.34846893456e-68;pvalue-phred:679;strandbias-pvalue-corr:8.19410523646;strandbias-pvalue-uncorr:0.182091227477;strandbias-pvalue-uncorr-phred:7;type:low-freq-var
05K3911 7694 G>A 0.0155811 basecount-A:2615;basecount-C:43;basecount-G:165134;basecount-T:40;coverage:167641;pvalue:0.0;pvalue-phred:9223372036854775807;strandbias-pvalue-corr:11.468510758;strandbias-pvalue-uncorr:0.358390961187;strandbias-pvalue-uncorr-phred:4;type:low-freq-var
05K3911 7753 T>C 0.00946272 basecount-A:109;basecount-C:1723;basecount-G:86;basecount-T:180165;coverage:181773;pvalue:0.0;pvalue-phred:9223372036854775807;strandbias-pvalue-corr:0.818022659323;strandbias-pvalue-uncorr:0.818022659323;strandbias-pvalue-uncorr-phred:1;type:low-freq-var
05K3911 7762 G>A 0.00484748 basecount-A:892;basecount-C:49;basecount-G:183016;basecount-T:56;coverage:183847;pvalue:1.45778431074e-189;pvalue-phred:1888;strandbias-pvalue-corr:12.9950980771;strandbias-pvalue-uncorr:0.618814194147;strandbias-pvalue-uncorr-phred:2;type:low-freq-var
05K3911 8367 T>C 0.996612 basecount-A:584;basecount-C:299787;basecount-G:277;basecount-T:158;coverage:300806;pvalue-phred:NA;strandbias-pvalue-corr:12.2470765398;strandbias-pvalue-uncorr:0.395066985154;strandbias-pvalue-uncorr-phred:4;type:consensus-var
05K3911 8674 A>G 0.00936774 basecount-A:171629;basecount-C:62;basecount-G:1624;basecount-T:46;coverage:173200;pvalue:0.0;pvalue-phred:9223372036854775807;strandbias-pvalue-corr:0.913037358068;strandbias-pvalue-uncorr:0.913037358068;strandbias-pvalue-uncorr-phred:0;type:low-freq-var
05K3911 9596 A>G 0.00205954 basecount-A:157304;basecount-C:113;basecount-G:325;basecount-T:60;coverage:157611;pvalue:4.32327761621e-19;pvalue-phred:184;strandbias-pvalue-corr:12.8044892183;strandbias-pvalue-uncorr:0.673920485174;strandbias-pvalue-uncorr-phred:2;type:low-freq-var
05K3911 9611 C>T 0.0167039 basecount-A:53;basecount-C:150717;basecount-G:45;basecount-T:2562;coverage:153153;pvalue:0.0;pvalue-phred:9223372036854775807;strandbias-pvalue-corr:0.917792977935;strandbias-pvalue-uncorr:0.917792977935;strandbias-pvalue-uncorr-phred:0;type:low-freq-var
05K3911 9640 T>C 0.00287849 basecount-A:73;basecount-C:433;basecount-G:43;basecount-T:149877;coverage:150277;pvalue:1.15034792656e-46;pvalue-phred:459;strandbias-pvalue-corr:13.3057975287;strandbias-pvalue-uncorr:0.458820604438;strandbias-pvalue-uncorr-phred:3;type:low-freq-var
05K3911 9676 T>C 0.00291192 basecount-A:58;basecount-C:464;basecount-G:70;basecount-T:158753;coverage:159208;pvalue:1.17400059647e-76;pvalue-phred:759;strandbias-pvalue-corr:7.20164261232;strandbias-pvalue-uncorr:0.156557448094;strandbias-pvalue-uncorr-phred:8;type:low-freq-var
05K3911 10000 G>A 0.0132782 basecount-A:2688;basecount-C:41;basecount-G:199649;basecount-T:59;coverage:202235;pvalue:0.0;pvalue-phred:9223372036854775807;strandbias-pvalue-corr:4.7273768999;strandbias-pvalue-uncorr:0.0964770795898;strandbias-pvalue-uncorr-phred:10;type:low-freq-var
05K3911 10186 A>G 0.00216715 basecount-A:144009;basecount-C:56;basecount-G:313;basecount-T:51;coverage:144290;pvalue:5.52492449237e-31;pvalue-phred:303;strandbias-pvalue-corr:0.901231059161;strandbias-pvalue-uncorr:0.901231059161;strandbias-pvalue-uncorr-phred:0;type:low-freq-var
05K3911 10232 A>C 0.00251246 basecount-A:143649;basecount-C:362;basecount-G:37;basecount-T:34;coverage:143989;pvalue:2.14406809198e-65;pvalue-phred:647;strandbias-pvalue-corr:9.09215750964;strandbias-pvalue-uncorr:0.21144552348;strandbias-pvalue-uncorr-phred:7;type:low-freq-var
05K3911 10283 T>C 0.00366249 basecount-A:60;basecount-C:497;basecount-G:55;basecount-T:135088;coverage:135550;pvalue:1.01714649642e-39;pvalue-phred:390;strandbias-pvalue-corr:0.886936627129;strandbias-pvalue-uncorr:0.886936627129;strandbias-pvalue-uncorr-phred:1;type:low-freq-var
05K3911 10478 A>G 0.0405764 basecount-A:390250;basecount-C:857;basecount-G:16546;basecount-T:121;coverage:406048;pvalue:0.0;pvalue-phred:9223372036854775807;strandbias-pvalue-corr:4.90118080627;strandbias-pvalue-uncorr:0.102107933464;strandbias-pvalue-uncorr-phred:10;type:low-freq-var
05K3911 10504 A>G 0.0376047 basecount-A:341051;basecount-C:205;basecount-G:13339;basecount-T:121;coverage:352945;pvalue:0.0;pvalue-phred:9223372036854775807;strandbias-pvalue-corr:12.5092229661;strandbias-pvalue-uncorr:0.41697409887;strandbias-pvalue-uncorr-phred:4;type:low-freq-var
