# Supplementary material for: Analysis of Dengue Virus Genetic Diversity during Human and Mosquito Infection Reveals Genetic Constraints
Source: PLoS Negl Trop Dis. 2015 Sep 1;9(9):e0004044. doi: 10.1371/journal.pntd.0004044 (PMC4556638; doi:10.1371/journal.pntd.0004044)
Supplement: S6 File — The LoFreq output.snp files for each sample in our data set are in the folder “SNP Files”. The read coverage graphs for each sample are in the folder “Coverage Plots”. (ZIP) [file pntd.0004044.s006.zip › S6_File/SNP Files/05K2913DK1-Serum-ATCACG_read1_bwa-uniq-dups-marked_lofreq-final.snp]

05K3911 363 A>G 0.00359211 basecount-A:37148;basecount-C:16;basecount-G:134;basecount-T:6;coverage:37262;pvalue:1.32780030166e-28;pvalue-phred:279;strandbias-pvalue-corr:0.83704830804;strandbias-pvalue-uncorr:0.83704830804;strandbias-pvalue-uncorr-phred:1;type:low-freq-var
05K3911 433 A>G 0.99459 basecount-A:275;basecount-C:12;basecount-G:57547;basecount-T:26;coverage:57860;pvalue-phred:NA;strandbias-pvalue-corr:2.58343397884;strandbias-pvalue-uncorr:0.0956827399572;strandbias-pvalue-uncorr-phred:10;type:consensus-var
05K3911 529 T>C 0.00331422 basecount-A:12;basecount-C:259;basecount-G:44;basecount-T:77833;coverage:78082;pvalue:6.41791706983e-23;pvalue-phred:222;strandbias-pvalue-corr:5.88006345454;strandbias-pvalue-uncorr:0.452312573426;strandbias-pvalue-uncorr-phred:3;type:low-freq-var
05K3911 682 A>G 0.075455 basecount-A:80421;basecount-C:60;basecount-G:6571;basecount-T:33;coverage:86551;pvalue:0.0;pvalue-phred:9223372036854775807;strandbias-pvalue-corr:0.861985438815;strandbias-pvalue-uncorr:0.861985438815;strandbias-pvalue-uncorr-phred:1;type:low-freq-var
05K3911 854 C>T 0.989034 basecount-A:21;basecount-C:762;basecount-G:26;basecount-T:72964;coverage:73773;pvalue-phred:NA;strandbias-pvalue-corr:0.802670173605;strandbias-pvalue-uncorr:0.0236079462825;strandbias-pvalue-uncorr-phred:16;type:consensus-var
05K3911 1461 C>G 0.00341707 basecount-A:13;basecount-C:42265;basecount-G:145;basecount-T:11;coverage:42405;pvalue:4.11912298504e-39;pvalue-phred:384;strandbias-pvalue-corr:4.76961577652;strandbias-pvalue-uncorr:0.264978654251;strandbias-pvalue-uncorr-phred:6;type:low-freq-var
05K3911 1660 A>G 0.00316742 basecount-A:46239;basecount-C:13;basecount-G:147;basecount-T:11;coverage:46374;pvalue:6.73323842498e-34;pvalue-phred:332;strandbias-pvalue-corr:0.929544376718;strandbias-pvalue-uncorr:0.929544376718;strandbias-pvalue-uncorr-phred:0;type:low-freq-var
05K3911 1669 G>A 0.00314364 basecount-A:146;basecount-C:16;basecount-G:46267;basecount-T:14;coverage:46402;pvalue:1.5511813174e-37;pvalue-phred:368;strandbias-pvalue-corr:3.4405296186;strandbias-pvalue-uncorr:0.137621184744;strandbias-pvalue-uncorr-phred:9;type:low-freq-var
05K3911 1683 T>C 0.111982 basecount-A:68;basecount-C:5485;basecount-G:72;basecount-T:43356;coverage:48571;pvalue:0.0;pvalue-phred:9223372036854775807;strandbias-pvalue-corr:1.51981295124;strandbias-pvalue-uncorr:0.0474941547263;strandbias-pvalue-uncorr-phred:13;type:low-freq-var
05K3911 1691 T>C 0.0050889 basecount-A:11;basecount-C:245;basecount-G:23;basecount-T:47865;coverage:48101;pvalue:5.55831687137e-74;pvalue-phred:733;strandbias-pvalue-corr:0.741001920309;strandbias-pvalue-uncorr:0.741001920309;strandbias-pvalue-uncorr-phred:1;type:low-freq-var
05K3911 1741 A>G 0.00397671 basecount-A:45299;basecount-C:22;basecount-G:181;basecount-T:13;coverage:45466;pvalue:6.01393838533e-31;pvalue-phred:302;strandbias-pvalue-corr:2.302068809;strandbias-pvalue-uncorr:0.0767356269667;strandbias-pvalue-uncorr-phred:11;type:low-freq-var
05K3911 1804 T>C 0.00402779 basecount-A:15;basecount-C:171;basecount-G:12;basecount-T:42257;coverage:42412;pvalue:1.41626162214e-33;pvalue-phred:328;strandbias-pvalue-corr:5.70192707035;strandbias-pvalue-uncorr:0.356370441897;strandbias-pvalue-uncorr-phred:4;type:low-freq-var
05K3911 2182 A>T 0.995018 basecount-A:13;basecount-C:5;basecount-G:31;basecount-T:9786;coverage:9835;pvalue-phred:NA;strandbias-pvalue-corr:2.58993526342;strandbias-pvalue-uncorr:0.0924976879793;strandbias-pvalue-uncorr-phred:10;type:consensus-var
05K3911 2272 T>C 0.00412935 basecount-A:16;basecount-C:337;basecount-G:21;basecount-T:81237;coverage:81554;pvalue:1.57793817159e-118;pvalue-phred:1178;strandbias-pvalue-corr:0.763562912933;strandbias-pvalue-uncorr:0.763562912933;strandbias-pvalue-uncorr-phred:1;type:low-freq-var
05K3911 2284 T>C 0.0531869 basecount-A:18;basecount-C:4098;basecount-G:39;basecount-T:72894;coverage:76763;pvalue:0.0;pvalue-phred:9223372036854775807;strandbias-pvalue-corr:0.903445506777;strandbias-pvalue-uncorr:0.903445506777;strandbias-pvalue-uncorr-phred:0;type:low-freq-var
05K3911 2704 C>G 0.998558 basecount-A:11;basecount-C:22;basecount-G:49851;basecount-T:39;coverage:49923;pvalue-phred:NA;strandbias-pvalue-corr:4.39594729636;strandbias-pvalue-uncorr:0.199815786198;strandbias-pvalue-uncorr-phred:7;type:consensus-var
05K3911 2719 A>G 0.929017 basecount-A:3081;basecount-C:19;basecount-G:40769;basecount-T:15;coverage:43884;pvalue-phred:NA;strandbias-pvalue-corr:2.24434498449;strandbias-pvalue-uncorr:0.0723982253061;strandbias-pvalue-uncorr-phred:11;type:consensus-var
05K3911 3247 T>C 0.995606 basecount-A:115;basecount-C:62544;basecount-G:84;basecount-T:77;coverage:62820;pvalue-phred:NA;strandbias-pvalue-corr:5.39102856738;strandbias-pvalue-uncorr:0.359401904492;strandbias-pvalue-uncorr-phred:4;type:consensus-var
05K3911 3310 C>T 0.998084 basecount-A:25;basecount-C:68;basecount-G:37;basecount-T:67719;coverage:67849;pvalue-phred:NA;strandbias-pvalue-corr:2.50804535526;strandbias-pvalue-uncorr:0.0864843225952;strandbias-pvalue-uncorr-phred:11;type:consensus-var
05K3911 4030 T>C 0.997786 basecount-A:114;basecount-C:120315;basecount-G:61;basecount-T:92;coverage:120582;pvalue-phred:NA;strandbias-pvalue-corr:3.59018658838;strandbias-pvalue-uncorr:0.149591107849;strandbias-pvalue-uncorr-phred:8;type:consensus-var
05K3911 4057 G>T 0.0270974 basecount-A:39;basecount-C:28;basecount-G:102690;basecount-T:2862;coverage:105410;pvalue:0.0;pvalue-phred:9223372036854775807;strandbias-pvalue-corr:0.868042636288;strandbias-pvalue-uncorr:0.868042636288;strandbias-pvalue-uncorr-phred:1;type:low-freq-var
05K3911 4177 T>C 0.997434 basecount-A:5;basecount-C:5053;basecount-G:3;basecount-T:5;coverage:5066;pvalue-phred:NA;strandbias-pvalue-corr:1.0;strandbias-pvalue-uncorr:1.0;strandbias-pvalue-uncorr-phred:0;type:consensus-var
05K3911 4846 A>G 0.98924 basecount-A:568;basecount-C:38;basecount-G:57645;basecount-T:21;coverage:58272;pvalue-phred:NA;strandbias-pvalue-corr:5.28980424913;strandbias-pvalue-uncorr:0.311164955831;strandbias-pvalue-uncorr-phred:5;type:consensus-var
05K3911 5054 A>G 0.036792 basecount-A:55000;basecount-C:19;basecount-G:2102;basecount-T:11;coverage:56950;pvalue:0.0;pvalue-phred:9223372036854775807;strandbias-pvalue-corr:0.162264445888;strandbias-pvalue-uncorr:0.00450734571911;strandbias-pvalue-uncorr-phred:23;type:low-freq-var
05K3911 5164 G>A 0.998369 basecount-A:71006;basecount-C:16;basecount-G:79;basecount-T:21;coverage:71122;pvalue-phred:NA;strandbias-pvalue-corr:5.62590389446;strandbias-pvalue-uncorr:0.401850278176;strandbias-pvalue-uncorr-phred:4;type:consensus-var
05K3911 5335 A>T 0.997225 basecount-A:53;basecount-C:207;basecount-G:60;basecount-T:115003;coverage:115323;pvalue-phred:NA;strandbias-pvalue-corr:4.48486914683;strandbias-pvalue-uncorr:0.213565197468;strandbias-pvalue-uncorr-phred:7;type:consensus-var
05K3911 5401 T>C 0.99872 basecount-A:55;basecount-C:108467;basecount-G:46;basecount-T:38;coverage:108606;pvalue-phred:NA;strandbias-pvalue-corr:2.61333529941;strandbias-pvalue-uncorr:0.100512896131;strandbias-pvalue-uncorr-phred:10;type:consensus-var
05K3911 5470 C>T 0.144923 basecount-A:87;basecount-C:96444;basecount-G:44;basecount-T:16368;coverage:111850;pvalue:0.0;pvalue-phred:9223372036854775807;strandbias-pvalue-corr:0.297242835121;strandbias-pvalue-uncorr:0.00849265243204;strandbias-pvalue-uncorr-phred:21;type:low-freq-var
05K3911 6364 A>C 0.993413 basecount-A:57;basecount-C:10256;basecount-G:4;basecount-T:7;coverage:10324;pvalue-phred:NA;strandbias-pvalue-corr:4.91543885232;strandbias-pvalue-uncorr:0.258707308017;strandbias-pvalue-uncorr-phred:6;type:consensus-var
05K3911 6896 C>A 0.112514 basecount-A:7958;basecount-C:62716;basecount-G:30;basecount-T:25;coverage:70004;pvalue:0.0;pvalue-phred:9223372036854775807;strandbias-pvalue-corr:0.115887897162;strandbias-pvalue-uncorr:0.0031321053287;strandbias-pvalue-uncorr-phred:25;type:low-freq-var
05K3911 8089 C>T 0.0349027 basecount-A:30;basecount-C:43232;basecount-G:12;basecount-T:1565;coverage:44703;pvalue:0.0;pvalue-phred:9223372036854775807;strandbias-pvalue-corr:0.726163878715;strandbias-pvalue-uncorr:0.726163878715;strandbias-pvalue-uncorr-phred:1;type:low-freq-var
05K3911 8367 T>C 0.996724 basecount-A:181;basecount-C:104366;basecount-G:105;basecount-T:57;coverage:104709;pvalue-phred:NA;strandbias-pvalue-corr:1.06152297229;strandbias-pvalue-uncorr:0.0321673627967;strandbias-pvalue-uncorr-phred:15;type:consensus-var
05K3911 8844 C>T 0.00799812 basecount-A:49;basecount-C:46445;basecount-G:17;basecount-T:375;coverage:46804;pvalue:3.32615855983e-157;pvalue-phred:1565;strandbias-pvalue-corr:4.5967355774;strandbias-pvalue-uncorr:0.22983677887;strandbias-pvalue-uncorr-phred:6;type:low-freq-var
05K3911 9806 T>C 0.0673993 basecount-A:58;basecount-C:4974;basecount-G:375;basecount-T:68392;coverage:72970;pvalue:0.0;pvalue-phred:9223372036854775807;strandbias-pvalue-corr:0.0552196359894;strandbias-pvalue-uncorr:0.00145314831551;strandbias-pvalue-uncorr-phred:28;type:low-freq-var
05K3911 10448 C>T 0.0163426 basecount-A:46;basecount-C:110002;basecount-G:39;basecount-T:1829;coverage:111786;pvalue:0.0;pvalue-phred:9223372036854775807;strandbias-pvalue-corr:3.95681149626;strandbias-pvalue-uncorr:0.172035282446;strandbias-pvalue-uncorr-phred:8;type:low-freq-var
