# Supplementary material for: Analysis of Dengue Virus Genetic Diversity during Human and Mosquito Infection Reveals Genetic Constraints
Source: PLoS Negl Trop Dis. 2015 Sep 1;9(9):e0004044. doi: 10.1371/journal.pntd.0004044 (PMC4556638; doi:10.1371/journal.pntd.0004044)
Supplement: S6 File — The LoFreq output.snp files for each sample in our data set are in the folder “SNP Files”. The read coverage graphs for each sample are in the folder “Coverage Plots”. (ZIP) [file pntd.0004044.s006.zip › S6_File/SNP Files/05K2913DK2-Aeg-GCCAAT_read1_bwa-uniq-dups-marked_lofreq-final.snp]

05K3911 4 T>G 0.81746 basecount-A:1;basecount-C:4;basecount-G:206;basecount-T:41;coverage:252;pvalue-phred:NA;strandbias-pvalue-corr:1.0;strandbias-pvalue-uncorr:1.0;strandbias-pvalue-uncorr-phred:0;type:consensus-var
05K3911 309 T>C 0.00237395 basecount-A:16;basecount-C:117;basecount-G:14;basecount-T:49138;coverage:49249;pvalue:3.19530842358e-15;pvalue-phred:145;strandbias-pvalue-corr:1.96188824589;strandbias-pvalue-uncorr:0.0530240066457;strandbias-pvalue-uncorr-phred:13;type:low-freq-var
05K3911 433 A>G 0.998478 basecount-A:57;basecount-C:37;basecount-G:98391;basecount-T:56;coverage:98541;pvalue-phred:NA;strandbias-pvalue-corr:10.5122480019;strandbias-pvalue-uncorr:0.38934251859;strandbias-pvalue-uncorr-phred:4;type:consensus-var
05K3911 554 G>A 0.0581316 basecount-A:8169;basecount-C:35;basecount-G:132255;basecount-T:67;coverage:140268;pvalue:0.0;pvalue-phred:9223372036854775807;strandbias-pvalue-corr:2.97061410838;strandbias-pvalue-uncorr:0.0900186093448;strandbias-pvalue-uncorr-phred:10;type:low-freq-var
05K3911 589 C>T 0.0492396 basecount-A:152;basecount-C:135030;basecount-G:38;basecount-T:7003;coverage:141756;pvalue:0.0;pvalue-phred:9223372036854775807;strandbias-pvalue-corr:10.3808780964;strandbias-pvalue-uncorr:0.415235123857;strandbias-pvalue-uncorr-phred:4;type:low-freq-var
05K3911 848 C>T 0.0268459 basecount-A:101;basecount-C:118596;basecount-G:57;basecount-T:3276;coverage:121037;pvalue:0.0;pvalue-phred:9223372036854775807;strandbias-pvalue-corr:0.0780632285273;strandbias-pvalue-uncorr:0.00181542391924;strandbias-pvalue-uncorr-phred:27;type:low-freq-var
05K3911 854 C>T 0.99881 basecount-A:28;basecount-C:61;basecount-G:39;basecount-T:107392;coverage:107520;pvalue-phred:NA;strandbias-pvalue-corr:8.83889278002;strandbias-pvalue-uncorr:0.519934869413;strandbias-pvalue-uncorr-phred:3;type:consensus-var
05K3911 868 A>G 0.00443065 basecount-A:126666;basecount-C:37;basecount-G:564;basecount-T:28;coverage:127201;pvalue:7.74763570742e-206;pvalue-phred:2051;strandbias-pvalue-corr:0.823833232214;strandbias-pvalue-uncorr:0.823833232214;strandbias-pvalue-uncorr-phred:1;type:low-freq-var
05K3911 2191 A>G 0.00317015 basecount-A:43363;basecount-C:18;basecount-G:138;basecount-T:12;coverage:43496;pvalue:4.8538998227e-18;pvalue-phred:173;strandbias-pvalue-corr:10.5469509992;strandbias-pvalue-uncorr:0.458563086922;strandbias-pvalue-uncorr-phred:3;type:low-freq-var
05K3911 2264 T>C 0.00150494 basecount-A:38;basecount-C:297;basecount-G:29;basecount-T:196986;coverage:197265;pvalue:2.42388319541e-42;pvalue-phred:416;strandbias-pvalue-corr:9.28013274724;strandbias-pvalue-uncorr:0.515562930402;strandbias-pvalue-uncorr-phred:3;type:low-freq-var
05K3911 2268 G>A 0.000898486 basecount-A:175;basecount-C:63;basecount-G:194478;basecount-T:56;coverage:194650;pvalue:3.06497234402e-07;pvalue-phred:65;strandbias-pvalue-corr:0.721900558398;strandbias-pvalue-uncorr:0.721900558398;strandbias-pvalue-uncorr-phred:1;type:low-freq-var
05K3911 2408 A>G 0.00386249 basecount-A:77844;basecount-C:18;basecount-G:302;basecount-T:24;coverage:78126;pvalue:1.35472858189e-83;pvalue-phred:829;strandbias-pvalue-corr:2.86115943912;strandbias-pvalue-uncorr:0.0817474125464;strandbias-pvalue-uncorr-phred:11;type:low-freq-var
05K3911 2704 C>G 0.998418 basecount-A:33;basecount-C:50;basecount-G:93377;basecount-T:65;coverage:93525;pvalue-phred:NA;strandbias-pvalue-corr:1.75400957084;strandbias-pvalue-uncorr:0.046158146601;strandbias-pvalue-uncorr-phred:13;type:consensus-var
05K3911 2719 A>G 0.944121 basecount-A:4460;basecount-C:31;basecount-G:76622;basecount-T:44;coverage:81157;pvalue-phred:NA;strandbias-pvalue-corr:10.1413446981;strandbias-pvalue-uncorr:0.422556029086;strandbias-pvalue-uncorr-phred:4;type:consensus-var
05K3911 2805 A>T 0.0705523 basecount-A:105420;basecount-C:49;basecount-G:67;basecount-T:8011;coverage:112815;pvalue:0.0;pvalue-phred:9223372036854775807;strandbias-pvalue-corr:0.696245395168;strandbias-pvalue-uncorr:0.696245395168;strandbias-pvalue-uncorr-phred:2;type:low-freq-var
05K3911 2834 A>G 0.0329279 basecount-A:110491;basecount-C:82;basecount-G:3766;basecount-T:32;coverage:114164;pvalue:0.0;pvalue-phred:9223372036854775807;strandbias-pvalue-corr:9.97759389676;strandbias-pvalue-uncorr:0.35634263917;strandbias-pvalue-uncorr-phred:4;type:low-freq-var
05K3911 3053 C>T 0.0115049 basecount-A:97;basecount-C:94702;basecount-G:56;basecount-T:1104;coverage:95742;pvalue:0.0;pvalue-phred:9223372036854775807;strandbias-pvalue-corr:2.92412896501;strandbias-pvalue-uncorr:0.0860037930885;strandbias-pvalue-uncorr-phred:11;type:low-freq-var
05K3911 3310 C>T 0.998265 basecount-A:43;basecount-C:123;basecount-G:44;basecount-T:120801;coverage:121011;pvalue-phred:NA;strandbias-pvalue-corr:1.0;strandbias-pvalue-uncorr:1.0;strandbias-pvalue-uncorr-phred:0;type:consensus-var
05K3911 4030 T>C 0.997309 basecount-A:130;basecount-C:173061;basecount-G:85;basecount-T:252;coverage:173528;pvalue-phred:NA;strandbias-pvalue-corr:0.11213911077;strandbias-pvalue-uncorr:0.00266997882785;strandbias-pvalue-uncorr-phred:26;type:consensus-var
05K3911 4177 T>C 0.997621 basecount-A:8;basecount-C:5871;basecount-G:4;basecount-T:2;coverage:5885;pvalue-phred:NA;strandbias-pvalue-corr:1.0;strandbias-pvalue-uncorr:1.0;strandbias-pvalue-uncorr-phred:0;type:consensus-var
05K3911 4211 C>T 0.0133503 basecount-A:1;basecount-C:3103;basecount-G:0;basecount-T:42;coverage:3144;pvalue:1.19434695913e-41;pvalue-phred:409;strandbias-pvalue-corr:6.80217123914;strandbias-pvalue-uncorr:0.219424878682;strandbias-pvalue-uncorr-phred:7;type:low-freq-var
05K3911 4846 A>G 0.998049 basecount-A:52;basecount-C:33;basecount-G:57288;basecount-T:27;coverage:57400;pvalue-phred:NA;strandbias-pvalue-corr:10.4835551474;strandbias-pvalue-uncorr:0.403213659516;strandbias-pvalue-uncorr-phred:4;type:consensus-var
05K3911 5164 G>A 0.999045 basecount-A:56505;basecount-C:13;basecount-G:31;basecount-T:10;coverage:56559;pvalue-phred:NA;strandbias-pvalue-corr:10.0900305776;strandbias-pvalue-uncorr:0.458637753529;strandbias-pvalue-uncorr-phred:3;type:consensus-var
05K3911 5278 A>G 0.152658 basecount-A:79254;basecount-C:29;basecount-G:14288;basecount-T:24;coverage:92173;pvalue:0.0;pvalue-phred:9223372036854775807;strandbias-pvalue-corr:1.16069403962;strandbias-pvalue-uncorr:0.0297613856312;strandbias-pvalue-uncorr-phred:15;type:low-freq-var
05K3911 5335 A>T 0.997164 basecount-A:54;basecount-C:172;basecount-G:47;basecount-T:96002;coverage:96275;pvalue-phred:NA;strandbias-pvalue-corr:9.29338275703;strandbias-pvalue-uncorr:0.489125408265;strandbias-pvalue-uncorr-phred:3;type:consensus-var
05K3911 5401 T>C 0.998514 basecount-A:63;basecount-C:94058;basecount-G:34;basecount-T:43;coverage:94198;pvalue-phred:NA;strandbias-pvalue-corr:5.31579115706;strandbias-pvalue-uncorr:0.166118473658;strandbias-pvalue-uncorr-phred:8;type:consensus-var
05K3911 5470 C>T 0.0668434 basecount-A:102;basecount-C:87886;basecount-G:32;basecount-T:6305;coverage:93825;pvalue:0.0;pvalue-phred:9223372036854775807;strandbias-pvalue-corr:8.66458195614;strandbias-pvalue-uncorr:0.618898711153;strandbias-pvalue-uncorr-phred:2;type:low-freq-var
05K3911 5878 C>T 0.998334 basecount-A:19;basecount-C:55;basecount-G:22;basecount-T:57539;coverage:57635;pvalue-phred:NA;strandbias-pvalue-corr:9.18081984018;strandbias-pvalue-uncorr:0.573801240011;strandbias-pvalue-uncorr-phred:2;type:consensus-var
05K3911 6364 A>C 0.99707 basecount-A:20;basecount-C:9189;basecount-G:4;basecount-T:3;coverage:9216;pvalue-phred:NA;strandbias-pvalue-corr:8.0487755368;strandbias-pvalue-uncorr:0.619136579754;strandbias-pvalue-uncorr-phred:2;type:consensus-var
05K3911 6398 T>C 0.0271289 basecount-A:4;basecount-C:108;basecount-G:6;basecount-T:3863;coverage:3965;pvalue:6.3729137223e-53;pvalue-phred:522;strandbias-pvalue-corr:9.12236674666;strandbias-pvalue-uncorr:0.608157783111;strandbias-pvalue-uncorr-phred:2;type:low-freq-var
05K3911 6566 T>A 0.0151337 basecount-A:632;basecount-C:18;basecount-G:24;basecount-T:41087;coverage:41607;pvalue:0.0;pvalue-phred:9223372036854775807;strandbias-pvalue-corr:0.957289037798;strandbias-pvalue-uncorr:0.957289037798;strandbias-pvalue-uncorr-phred:0;type:low-freq-var
05K3911 6604 G>A 0.00309652 basecount-A:477;basecount-C:82;basecount-G:153319;basecount-T:166;coverage:153757;pvalue:1.8998722055e-08;pvalue-phred:77;strandbias-pvalue-corr:0.879199151125;strandbias-pvalue-uncorr:0.879199151125;strandbias-pvalue-uncorr-phred:1;type:low-freq-var
05K3911 6782 T>C 0.00340191 basecount-A:32;basecount-C:294;basecount-G:38;basecount-T:86058;coverage:86315;pvalue:1.04109742005e-22;pvalue-phred:220;strandbias-pvalue-corr:8.2084975975;strandbias-pvalue-uncorr:0.283051641293;strandbias-pvalue-uncorr-phred:5;type:low-freq-var
05K3911 7017 T>C 0.00524423 basecount-A:35;basecount-C:573;basecount-G:42;basecount-T:108613;coverage:109158;pvalue:5.06124344468e-122;pvalue-phred:1213;strandbias-pvalue-corr:0.861872813313;strandbias-pvalue-uncorr:0.861872813313;strandbias-pvalue-uncorr-phred:1;type:low-freq-var
05K3911 7132 G>A 0.00332848 basecount-A:320;basecount-C:32;basecount-G:95745;basecount-T:43;coverage:96051;pvalue:1.16452181772e-65;pvalue-phred:649;strandbias-pvalue-corr:2.84819441536;strandbias-pvalue-uncorr:0.0791165115378;strandbias-pvalue-uncorr-phred:11;type:low-freq-var
05K3911 7343 A>G 0.00699961 basecount-A:71457;basecount-C:18;basecount-G:504;basecount-T:25;coverage:71937;pvalue:3.01382020226e-318;pvalue-phred:3175;strandbias-pvalue-corr:7.39524493902;strandbias-pvalue-uncorr:0.246508164634;strandbias-pvalue-uncorr-phred:6;type:low-freq-var
05K3911 8321 A>C 0.00182131 basecount-A:211973;basecount-C:387;basecount-G:84;basecount-T:41;coverage:212356;pvalue:1.58005958955e-51;pvalue-phred:508;strandbias-pvalue-corr:9.73242230024;strandbias-pvalue-uncorr:0.463448680964;strandbias-pvalue-uncorr-phred:3;type:low-freq-var
05K3911 8346 G>A 0.00578576 basecount-A:1421;basecount-C:63;basecount-G:244060;basecount-T:59;coverage:245392;pvalue:0.0;pvalue-phred:9223372036854775807;strandbias-pvalue-corr:0.781552246093;strandbias-pvalue-uncorr:0.781552246093;strandbias-pvalue-uncorr-phred:1;type:low-freq-var
05K3911 8367 T>C 0.996886 basecount-A:353;basecount-C:210964;basecount-G:195;basecount-T:111;coverage:211623;pvalue-phred:NA;strandbias-pvalue-corr:0.868598459081;strandbias-pvalue-uncorr:0.868598459081;strandbias-pvalue-uncorr-phred:1;type:consensus-var
05K3911 8662 A>G 0.149468 basecount-A:86698;basecount-C:26;basecount-G:15245;basecount-T:26;coverage:101403;pvalue:0.0;pvalue-phred:9223372036854775807;strandbias-pvalue-corr:0.73727477642;strandbias-pvalue-uncorr:0.01798231162;strandbias-pvalue-uncorr-phred:17;type:low-freq-var
05K3911 8884 G>A 0.0153959 basecount-A:882;basecount-C:12;basecount-G:56366;basecount-T:28;coverage:57153;pvalue:0.0;pvalue-phred:9223372036854775807;strandbias-pvalue-corr:1.14915739606;strandbias-pvalue-uncorr:0.0287289349015;strandbias-pvalue-uncorr-phred:15;type:low-freq-var
05K3911 9998 C>T 0.00670991 basecount-A:33;basecount-C:102078;basecount-G:32;basecount-T:690;coverage:102747;pvalue:0.0;pvalue-phred:9223372036854775807;strandbias-pvalue-corr:0.906001705447;strandbias-pvalue-uncorr:0.906001705447;strandbias-pvalue-uncorr-phred:0;type:low-freq-var
05K3911 10190 A>G 0.0015647 basecount-A:70146;basecount-C:27;basecount-G:110;basecount-T:18;coverage:70250;pvalue:3.61121080395e-11;pvalue-phred:104;strandbias-pvalue-corr:9.2878992675;strandbias-pvalue-uncorr:0.464394963375;strandbias-pvalue-uncorr-phred:3;type:low-freq-var
