# Supplementary material for: Analysis of Dengue Virus Genetic Diversity during Human and Mosquito Infection Reveals Genetic Constraints
Source: PLoS Negl Trop Dis. 2015 Sep 1;9(9):e0004044. doi: 10.1371/journal.pntd.0004044 (PMC4556638; doi:10.1371/journal.pntd.0004044)
Supplement: S6 File — The LoFreq output.snp files for each sample in our data set are in the folder “SNP Files”. The read coverage graphs for each sample are in the folder “Coverage Plots”. (ZIP) [file pntd.0004044.s006.zip › S6_File/SNP Files/05K2913DK2-Albo-ACAGTG_read1_bwa-uniq-dups-marked_lofreq-final.snp]

05K3911 4 T>G 0.763889 basecount-A:5;basecount-C:5;basecount-G:165;basecount-T:41;coverage:216;pvalue-phred:NA;strandbias-pvalue-corr:1.0;strandbias-pvalue-uncorr:1.0;strandbias-pvalue-uncorr-phred:0;type:consensus-var
05K3911 433 A>G 0.998634 basecount-A:50;basecount-C:18;basecount-G:88452;basecount-T:53;coverage:88573;pvalue-phred:NA;strandbias-pvalue-corr:7.00433896578;strandbias-pvalue-uncorr:0.26939765253;strandbias-pvalue-uncorr-phred:6;type:consensus-var
05K3911 645 C>T 0.00528134 basecount-A:88;basecount-C:131128;basecount-G:61;basecount-T:697;coverage:131791;pvalue:2.95113953222e-87;pvalue-phred:865;strandbias-pvalue-corr:9.45422119033;strandbias-pvalue-uncorr:0.497590588965;strandbias-pvalue-uncorr-phred:3;type:low-freq-var
05K3911 848 C>T 0.0952538 basecount-A:85;basecount-C:101600;basecount-G:51;basecount-T:10711;coverage:111096;pvalue:0.0;pvalue-phred:9223372036854775807;strandbias-pvalue-corr:1.57951717984;strandbias-pvalue-uncorr:0.0405004405086;strandbias-pvalue-uncorr-phred:14;type:low-freq-var
05K3911 916 G>A 0.00242655 basecount-A:304;basecount-C:26;basecount-G:124881;basecount-T:70;coverage:125159;pvalue:1.45052528235e-35;pvalue-phred:348;strandbias-pvalue-corr:0.747698563314;strandbias-pvalue-uncorr:0.747698563314;strandbias-pvalue-uncorr-phred:1;type:low-freq-var
05K3911 1477 T>A 0.00593142 basecount-A:389;basecount-C:39;basecount-G:18;basecount-T:65137;coverage:65529;pvalue:1.16910500706e-205;pvalue-phred:2049;strandbias-pvalue-corr:7.54448645199;strandbias-pvalue-uncorr:0.342931202363;strandbias-pvalue-uncorr-phred:5;type:low-freq-var
05K3911 1744 C>T 0.0122979 basecount-A:40;basecount-C:65079;basecount-G:16;basecount-T:811;coverage:65861;pvalue:0.0;pvalue-phred:9223372036854775807;strandbias-pvalue-corr:4.81128387016;strandbias-pvalue-uncorr:0.145796480914;strandbias-pvalue-uncorr-phred:8;type:low-freq-var
05K3911 1829 T>C 0.00129366 basecount-A:38;basecount-C:187;basecount-G:58;basecount-T:144268;coverage:144451;pvalue:4.61643440239e-11;pvalue-phred:103;strandbias-pvalue-corr:0.653971307752;strandbias-pvalue-uncorr:0.653971307752;strandbias-pvalue-uncorr-phred:2;type:low-freq-var
05K3911 2182 A>T 0.997283 basecount-A:6;basecount-C:7;basecount-G:26;basecount-T:14316;coverage:14355;pvalue-phred:NA;strandbias-pvalue-corr:6.25502904324;strandbias-pvalue-uncorr:0.208500968108;strandbias-pvalue-uncorr-phred:7;type:consensus-var
05K3911 2399 T>C 0.00258542 basecount-A:13;basecount-C:148;basecount-G:26;basecount-T:57057;coverage:57201;pvalue:1.28577368509e-32;pvalue-phred:319;strandbias-pvalue-corr:8.07877112677;strandbias-pvalue-uncorr:0.384703386989;strandbias-pvalue-uncorr-phred:4;type:low-freq-var
05K3911 2653 C>T 0.0132622 basecount-A:25;basecount-C:75399;basecount-G:20;basecount-T:1014;coverage:76381;pvalue:0.0;pvalue-phred:9223372036854775807;strandbias-pvalue-corr:9.52762431242;strandbias-pvalue-uncorr:0.560448488966;strandbias-pvalue-uncorr-phred:3;type:low-freq-var
05K3911 2704 C>G 0.998394 basecount-A:35;basecount-C:39;basecount-G:71503;basecount-T:41;coverage:71618;pvalue-phred:NA;strandbias-pvalue-corr:0.679940629112;strandbias-pvalue-uncorr:0.0161890625979;strandbias-pvalue-uncorr-phred:18;type:consensus-var
05K3911 2719 A>G 0.936542 basecount-A:3881;basecount-C:28;basecount-G:58178;basecount-T:33;coverage:62120;pvalue-phred:NA;strandbias-pvalue-corr:2.84588281931;strandbias-pvalue-uncorr:0.0813109376947;strandbias-pvalue-uncorr-phred:11;type:consensus-var
05K3911 2805 A>T 0.00305621 basecount-A:88630;basecount-C:38;basecount-G:59;basecount-T:272;coverage:88910;pvalue:7.12182922007e-09;pvalue-phred:81;strandbias-pvalue-corr:0.651183742332;strandbias-pvalue-uncorr:0.651183742332;strandbias-pvalue-uncorr-phred:2;type:low-freq-var
05K3911 3247 T>C 0.995818 basecount-A:193;basecount-C:89530;basecount-G:120;basecount-T:63;coverage:89906;pvalue-phred:NA;strandbias-pvalue-corr:6.97321691522;strandbias-pvalue-uncorr:0.249043461258;strandbias-pvalue-uncorr-phred:6;type:consensus-var
05K3911 3310 C>T 0.998041 basecount-A:32;basecount-C:116;basecount-G:31;basecount-T:91202;coverage:91381;pvalue-phred:NA;strandbias-pvalue-corr:1.27137787245;strandbias-pvalue-uncorr:0.0317844468113;strandbias-pvalue-uncorr-phred:15;type:consensus-var
05K3911 3562 A>G 0.0199756 basecount-A:81010;basecount-C:21;basecount-G:1652;basecount-T:18;coverage:82601;pvalue:0.0;pvalue-phred:9223372036854775807;strandbias-pvalue-corr:1.59637737662;strandbias-pvalue-uncorr:0.0420099309637;strandbias-pvalue-uncorr-phred:14;type:low-freq-var
05K3911 3643 A>G 0.00392964 basecount-A:86118;basecount-C:31;basecount-G:340;basecount-T:33;coverage:86433;pvalue:5.70274277153e-41;pvalue-phred:402;strandbias-pvalue-corr:9.03062959425;strandbias-pvalue-uncorr:0.645044971018;strandbias-pvalue-uncorr-phred:2;type:low-freq-var
05K3911 3670 C>A 0.00233168 basecount-A:200;basecount-C:85531;basecount-G:10;basecount-T:34;coverage:85727;pvalue:1.16414244428e-39;pvalue-phred:389;strandbias-pvalue-corr:6.19161305444;strandbias-pvalue-uncorr:0.199729453369;strandbias-pvalue-uncorr-phred:7;type:low-freq-var
05K3911 3734 T>C 0.026977 basecount-A:35;basecount-C:2010;basecount-G:44;basecount-T:72419;coverage:74352;pvalue:0.0;pvalue-phred:9223372036854775807;strandbias-pvalue-corr:9.04595475369;strandbias-pvalue-uncorr:0.603063650246;strandbias-pvalue-uncorr-phred:2;type:low-freq-var
05K3911 3923 C>T 0.00284043 basecount-A:16;basecount-C:47022;basecount-G:4;basecount-T:134;coverage:47144;pvalue:6.69589621103e-21;pvalue-phred:202;strandbias-pvalue-corr:4.72460340291;strandbias-pvalue-uncorr:0.147643856341;strandbias-pvalue-uncorr-phred:8;type:low-freq-var
05K3911 4030 T>C 0.996779 basecount-A:144;basecount-C:143590;basecount-G:75;basecount-T:245;coverage:144054;pvalue-phred:NA;strandbias-pvalue-corr:0.26814983275;strandbias-pvalue-uncorr:0.00609431438069;strandbias-pvalue-uncorr-phred:22;type:consensus-var
05K3911 4033 C>T 0.00308589 basecount-A:54;basecount-C:145276;basecount-G:45;basecount-T:450;coverage:145717;pvalue:1.98138223155e-72;pvalue-phred:717;strandbias-pvalue-corr:0.834501697934;strandbias-pvalue-uncorr:0.0203536999496;strandbias-pvalue-uncorr-phred:17;type:low-freq-var
05K3911 4177 T>C 0.996999 basecount-A:7;basecount-C:4651;basecount-G:3;basecount-T:4;coverage:4665;pvalue-phred:NA;strandbias-pvalue-corr:1.0;strandbias-pvalue-uncorr:1.0;strandbias-pvalue-uncorr-phred:0;type:consensus-var
05K3911 4252 T>C 0.0115311 basecount-A:1;basecount-C:36;basecount-G:3;basecount-T:3082;coverage:3112;pvalue:2.30169525949e-14;pvalue-phred:136;strandbias-pvalue-corr:0.652834424428;strandbias-pvalue-uncorr:0.652834424428;strandbias-pvalue-uncorr-phred:2;type:low-freq-var
05K3911 4846 A>G 0.998019 basecount-A:57;basecount-C:34;basecount-G:61466;basecount-T:31;coverage:61588;pvalue-phred:NA;strandbias-pvalue-corr:6.75126338521;strandbias-pvalue-uncorr:0.232802185697;strandbias-pvalue-uncorr-phred:6;type:consensus-var
05K3911 5164 G>A 0.998945 basecount-A:65325;basecount-C:17;basecount-G:43;basecount-T:9;coverage:65394;pvalue-phred:NA;strandbias-pvalue-corr:0.746670185197;strandbias-pvalue-uncorr:0.746670185197;strandbias-pvalue-uncorr-phred:1;type:consensus-var
05K3911 5278 A>G 0.154822 basecount-A:88959;basecount-C:37;basecount-G:16308;basecount-T:30;coverage:103590;pvalue:0.0;pvalue-phred:9223372036854775807;strandbias-pvalue-corr:6.8721472497;strandbias-pvalue-uncorr:0.274885889988;strandbias-pvalue-uncorr-phred:6;type:low-freq-var
05K3911 5335 A>T 0.997389 basecount-A:43;basecount-C:191;basecount-G:60;basecount-T:112290;coverage:112584;pvalue-phred:NA;strandbias-pvalue-corr:2.99178874404;strandbias-pvalue-uncorr:0.0879937865894;strandbias-pvalue-uncorr-phred:11;type:consensus-var
05K3911 5401 T>C 0.998767 basecount-A:66;basecount-C:106091;basecount-G:27;basecount-T:38;coverage:106222;pvalue-phred:NA;strandbias-pvalue-corr:8.3004559857;strandbias-pvalue-uncorr:0.415022799285;strandbias-pvalue-uncorr-phred:4;type:consensus-var
05K3911 5878 C>T 0.998502 basecount-A:23;basecount-C:44;basecount-G:27;basecount-T:62648;coverage:62742;pvalue-phred:NA;strandbias-pvalue-corr:9.56178957465;strandbias-pvalue-uncorr:0.531210531925;strandbias-pvalue-uncorr-phred:3;type:consensus-var
05K3911 6202 A>G 0.0173703 basecount-A:97310;basecount-C:26;basecount-G:1721;basecount-T:20;coverage:98925;pvalue:0.0;pvalue-phred:9223372036854775807;strandbias-pvalue-corr:0.804659954041;strandbias-pvalue-uncorr:0.804659954041;strandbias-pvalue-uncorr-phred:1;type:low-freq-var
05K3911 6364 A>C 0.997525 basecount-A:8;basecount-C:8061;basecount-G:6;basecount-T:6;coverage:8081;pvalue-phred:NA;strandbias-pvalue-corr:6.80329856726;strandbias-pvalue-uncorr:0.283470773636;strandbias-pvalue-uncorr-phred:5;type:consensus-var
05K3911 6566 T>A 0.021345 basecount-A:604;basecount-C:16;basecount-G:16;basecount-T:27661;coverage:28185;pvalue:0.0;pvalue-phred:9223372036854775807;strandbias-pvalue-corr:6.7649906916;strandbias-pvalue-uncorr:0.2505552108;strandbias-pvalue-uncorr-phred:6;type:low-freq-var
05K3911 6782 T>C 0.00389671 basecount-A:28;basecount-C:383;basecount-G:43;basecount-T:97834;coverage:98191;pvalue:5.48568628878e-44;pvalue-phred:433;strandbias-pvalue-corr:6.64339462219;strandbias-pvalue-uncorr:0.288843244443;strandbias-pvalue-uncorr-phred:5;type:low-freq-var
05K3911 6896 C>A 0.0361097 basecount-A:4504;basecount-C:120122;basecount-G:56;basecount-T:49;coverage:124117;pvalue:0.0;pvalue-phred:9223372036854775807;strandbias-pvalue-corr:0.329766429416;strandbias-pvalue-uncorr:0.0076689867306;strandbias-pvalue-uncorr-phred:21;type:low-freq-var
05K3911 7945 A>G 0.00330732 basecount-A:96378;basecount-C:33;basecount-G:320;basecount-T:24;coverage:96686;pvalue:1.96092498152e-53;pvalue-phred:527;strandbias-pvalue-corr:0.765110240138;strandbias-pvalue-uncorr:0.765110240138;strandbias-pvalue-uncorr-phred:1;type:low-freq-var
05K3911 8002 T>C 0.00257053 basecount-A:25;basecount-C:204;basecount-G:46;basecount-T:79086;coverage:79274;pvalue:7.00335626584e-14;pvalue-phred:132;strandbias-pvalue-corr:1.0;strandbias-pvalue-uncorr:1.0;strandbias-pvalue-uncorr-phred:0;type:low-freq-var
05K3911 8367 T>C 0.996275 basecount-A:378;basecount-C:185636;basecount-G:207;basecount-T:109;coverage:186330;pvalue-phred:NA;strandbias-pvalue-corr:0.877391684713;strandbias-pvalue-uncorr:0.877391684713;strandbias-pvalue-uncorr-phred:1;type:consensus-var
05K3911 8747 A>G 0.00731227 basecount-A:169864;basecount-C:68;basecount-G:1252;basecount-T:35;coverage:171105;pvalue:0.0;pvalue-phred:9223372036854775807;strandbias-pvalue-corr:9.27733889187;strandbias-pvalue-uncorr:0.579833680742;strandbias-pvalue-uncorr-phred:2;type:low-freq-var
05K3911 9458 T>C 0.00625928 basecount-A:22;basecount-C:413;basecount-G:26;basecount-T:65521;coverage:65887;pvalue:1.47530070284e-69;pvalue-phred:688;strandbias-pvalue-corr:1.60253516092;strandbias-pvalue-uncorr:0.043311761106;strandbias-pvalue-uncorr-phred:14;type:low-freq-var
05K3911 10062 C>T 0.00422525 basecount-A:63;basecount-C:94167;basecount-G:39;basecount-T:400;coverage:94535;pvalue:3.3919241824e-52;pvalue-phred:515;strandbias-pvalue-corr:1.8164826257;strandbias-pvalue-uncorr:0.0504578507138;strandbias-pvalue-uncorr-phred:13;type:low-freq-var
