# Supplementary material for: Analysis of Dengue Virus Genetic Diversity during Human and Mosquito Infection Reveals Genetic Constraints
Source: PLoS Negl Trop Dis. 2015 Sep 1;9(9):e0004044. doi: 10.1371/journal.pntd.0004044 (PMC4556638; doi:10.1371/journal.pntd.0004044)
Supplement: S6 File — The LoFreq output.snp files for each sample in our data set are in the folder “SNP Files”. The read coverage graphs for each sample are in the folder “Coverage Plots”. (ZIP) [file pntd.0004044.s006.zip › S6_File/SNP Files/05K2913DK2-Serum-TGACCA_read1_bwa-uniq-dups-marked_lofreq-final.snp]

05K3911 235 G>C 0.0359057 basecount-A:48;basecount-C:3215;basecount-G:86162;basecount-T:115;coverage:89198;pvalue:0.0;pvalue-phred:9223372036854775807;strandbias-pvalue-corr:7.75569827809;strandbias-pvalue-uncorr:0.228108772885;strandbias-pvalue-uncorr-phred:6;type:low-freq-var
05K3911 433 A>G 0.997436 basecount-A:178;basecount-C:23;basecount-G:101908;basecount-T:61;coverage:102170;pvalue-phred:NA;strandbias-pvalue-corr:3.29629800527;strandbias-pvalue-uncorr:0.0824074501318;strandbias-pvalue-uncorr-phred:11;type:consensus-var
05K3911 509 T>C 0.0283457 basecount-A:53;basecount-C:3430;basecount-G:61;basecount-T:117462;coverage:120699;pvalue:0.0;pvalue-phred:9223372036854775807;strandbias-pvalue-corr:9.56395010693;strandbias-pvalue-uncorr:0.398497921122;strandbias-pvalue-uncorr-phred:4;type:low-freq-var
05K3911 854 C>T 0.997329 basecount-A:30;basecount-C:216;basecount-G:39;basecount-T:106403;coverage:106688;pvalue-phred:NA;strandbias-pvalue-corr:0.667822293321;strandbias-pvalue-uncorr:0.0136290263943;strandbias-pvalue-uncorr-phred:19;type:consensus-var
05K3911 1508 G>T 0.0341095 basecount-A:137;basecount-C:34;basecount-G:84413;basecount-T:2987;coverage:87248;pvalue:0.0;pvalue-phred:9223372036854775807;strandbias-pvalue-corr:9.09637790386;strandbias-pvalue-uncorr:0.478756731782;strandbias-pvalue-uncorr-phred:3;type:low-freq-var
05K3911 1573 T>C 0.0102608 basecount-A:23;basecount-C:963;basecount-G:34;basecount-T:92832;coverage:93608;pvalue:1.76515767359e-29;pvalue-phred:288;strandbias-pvalue-corr:9.45953086101;strandbias-pvalue-uncorr:0.363828110039;strandbias-pvalue-uncorr-phred:4;type:low-freq-var
05K3911 1757 A>C 0.0139766 basecount-A:79883;basecount-C:1133;basecount-G:31;basecount-T:17;coverage:80953;pvalue:0.0;pvalue-phred:9223372036854775807;strandbias-pvalue-corr:0.854910667255;strandbias-pvalue-uncorr:0.018189588665;strandbias-pvalue-uncorr-phred:17;type:low-freq-var
05K3911 2047 G>A 0.0322844 basecount-A:1106;basecount-C:11;basecount-G:33113;basecount-T:28;coverage:34169;pvalue:0.0;pvalue-phred:9223372036854775807;strandbias-pvalue-corr:8.76994761093;strandbias-pvalue-uncorr:0.26575598821;strandbias-pvalue-uncorr-phred:6;type:low-freq-var
05K3911 2145 C>T 0.0367861 basecount-A:4;basecount-C:4968;basecount-G:3;basecount-T:190;coverage:5140;pvalue:3.04875488411e-160;pvalue-phred:1595;strandbias-pvalue-corr:9.04206635528;strandbias-pvalue-uncorr:0.334891346492;strandbias-pvalue-uncorr-phred:5;type:low-freq-var
05K3911 2182 A>T 0.997454 basecount-A:22;basecount-C:8;basecount-G:36;basecount-T:25855;coverage:25921;pvalue-phred:NA;strandbias-pvalue-corr:0.70576947588;strandbias-pvalue-uncorr:0.0147035307475;strandbias-pvalue-uncorr-phred:18;type:consensus-var
05K3911 2445 A>G 0.00278096 basecount-A:68822;basecount-C:14;basecount-G:192;basecount-T:13;coverage:68997;pvalue:3.66471484953e-27;pvalue-phred:264;strandbias-pvalue-corr:1.62973281718;strandbias-pvalue-uncorr:0.0362162848262;strandbias-pvalue-uncorr-phred:14;type:low-freq-var
05K3911 2667 A>G 0.00517794 basecount-A:78733;basecount-C:23;basecount-G:410;basecount-T:16;coverage:79128;pvalue:2.88049674903e-174;pvalue-phred:1735;strandbias-pvalue-corr:10.3093071922;strandbias-pvalue-uncorr:0.572739288455;strandbias-pvalue-uncorr-phred:2;type:low-freq-var
05K3911 2704 C>G 0.998273 basecount-A:24;basecount-C:48;basecount-G:74009;basecount-T:56;coverage:74137;pvalue-phred:NA;strandbias-pvalue-corr:0.435523704056;strandbias-pvalue-uncorr:0.00853968047169;strandbias-pvalue-uncorr-phred:21;type:consensus-var
05K3911 2719 A>G 0.937036 basecount-A:4003;basecount-C:25;basecount-G:60362;basecount-T:28;coverage:64418;pvalue-phred:NA;strandbias-pvalue-corr:0.895937037868;strandbias-pvalue-uncorr:0.895937037868;strandbias-pvalue-uncorr-phred:0;type:consensus-var
05K3911 2805 A>T 0.0351459 basecount-A:83457;basecount-C:37;basecount-G:45;basecount-T:3043;coverage:86299;pvalue:0.0;pvalue-phred:9223372036854775807;strandbias-pvalue-corr:0.741679843903;strandbias-pvalue-uncorr:0.741679843903;strandbias-pvalue-uncorr-phred:1;type:low-freq-var
05K3911 2820 T>C 0.0162952 basecount-A:37;basecount-C:1401;basecount-G:34;basecount-T:84504;coverage:85816;pvalue:0.0;pvalue-phred:9223372036854775807;strandbias-pvalue-corr:0.932663922983;strandbias-pvalue-uncorr:0.932663922983;strandbias-pvalue-uncorr-phred:0;type:low-freq-var
05K3911 3247 T>C 0.996345 basecount-A:153;basecount-C:94875;basecount-G:121;basecount-T:74;coverage:95223;pvalue-phred:NA;strandbias-pvalue-corr:2.48312973533;strandbias-pvalue-uncorr:0.060564139886;strandbias-pvalue-uncorr-phred:12;type:consensus-var
05K3911 3310 C>T 0.998335 basecount-A:35;basecount-C:86;basecount-G:41;basecount-T:97142;coverage:97304;pvalue-phred:NA;strandbias-pvalue-corr:9.879909701;strandbias-pvalue-uncorr:0.449086804591;strandbias-pvalue-uncorr-phred:3;type:consensus-var
05K3911 3606 T>C 0.0399526 basecount-A:26;basecount-C:3503;basecount-G:18;basecount-T:84132;coverage:87437;pvalue:0.0;pvalue-phred:9223372036854775807;strandbias-pvalue-corr:5.90074354571;strandbias-pvalue-uncorr:0.155282724887;strandbias-pvalue-uncorr-phred:8;type:low-freq-var
05K3911 3704 C>T 0.0338077 basecount-A:38;basecount-C:86150;basecount-G:35;basecount-T:3017;coverage:88978;pvalue:0.0;pvalue-phred:9223372036854775807;strandbias-pvalue-corr:6.69950530819;strandbias-pvalue-uncorr:0.186097369672;strandbias-pvalue-uncorr-phred:7;type:low-freq-var
05K3911 3738 C>T 0.0399859 basecount-A:28;basecount-C:76127;basecount-G:25;basecount-T:3173;coverage:79174;pvalue:0.0;pvalue-phred:9223372036854775807;strandbias-pvalue-corr:10.1537051903;strandbias-pvalue-uncorr:0.441465443058;strandbias-pvalue-uncorr-phred:4;type:low-freq-var
05K3911 3893 T>C 0.0335386 basecount-A:22;basecount-C:2004;basecount-G:19;basecount-T:57707;coverage:59661;pvalue:0.0;pvalue-phred:9223372036854775807;strandbias-pvalue-corr:0.94443587765;strandbias-pvalue-uncorr:0.94443587765;strandbias-pvalue-uncorr-phred:0;type:low-freq-var
05K3911 4030 T>C 0.998074 basecount-A:100;basecount-C:142001;basecount-G:69;basecount-T:105;coverage:142275;pvalue-phred:NA;strandbias-pvalue-corr:0.521674315865;strandbias-pvalue-uncorr:0.0104334863173;strandbias-pvalue-uncorr-phred:20;type:consensus-var
05K3911 4090 C>T 0.0171978 basecount-A:236;basecount-C:91906;basecount-G:36;basecount-T:1613;coverage:93447;pvalue:0.0;pvalue-phred:9223372036854775807;strandbias-pvalue-corr:9.87788784786;strandbias-pvalue-uncorr:0.617367990491;strandbias-pvalue-uncorr-phred:2;type:low-freq-var
05K3911 4177 T>C 0.997946 basecount-A:7;basecount-C:4858;basecount-G:1;basecount-T:2;coverage:4868;pvalue-phred:NA;strandbias-pvalue-corr:1.0;strandbias-pvalue-uncorr:1.0;strandbias-pvalue-uncorr-phred:0;type:consensus-var
05K3911 4846 A>G 0.99711 basecount-A:84;basecount-C:35;basecount-G:53822;basecount-T:37;coverage:53978;pvalue-phred:NA;strandbias-pvalue-corr:1.0;strandbias-pvalue-uncorr:1.0;strandbias-pvalue-uncorr-phred:0;type:consensus-var
05K3911 4863 C>T 0.027994 basecount-A:25;basecount-C:53148;basecount-G:21;basecount-T:1532;coverage:54594;pvalue:0.0;pvalue-phred:9223372036854775807;strandbias-pvalue-corr:9.64658084109;strandbias-pvalue-uncorr:0.321552694703;strandbias-pvalue-uncorr-phred:5;type:low-freq-var
05K3911 4909 T>C 0.0573348 basecount-A:30;basecount-C:2859;basecount-G:18;basecount-T:46958;coverage:49728;pvalue:0.0;pvalue-phred:9223372036854775807;strandbias-pvalue-corr:0.695013935025;strandbias-pvalue-uncorr:0.695013935025;strandbias-pvalue-uncorr-phred:2;type:low-freq-var
05K3911 5022 C>T 0.00419167 basecount-A:16;basecount-C:46774;basecount-G:11;basecount-T:197;coverage:46961;pvalue:4.19959485959e-52;pvalue-phred:514;strandbias-pvalue-corr:2.25419151009;strandbias-pvalue-uncorr:0.0524230583741;strandbias-pvalue-uncorr-phred:13;type:low-freq-var
05K3911 5164 G>A 0.998925 basecount-A:51124;basecount-C:16;basecount-G:29;basecount-T:10;coverage:51179;pvalue-phred:NA;strandbias-pvalue-corr:2.42137488996;strandbias-pvalue-uncorr:0.0576517830944;strandbias-pvalue-uncorr-phred:12;type:consensus-var
05K3911 5278 A>G 0.0510962 basecount-A:76133;basecount-C:25;basecount-G:4102;basecount-T:20;coverage:79849;pvalue:0.0;pvalue-phred:9223372036854775807;strandbias-pvalue-corr:9.39595205917;strandbias-pvalue-uncorr:0.293623501849;strandbias-pvalue-uncorr-phred:5;type:low-freq-var
05K3911 5335 A>T 0.997092 basecount-A:43;basecount-C:138;basecount-G:61;basecount-T:82970;coverage:83212;pvalue-phred:NA;strandbias-pvalue-corr:0.878829998052;strandbias-pvalue-uncorr:0.878829998052;strandbias-pvalue-uncorr-phred:1;type:consensus-var
05K3911 5401 T>C 0.998856 basecount-A:50;basecount-C:80329;basecount-G:18;basecount-T:24;coverage:80421;pvalue-phred:NA;strandbias-pvalue-corr:9.63699404893;strandbias-pvalue-uncorr:0.310870775772;strandbias-pvalue-uncorr-phred:5;type:consensus-var
05K3911 5470 C>T 0.102493 basecount-A:73;basecount-C:72338;basecount-G:34;basecount-T:8273;coverage:80204;pvalue:0.0;pvalue-phred:9223372036854775807;strandbias-pvalue-corr:0.837742009462;strandbias-pvalue-uncorr:0.0182117828144;strandbias-pvalue-uncorr-phred:17;type:low-freq-var
05K3911 5488 G>A 0.0499426 basecount-A:3828;basecount-C:29;basecount-G:72757;basecount-T:34;coverage:76412;pvalue:0.0;pvalue-phred:9223372036854775807;strandbias-pvalue-corr:9.6724148371;strandbias-pvalue-uncorr:0.386896593484;strandbias-pvalue-uncorr-phred:4;type:low-freq-var
05K3911 5878 C>T 0.998185 basecount-A:12;basecount-C:66;basecount-G:18;basecount-T:52811;coverage:52907;pvalue-phred:NA;strandbias-pvalue-corr:0.89938211425;strandbias-pvalue-uncorr:0.89938211425;strandbias-pvalue-uncorr-phred:0;type:consensus-var
05K3911 6217 C>T 0.00739343 basecount-A:14;basecount-C:64134;basecount-G:26;basecount-T:478;coverage:64592;pvalue:4.07852549322e-316;pvalue-phred:3154;strandbias-pvalue-corr:6.27465878842;strandbias-pvalue-uncorr:0.16958537266;strandbias-pvalue-uncorr-phred:8;type:low-freq-var
05K3911 6323 T>C 0.0573736 basecount-A:485;basecount-C:2579;basecount-G:40;basecount-T:41847;coverage:44047;pvalue:0.0;pvalue-phred:9223372036854775807;strandbias-pvalue-corr:1.85623448373;strandbias-pvalue-uncorr:0.0421871473574;strandbias-pvalue-uncorr-phred:14;type:low-freq-var
05K3911 6364 A>C 0.996756 basecount-A:18;basecount-C:8603;basecount-G:8;basecount-T:2;coverage:8631;pvalue-phred:NA;strandbias-pvalue-corr:10.1584995305;strandbias-pvalue-uncorr:0.597558795912;strandbias-pvalue-uncorr-phred:2;type:consensus-var
05K3911 6503 C>T 0.0108928 basecount-A:9;basecount-C:8793;basecount-G:6;basecount-T:97;coverage:8889;pvalue:1.82072643518e-75;pvalue-phred:747;strandbias-pvalue-corr:1.0;strandbias-pvalue-uncorr:1.0;strandbias-pvalue-uncorr-phred:0;type:low-freq-var
05K3911 6548 C>T 0.0159392 basecount-A:4;basecount-C:15800;basecount-G:1;basecount-T:256;coverage:16049;pvalue:1.60518514521e-259;pvalue-phred:2588;strandbias-pvalue-corr:9.66596112451;strandbias-pvalue-uncorr:0.460283863072;strandbias-pvalue-uncorr-phred:3;type:low-freq-var
05K3911 6591 T>C 0.0165888 basecount-A:30;basecount-C:1636;basecount-G:37;basecount-T:96918;coverage:98504;pvalue:0.0;pvalue-phred:9223372036854775807;strandbias-pvalue-corr:0.675069156658;strandbias-pvalue-uncorr:0.675069156658;strandbias-pvalue-uncorr-phred:2;type:low-freq-var
05K3911 6676 A>G 0.011752 basecount-A:129031;basecount-C:67;basecount-G:1536;basecount-T:67;coverage:130407;pvalue:0.0;pvalue-phred:9223372036854775807;strandbias-pvalue-corr:9.50306146568;strandbias-pvalue-uncorr:0.475153073284;strandbias-pvalue-uncorr-phred:3;type:low-freq-var
05K3911 6896 C>A 0.0894369 basecount-A:8649;basecount-C:87982;basecount-G:37;basecount-T:37;coverage:95882;pvalue:0.0;pvalue-phred:9223372036854775807;strandbias-pvalue-corr:0.144791738677;strandbias-pvalue-uncorr:0.00278445651302;strandbias-pvalue-uncorr-phred:26;type:low-freq-var
05K3911 7102 T>C 0.0148128 basecount-A:41;basecount-C:1300;basecount-G:89;basecount-T:86332;coverage:87503;pvalue:0.0;pvalue-phred:9223372036854775807;strandbias-pvalue-corr:6.74993951657;strandbias-pvalue-uncorr:0.192855414759;strandbias-pvalue-uncorr-phred:7;type:low-freq-var
05K3911 7277 A>G 0.013951 basecount-A:69442;basecount-C:22;basecount-G:983;basecount-T:14;coverage:70380;pvalue:0.0;pvalue-phred:9223372036854775807;strandbias-pvalue-corr:9.33102972507;strandbias-pvalue-uncorr:0.321759645692;strandbias-pvalue-uncorr-phred:5;type:low-freq-var
05K3911 7329 A>G 0.00794013 basecount-A:67316;basecount-C:20;basecount-G:539;basecount-T:8;coverage:67823;pvalue:0.0;pvalue-phred:9223372036854775807;strandbias-pvalue-corr:9.31941928483;strandbias-pvalue-uncorr:0.621294618989;strandbias-pvalue-uncorr-phred:2;type:low-freq-var
05K3911 8367 T>C 0.997031 basecount-A:283;basecount-C:183048;basecount-G:159;basecount-T:103;coverage:183593;pvalue-phred:NA;strandbias-pvalue-corr:9.14083993777;strandbias-pvalue-uncorr:0.326458569206;strandbias-pvalue-uncorr-phred:5;type:consensus-var
05K3911 9026 T>C 0.031207 basecount-A:40;basecount-C:2812;basecount-G:34;basecount-T:87222;coverage:89923;pvalue:0.0;pvalue-phred:9223372036854775807;strandbias-pvalue-corr:9.13549823683;strandbias-pvalue-uncorr:0.652535588345;strandbias-pvalue-uncorr-phred:2;type:low-freq-var
05K3911 9189 C>T 0.00496238 basecount-A:98;basecount-C:105936;basecount-G:39;basecount-T:529;coverage:106451;pvalue:1.21468364775e-125;pvalue-phred:1249;strandbias-pvalue-corr:1.0;strandbias-pvalue-uncorr:1.0;strandbias-pvalue-uncorr-phred:0;type:low-freq-var
05K3911 9192 G>T 0.00624236 basecount-A:37;basecount-C:25;basecount-G:106440;basecount-T:669;coverage:107087;pvalue:1.18401498049e-317;pvalue-phred:3169;strandbias-pvalue-corr:0.902956609971;strandbias-pvalue-uncorr:0.902956609971;strandbias-pvalue-uncorr-phred:0;type:low-freq-var
05K3911 9970 T>C 0.0113665 basecount-A:33;basecount-C:1228;basecount-G:39;basecount-T:106737;coverage:107873;pvalue:0.0;pvalue-phred:9223372036854775807;strandbias-pvalue-corr:3.58201938341;strandbias-pvalue-uncorr:0.0918466508566;strandbias-pvalue-uncorr-phred:10;type:low-freq-var
