# Supplementary material for: Analysis of Dengue Virus Genetic Diversity during Human and Mosquito Infection Reveals Genetic Constraints
Source: PLoS Negl Trop Dis. 2015 Sep 1;9(9):e0004044. doi: 10.1371/journal.pntd.0004044 (PMC4556638; doi:10.1371/journal.pntd.0004044)
Supplement: S6 File — The LoFreq output.snp files for each sample in our data set are in the folder “SNP Files”. The read coverage graphs for each sample are in the folder “Coverage Plots”. (ZIP) [file pntd.0004044.s006.zip › S6_File/SNP Files/05K3911DK1-Aeg-GATCAG_read1_bwa-uniq-dups-marked_lofreq-final.snp]

05K3911 341 G>A 0.00526573 basecount-A:313	basecount-C:16	basecount-G:59088	basecount-T:24	coverage:59385	pvalue:3.71657214168e-54	pvalue-phred:534	strandbias-pvalue-corr:5.51502669252	strandbias-pvalue-uncorr:0.145132281382	strandbias-pvalue-uncorr-phred:8	type:low-freq-var
05K3911 433 A>G 0.00246219 basecount-A:82205	basecount-C:18	basecount-G:203	basecount-T:21	coverage:82393	pvalue:1.02151056517e-12	pvalue-phred:120	strandbias-pvalue-corr:2.4770052803	strandbias-pvalue-uncorr:0.0576047739604	strandbias-pvalue-uncorr-phred:12	type:low-freq-var
05K3911 544 T>C 0.00886417 basecount-A:18	basecount-C:816	basecount-G:33	basecount-T:91189	coverage:91954	pvalue:0.0	pvalue-phred:9223372036854775807	strandbias-pvalue-corr:7.73300458752	strandbias-pvalue-uncorr:0.32220852448	strandbias-pvalue-uncorr-phred:5	type:low-freq-var
05K3911 715 C>T 0.0137089 basecount-A:35	basecount-C:62955	basecount-G:34	basecount-T:876	coverage:63764	pvalue:1.72077665404e-290	pvalue-phred:2898	strandbias-pvalue-corr:4.6369118016	strandbias-pvalue-uncorr:0.11592279504	strandbias-pvalue-uncorr-phred:9	type:low-freq-var
05K3911 778 A>G 0.00531729 basecount-A:68382	basecount-C:66	basecount-G:366	basecount-T:18	coverage:68710	pvalue:7.43374667404e-19	pvalue-phred:181	strandbias-pvalue-corr:7.18045971885	strandbias-pvalue-uncorr:0.239348657295	strandbias-pvalue-uncorr-phred:6	type:low-freq-var
05K3911 1354 A>G 0.00476289 basecount-A:62191	basecount-C:55	basecount-G:298	basecount-T:23	coverage:62446	pvalue:4.39376205665e-07	pvalue-phred:64	strandbias-pvalue-corr:0.747295384339	strandbias-pvalue-uncorr:0.747295384339	strandbias-pvalue-uncorr-phred:1	type:low-freq-var
05K3911 1829 T>C 0.00151582 basecount-A:16	basecount-C:100	basecount-G:21	basecount-T:65834	coverage:65931	pvalue:5.78766255585e-08	pvalue-phred:72	strandbias-pvalue-corr:6.43407683213	strandbias-pvalue-uncorr:0.194972025216	strandbias-pvalue-uncorr-phred:7	type:low-freq-var
05K3911 2148 C>T 0.00310936 basecount-A:6	basecount-C:27876	basecount-G:11	basecount-T:87	coverage:27961	pvalue:1.9767557614e-11	pvalue-phred:107	strandbias-pvalue-corr:7.46425422525	strandbias-pvalue-uncorr:0.287086700971	strandbias-pvalue-uncorr-phred:5	type:low-freq-var
05K3911 2393 C>T 0.00195861 basecount-A:31	basecount-C:115093	basecount-G:38	basecount-T:226	coverage:115313	pvalue:1.77434870008e-08	pvalue-phred:78	strandbias-pvalue-corr:7.94537465617	strandbias-pvalue-uncorr:0.317814986247	strandbias-pvalue-uncorr-phred:5	type:low-freq-var
05K3911 2718 G>A 0.00372608 basecount-A:420	basecount-C:53	basecount-G:112182	basecount-T:64	coverage:112511	pvalue:8.54683915087e-14	pvalue-phred:131	strandbias-pvalue-corr:3.18614492136	strandbias-pvalue-uncorr:0.0758605933658	strandbias-pvalue-uncorr-phred:11	type:low-freq-var
05K3911 2719 A>G 0.00830762 basecount-A:103433	basecount-C:31	basecount-G:867	basecount-T:31	coverage:104234	pvalue:8.15255520382e-236	pvalue-phred:2351	strandbias-pvalue-corr:0.830707908057	strandbias-pvalue-uncorr:0.830707908057	strandbias-pvalue-uncorr-phred:1	type:low-freq-var
05K3911 3254 T>C 0.0104681 basecount-A:31	basecount-C:1090	basecount-G:57	basecount-T:102948	coverage:103978	pvalue:0.0	pvalue-phred:9223372036854775807	strandbias-pvalue-corr:0.850288182689	strandbias-pvalue-uncorr:0.850288182689	strandbias-pvalue-uncorr-phred:1	type:low-freq-var
05K3911 3654 T>C 0.00250817 basecount-A:37	basecount-C:271	basecount-G:65	basecount-T:107674	coverage:107920	pvalue:1.33069676204e-11	pvalue-phred:109	strandbias-pvalue-corr:2.34128568612	strandbias-pvalue-uncorr:0.053211038321	strandbias-pvalue-uncorr-phred:13	type:low-freq-var
05K3911 3856 T>C 0.00302352 basecount-A:27	basecount-C:270	basecount-G:36	basecount-T:88967	coverage:89216	pvalue:3.3527900234e-08	pvalue-phred:75	strandbias-pvalue-corr:7.51163090989	strandbias-pvalue-uncorr:0.326592648256	strandbias-pvalue-uncorr-phred:5	type:low-freq-var
05K3911 3901 A>T 0.0124071 basecount-A:81680	basecount-C:35	basecount-G:33	basecount-T:1027	coverage:82659	pvalue:0.0	pvalue-phred:9223372036854775807	strandbias-pvalue-corr:0.922442301037	strandbias-pvalue-uncorr:0.922442301037	strandbias-pvalue-uncorr-phred:0	type:low-freq-var
05K3911 3940 C>T 0.0046823 basecount-A:39	basecount-C:80077	basecount-G:23	basecount-T:377	coverage:80434	pvalue:7.19992220733e-138	pvalue-phred:1371	strandbias-pvalue-corr:7.82692321301	strandbias-pvalue-uncorr:0.355769236955	strandbias-pvalue-uncorr-phred:4	type:low-freq-var
05K3911 4027 G>T 0.0026642 basecount-A:80	basecount-C:56	basecount-G:139870	basecount-T:374	coverage:140229	pvalue:9.75324178551e-18	pvalue-phred:170	strandbias-pvalue-corr:8.40781061123	strandbias-pvalue-uncorr:0.400371933868	strandbias-pvalue-uncorr-phred:4	type:low-freq-var
05K3911 4099 T>C 0.00294587 basecount-A:28	basecount-C:436	basecount-G:45	basecount-T:147495	coverage:147886	pvalue:3.15377195181e-92	pvalue-phred:915	strandbias-pvalue-corr:4.98490078507	strandbias-pvalue-uncorr:0.127817968848	strandbias-pvalue-uncorr-phred:9	type:low-freq-var
05K3911 4212 T>C 0.00984553 basecount-A:1	basecount-C:116	basecount-G:7	basecount-T:11658	coverage:11767	pvalue:5.23740777941e-57	pvalue-phred:563	strandbias-pvalue-corr:0.503112813764	strandbias-pvalue-uncorr:0.0111802847503	strandbias-pvalue-uncorr-phred:20	type:low-freq-var
05K3911 4361 G>A 0.0023314 basecount-A:230	basecount-C:46	basecount-G:98308	basecount-T:69	coverage:98521	pvalue:1.19568529351e-08	pvalue-phred:79	strandbias-pvalue-corr:6.29167566307	strandbias-pvalue-uncorr:0.185049284208	strandbias-pvalue-uncorr-phred:7	type:low-freq-var
05K3911 4400 A>G 0.012731 basecount-A:137540	basecount-C:60	basecount-G:1775	basecount-T:49	coverage:139151	pvalue:0.0	pvalue-phred:9223372036854775807	strandbias-pvalue-corr:7.50613125113	strandbias-pvalue-uncorr:0.278004861153	strandbias-pvalue-uncorr-phred:6	type:low-freq-var
05K3911 4537 C>T 0.00879239 basecount-A:54	basecount-C:70014	basecount-G:53	basecount-T:622	coverage:70599	pvalue:2.13561576523e-219	pvalue-phred:2187	strandbias-pvalue-corr:9.53720615437	strandbias-pvalue-uncorr:0.596075384648	strandbias-pvalue-uncorr-phred:2	type:low-freq-var
05K3911 4588 T>C 0.00331803 basecount-A:21	basecount-C:266	basecount-G:17	basecount-T:79864	coverage:80119	pvalue:5.78520801061e-84	pvalue-phred:832	strandbias-pvalue-corr:7.14996827674	strandbias-pvalue-uncorr:0.223436508648	strandbias-pvalue-uncorr-phred:7	type:low-freq-var
05K3911 4966 T>C 0.00312534 basecount-A:21	basecount-C:204	basecount-G:20	basecount-T:65028	coverage:65222	pvalue:1.65804676023e-41	pvalue-phred:408	strandbias-pvalue-corr:7.52653489843	strandbias-pvalue-uncorr:0.268804817801	strandbias-pvalue-uncorr-phred:6	type:low-freq-var
05K3911 5098 C>T 0.00485688 basecount-A:32	basecount-C:67140	basecount-G:33	basecount-T:328	coverage:67458	pvalue:2.0827377739e-47	pvalue-phred:467	strandbias-pvalue-corr:7.51878223587	strandbias-pvalue-uncorr:0.259268352961	strandbias-pvalue-uncorr-phred:6	type:low-freq-var
05K3911 5218 A>G 0.0118261 basecount-A:90595	basecount-C:38	basecount-G:1085	basecount-T:28	coverage:91607	pvalue:0.0	pvalue-phred:9223372036854775807	strandbias-pvalue-corr:7.35523564104	strandbias-pvalue-uncorr:0.23726566584	strandbias-pvalue-uncorr-phred:6	type:low-freq-var
05K3911 5330 C>T 0.0117767 basecount-A:36	basecount-C:90133	basecount-G:38	basecount-T:1075	coverage:91167	pvalue:0.0	pvalue-phred:9223372036854775807	strandbias-pvalue-corr:10.4175958009	strandbias-pvalue-uncorr:0.548294515838	strandbias-pvalue-uncorr-phred:3	type:low-freq-var
05K3911 5607 T>C 0.00346718 basecount-A:33	basecount-C:258	basecount-G:44	basecount-T:74077	coverage:74303	pvalue:1.03796075817e-40	pvalue-phred:400	strandbias-pvalue-corr:0.786622075265	strandbias-pvalue-uncorr:0.786622075265	strandbias-pvalue-uncorr-phred:1	type:low-freq-var
05K3911 5813 C>A 0.0193838 basecount-A:1591	basecount-C:80419	basecount-G:36	basecount-T:33	coverage:81884	pvalue:0.0	pvalue-phred:9223372036854775807	strandbias-pvalue-corr:10.0705376524	strandbias-pvalue-uncorr:0.559474314022	strandbias-pvalue-uncorr-phred:3	type:low-freq-var
05K3911 6265 C>T 0.00954227 basecount-A:171	basecount-C:110530	basecount-G:154	basecount-T:1068	coverage:111526	pvalue:4.71855468283e-84	pvalue-phred:833	strandbias-pvalue-corr:0.971383780239	strandbias-pvalue-uncorr:0.971383780239	strandbias-pvalue-uncorr-phred:0	type:low-freq-var
05K3911 6501 G>C 0.0217473 basecount-A:6	basecount-C:290	basecount-G:13034	basecount-T:5	coverage:13313	pvalue:2.09906051666e-240	pvalue-phred:2397	strandbias-pvalue-corr:0.0731353362905	strandbias-pvalue-uncorr:0.00158989861501	strandbias-pvalue-uncorr-phred:28	type:low-freq-var
05K3911 6782 T>C 0.00341809 basecount-A:13	basecount-C:287	basecount-G:44	basecount-T:83621	coverage:83887	pvalue:6.18137469892e-31	pvalue-phred:302	strandbias-pvalue-corr:9.03440535372	strandbias-pvalue-uncorr:0.602293690248	strandbias-pvalue-uncorr-phred:2	type:low-freq-var
05K3911 6874 C>T 0.0242292 basecount-A:108	basecount-C:100029	basecount-G:61	basecount-T:2488	coverage:102353	pvalue:0.0	pvalue-phred:9223372036854775807	strandbias-pvalue-corr:5.87566582848	strandbias-pvalue-uncorr:0.16321293968	strandbias-pvalue-uncorr-phred:8	type:low-freq-var
05K3911 7052 T>C 0.00204233 basecount-A:52	basecount-C:218	basecount-G:33	basecount-T:106438	coverage:106649	pvalue:1.39898510006e-19	pvalue-phred:189	strandbias-pvalue-corr:0.941840601113	strandbias-pvalue-uncorr:0.941840601113	strandbias-pvalue-uncorr-phred:0	type:low-freq-var
05K3911 7396 C>T 0.0240579 basecount-A:33	basecount-C:82450	basecount-G:29	basecount-T:2034	coverage:84333	pvalue:0.0	pvalue-phred:9223372036854775807	strandbias-pvalue-corr:8.49305499973	strandbias-pvalue-uncorr:0.606646785695	strandbias-pvalue-uncorr-phred:2	type:low-freq-var
05K3911 7561 A>G 0.00402219 basecount-A:76948	basecount-C:33	basecount-G:311	basecount-T:29	coverage:77182	pvalue:3.36457935314e-10	pvalue-phred:95	strandbias-pvalue-corr:0.838862520014	strandbias-pvalue-uncorr:0.838862520014	strandbias-pvalue-uncorr-phred:1	type:low-freq-var
05K3911 7708 G>A 0.00450897 basecount-A:387	basecount-C:25	basecount-G:85394	basecount-T:23	coverage:85757	pvalue:6.32117967695e-63	pvalue-phred:622	strandbias-pvalue-corr:0.745649634988	strandbias-pvalue-uncorr:0.745649634988	strandbias-pvalue-uncorr-phred:1	type:low-freq-var
05K3911 8113 A>G 0.00465148 basecount-A:72282	basecount-C:20	basecount-G:338	basecount-T:25	coverage:72610	pvalue:7.69925938498e-115	pvalue-phred:1141	strandbias-pvalue-corr:0.694138930773	strandbias-pvalue-uncorr:0.694138930773	strandbias-pvalue-uncorr-phred:2	type:low-freq-var
05K3911 8312 A>C 0.00597691 basecount-A:97384	basecount-C:586	basecount-G:50	basecount-T:24	coverage:97938	pvalue:1.72922976044e-322	pvalue-phred:3218	strandbias-pvalue-corr:0.891512483892	strandbias-pvalue-uncorr:0.891512483892	strandbias-pvalue-uncorr-phred:0	type:low-freq-var
05K3911 8955 T>C 0.010858 basecount-A:77	basecount-C:968	basecount-G:38	basecount-T:88068	coverage:88959	pvalue:4.40520455402e-310	pvalue-phred:3094	strandbias-pvalue-corr:3.19522480833	strandbias-pvalue-uncorr:0.0779323123983	strandbias-pvalue-uncorr-phred:11	type:low-freq-var
05K3911 8971 G>A 0.0043999 basecount-A:392	basecount-C:22	basecount-G:88629	basecount-T:50	coverage:88991	pvalue:2.87390276535e-51	pvalue-phred:505	strandbias-pvalue-corr:9.97992270195	strandbias-pvalue-uncorr:0.587054276585	strandbias-pvalue-uncorr-phred:2	type:low-freq-var
05K3911 9495 G>A 0.0216293 basecount-A:1562	basecount-C:20	basecount-G:70603	basecount-T:32	coverage:72042	pvalue:0.0	pvalue-phred:9223372036854775807	strandbias-pvalue-corr:5.77952953791	strandbias-pvalue-uncorr:0.165129415369	strandbias-pvalue-uncorr-phred:8	type:low-freq-var
05K3911 9604 A>G 0.0041307 basecount-A:75422	basecount-C:19	basecount-G:313	basecount-T:20	coverage:75720	pvalue:5.63386818993e-138	pvalue-phred:1372	strandbias-pvalue-corr:5.77834221529	strandbias-pvalue-uncorr:0.156171411224	strandbias-pvalue-uncorr-phred:8	type:low-freq-var
05K3911 9986 A>G 0.00277513 basecount-A:80395	basecount-C:62	basecount-G:224	basecount-T:36	coverage:80592	pvalue:2.17997754251e-13	pvalue-phred:127	strandbias-pvalue-corr:9.99066200836	strandbias-pvalue-uncorr:0.499533100418	strandbias-pvalue-uncorr-phred:3	type:low-freq-var
05K3911 9998 C>T 0.0108223 basecount-A:34	basecount-C:83570	basecount-G:29	basecount-T:915	coverage:84484	pvalue:0.0	pvalue-phred:9223372036854775807	strandbias-pvalue-corr:0.865195161834	strandbias-pvalue-uncorr:0.865195161834	strandbias-pvalue-uncorr-phred:1	type:low-freq-var
05K3911 10336 T>C 0.00580259 basecount-A:18	basecount-C:383	basecount-G:19	basecount-T:65585	coverage:65941	pvalue:3.26075592836e-117	pvalue-phred:1165	strandbias-pvalue-corr:0.667700108194	strandbias-pvalue-uncorr:0.667700108194	strandbias-pvalue-uncorr-phred:2	type:low-freq-var
