# Supplementary material for: Analysis of Dengue Virus Genetic Diversity during Human and Mosquito Infection Reveals Genetic Constraints
Source: PLoS Negl Trop Dis. 2015 Sep 1;9(9):e0004044. doi: 10.1371/journal.pntd.0004044 (PMC4556638; doi:10.1371/journal.pntd.0004044)
Supplement: S6 File — The LoFreq output.snp files for each sample in our data set are in the folder “SNP Files”. The read coverage graphs for each sample are in the folder “Coverage Plots”. (ZIP) [file pntd.0004044.s006.zip › S6_File/SNP Files/05K3911DK1-Albo-ACTTGA_read1_bwa-uniq-dups-marked_lofreq-final.snp]

05K3911 410 C>T 0.00641196 basecount-A:34	basecount-C:67352	basecount-G:21	basecount-T:435	coverage:67780	pvalue:1.56408460945e-219	pvalue-phred:2188	strandbias-pvalue-corr:0.878098499851	strandbias-pvalue-uncorr:0.878098499851	strandbias-pvalue-uncorr-phred:1	type:low-freq-var
05K3911 500 T>C 0.0224578 basecount-A:240	basecount-C:1830	basecount-G:253	basecount-T:79163	coverage:80878	pvalue:0.0	pvalue-phred:9223372036854775807	strandbias-pvalue-corr:6.8751970877	strandbias-pvalue-uncorr:0.221780551216	strandbias-pvalue-uncorr-phred:7	type:low-freq-var
05K3911 544 T>C 0.0034145 basecount-A:23	basecount-C:319	basecount-G:36	basecount-T:93047	coverage:93338	pvalue:1.45178059985e-99	pvalue-phred:988	strandbias-pvalue-corr:9.117508361	strandbias-pvalue-uncorr:0.337685494852	strandbias-pvalue-uncorr-phred:5	type:low-freq-var
05K3911 680 C>A 0.0140253 basecount-A:1295	basecount-C:90965	basecount-G:40	basecount-T:33	coverage:91957	pvalue:6.92942061896e-48	pvalue-phred:472	strandbias-pvalue-corr:0.922370755045	strandbias-pvalue-uncorr:0.922370755045	strandbias-pvalue-uncorr-phred:0	type:low-freq-var
05K3911 895 T>C 0.00286734 basecount-A:24	basecount-C:249	basecount-G:34	basecount-T:86533	coverage:86768	pvalue:1.69771459332e-56	pvalue-phred:558	strandbias-pvalue-corr:10.1284135284	strandbias-pvalue-uncorr:0.460382433107	strandbias-pvalue-uncorr-phred:3	type:low-freq-var
05K3911 1628 A>G 0.00442258 basecount-A:70196	basecount-C:26	basecount-G:312	basecount-T:13	coverage:70503	pvalue:2.11007228712e-132	pvalue-phred:1317	strandbias-pvalue-corr:11.4793728356	strandbias-pvalue-uncorr:0.637742935312	strandbias-pvalue-uncorr-phred:2	type:low-freq-var
05K3911 1947 C>T 0.00358526 basecount-A:42	basecount-C:89968	basecount-G:36	basecount-T:324	coverage:90253	pvalue:8.83220436705e-58	pvalue-phred:571	strandbias-pvalue-corr:10.6308999305	strandbias-pvalue-uncorr:0.708726662034	strandbias-pvalue-uncorr-phred:1	type:low-freq-var
05K3911 2059 G>A 0.00591164 basecount-A:19	basecount-C:0	basecount-G:3190	basecount-T:5	coverage:3208	pvalue:1.12879127405e-12	pvalue-phred:119	strandbias-pvalue-corr:9.37480250218	strandbias-pvalue-uncorr:0.390616770924	strandbias-pvalue-uncorr-phred:4	type:low-freq-var
05K3911 2148 C>T 0.00394182 basecount-A:5	basecount-C:7323	basecount-G:0	basecount-T:29	coverage:7354	pvalue:8.59156742334e-07	pvalue-phred:61	strandbias-pvalue-corr:0.841722264024	strandbias-pvalue-uncorr:0.841722264024	strandbias-pvalue-uncorr-phred:1	type:low-freq-var
05K3911 2278 C>T 0.00355498 basecount-A:23	basecount-C:98608	basecount-G:33	basecount-T:352	coverage:98888	pvalue:3.86691455198e-31	pvalue-phred:304	strandbias-pvalue-corr:0.619194302132	strandbias-pvalue-uncorr:0.0162945868982	strandbias-pvalue-uncorr-phred:18	type:low-freq-var
05K3911 2415 A>G 0.00714147 basecount-A:71289	basecount-C:14	basecount-G:513	basecount-T:18	coverage:71776	pvalue:1.23075606482e-282	pvalue-phred:2819	strandbias-pvalue-corr:11.4562786709	strandbias-pvalue-uncorr:0.545537079567	strandbias-pvalue-uncorr-phred:3	type:low-freq-var
05K3911 2605 T>C 0.0343137 basecount-A:42	basecount-C:2778	basecount-G:131	basecount-T:78008	coverage:80492	pvalue:0.0	pvalue-phred:9223372036854775807	strandbias-pvalue-corr:0.308550530971	strandbias-pvalue-uncorr:0.00791155207618	strandbias-pvalue-uncorr-phred:21	type:low-freq-var
05K3911 2718 G>A 0.00422741 basecount-A:330	basecount-C:22	basecount-G:77674	basecount-T:36	coverage:77953	pvalue:6.15173759006e-17	pvalue-phred:162	strandbias-pvalue-corr:0.804744828344	strandbias-pvalue-uncorr:0.804744828344	strandbias-pvalue-uncorr-phred:1	type:low-freq-var
05K3911 2719 A>G 0.017481 basecount-A:70998	basecount-C:25	basecount-G:1264	basecount-T:20	coverage:72197	pvalue:0.0	pvalue-phred:9223372036854775807	strandbias-pvalue-corr:10.8761543792	strandbias-pvalue-uncorr:0.639773787009	strandbias-pvalue-uncorr-phred:2	type:low-freq-var
05K3911 2877 G>T 0.00163049 basecount-A:30	basecount-C:18	basecount-G:84451	basecount-T:138	coverage:84569	pvalue:2.92112845488e-07	pvalue-phred:65	strandbias-pvalue-corr:1.0	strandbias-pvalue-uncorr:1.0	strandbias-pvalue-uncorr-phred:0	type:low-freq-var
05K3911 2891 T>C 0.00283547 basecount-A:22	basecount-C:240	basecount-G:32	basecount-T:84348	coverage:84576	pvalue:2.23998110394e-26	pvalue-phred:256	strandbias-pvalue-corr:9.45420847867	strandbias-pvalue-uncorr:0.378168339147	strandbias-pvalue-uncorr-phred:4	type:low-freq-var
05K3911 3254 T>C 0.0103629 basecount-A:15	basecount-C:948	basecount-G:47	basecount-T:90470	coverage:91374	pvalue:0.0	pvalue-phred:9223372036854775807	strandbias-pvalue-corr:9.14792474588	strandbias-pvalue-uncorr:0.326711598067	strandbias-pvalue-uncorr-phred:5	type:low-freq-var
05K3911 3856 T>C 0.00546266 basecount-A:13	basecount-C:360	basecount-G:33	basecount-T:65496	coverage:65842	pvalue:2.56549051911e-69	pvalue-phred:686	strandbias-pvalue-corr:6.84613042575	strandbias-pvalue-uncorr:0.228204347525	strandbias-pvalue-uncorr-phred:6	type:low-freq-var
05K3911 4243 A>G 0.00537634 basecount-A:2773	basecount-C:1	basecount-G:15	basecount-T:1	coverage:2788	pvalue:3.0279370437e-07	pvalue-phred:65	strandbias-pvalue-corr:1.0	strandbias-pvalue-uncorr:1.0	strandbias-pvalue-uncorr-phred:0	type:low-freq-var
05K3911 4309 C>T 0.0188481 basecount-A:2	basecount-C:9312	basecount-G:4	basecount-T:179	coverage:9482	pvalue:3.11475320704e-119	pvalue-phred:1185	strandbias-pvalue-corr:1.10824697302	strandbias-pvalue-uncorr:0.0299526208924	strandbias-pvalue-uncorr-phred:15	type:low-freq-var
05K3911 4937 G>A 0.00382059 basecount-A:238	basecount-C:20	basecount-G:62020	basecount-T:16	coverage:62242	pvalue:1.66413030657e-81	pvalue-phred:808	strandbias-pvalue-corr:0.73026087492	strandbias-pvalue-uncorr:0.73026087492	strandbias-pvalue-uncorr-phred:1	type:low-freq-var
05K3911 4966 T>G 0.00237856 basecount-A:20	basecount-C:33	basecount-G:135	basecount-T:56569	coverage:56710	pvalue:1.29495323458e-15	pvalue-phred:149	strandbias-pvalue-corr:5.70864717051	strandbias-pvalue-uncorr:0.167901387368	strandbias-pvalue-uncorr-phred:8	type:low-freq-var
05K3911 5046 T>C 0.00315385 basecount-A:26	basecount-C:205	basecount-G:23	basecount-T:64746	coverage:64943	pvalue:8.16426114245e-35	pvalue-phred:341	strandbias-pvalue-corr:0.711824756648	strandbias-pvalue-uncorr:0.711824756648	strandbias-pvalue-uncorr-phred:1	type:low-freq-var
05K3911 6076 A>T 0.00450791 basecount-A:75031	basecount-C:16	basecount-G:36	basecount-T:340	coverage:75361	pvalue:1.37345804208e-129	pvalue-phred:1289	strandbias-pvalue-corr:0.777678282661	strandbias-pvalue-uncorr:0.777678282661	strandbias-pvalue-uncorr-phred:1	type:low-freq-var
05K3911 6478 C>T 0.00743931 basecount-A:16	basecount-C:5053	basecount-G:1	basecount-T:38	coverage:5087	pvalue:4.7124191351e-15	pvalue-phred:143	strandbias-pvalue-corr:10.4194663128	strandbias-pvalue-uncorr:0.651216644547	strandbias-pvalue-uncorr-phred:2	type:low-freq-var
05K3911 6584 C>A 0.00276927 basecount-A:255	basecount-C:91777	basecount-G:34	basecount-T:16	coverage:92005	pvalue:1.08337112083e-15	pvalue-phred:150	strandbias-pvalue-corr:8.18013225122	strandbias-pvalue-uncorr:0.282073525904	strandbias-pvalue-uncorr-phred:5	type:low-freq-var
05K3911 6782 T>C 0.00310165 basecount-A:16	basecount-C:225	basecount-G:25	basecount-T:72276	coverage:72487	pvalue:2.59229135845e-24	pvalue-phred:236	strandbias-pvalue-corr:10.8040071975	strandbias-pvalue-uncorr:0.568631957763	strandbias-pvalue-uncorr-phred:2	type:low-freq-var
05K3911 6868 G>A 0.0070175 basecount-A:573	basecount-C:34	basecount-G:80958	basecount-T:88	coverage:81491	pvalue:7.33856719942e-40	pvalue-phred:391	strandbias-pvalue-corr:1.0	strandbias-pvalue-uncorr:1.0	strandbias-pvalue-uncorr-phred:0	type:low-freq-var
05K3911 7005 C>T 0.0131549 basecount-A:144	basecount-C:85273	basecount-G:28	basecount-T:1139	coverage:86330	pvalue:0.0	pvalue-phred:9223372036854775807	strandbias-pvalue-corr:5.57735565176	strandbias-pvalue-uncorr:0.169010777326	strandbias-pvalue-uncorr-phred:8	type:low-freq-var
05K3911 7349 T>C 0.0124335 basecount-A:22	basecount-C:790	basecount-G:27	basecount-T:62699	coverage:63457	pvalue:0.0	pvalue-phred:9223372036854775807	strandbias-pvalue-corr:0.739749955773	strandbias-pvalue-uncorr:0.739749955773	strandbias-pvalue-uncorr-phred:1	type:low-freq-var
05K3911 8158 A>C 0.00647369 basecount-A:58890	basecount-C:384	basecount-G:18	basecount-T:25	coverage:59271	pvalue:2.40736900826e-240	pvalue-phred:2396	strandbias-pvalue-corr:6.05970720797	strandbias-pvalue-uncorr:0.189365850249	strandbias-pvalue-uncorr-phred:7	type:low-freq-var
05K3911 8728 T>C 0.00155248 basecount-A:22	basecount-C:116	basecount-G:10	basecount-T:74571	coverage:74677	pvalue:8.65922144281e-12	pvalue-phred:111	strandbias-pvalue-corr:1.0	strandbias-pvalue-uncorr:1.0	strandbias-pvalue-uncorr-phred:0	type:low-freq-var
05K3911 8923 T>C 0.0031252 basecount-A:14	basecount-C:150	basecount-G:24	basecount-T:47809	coverage:47951	pvalue:5.69162013472e-13	pvalue-phred:122	strandbias-pvalue-corr:11.0173347368	strandbias-pvalue-uncorr:0.550866736838	strandbias-pvalue-uncorr-phred:3	type:low-freq-var
05K3911 9193 G>A 0.00236411 basecount-A:135	basecount-C:19	basecount-G:56931	basecount-T:19	coverage:57052	pvalue:2.61653466072e-08	pvalue-phred:76	strandbias-pvalue-corr:5.20550732275	strandbias-pvalue-uncorr:0.14872878065	strandbias-pvalue-uncorr-phred:8	type:low-freq-var
05K3911 9495 G>A 0.0365733 basecount-A:1627	basecount-C:10	basecount-G:42830	basecount-T:19	coverage:44306	pvalue:0.0	pvalue-phred:9223372036854775807	strandbias-pvalue-corr:9.11201506418	strandbias-pvalue-uncorr:0.350462117853	strandbias-pvalue-uncorr-phred:5	type:low-freq-var
05K3911 10192 T>C 0.00755853 basecount-A:14	basecount-C:319	basecount-G:8	basecount-T:41863	coverage:42181	pvalue:1.3523431924e-252	pvalue-phred:2519	strandbias-pvalue-corr:9.03147417446	strandbias-pvalue-uncorr:0.392672790194	strandbias-pvalue-uncorr-phred:4	type:low-freq-var
05K3911 10204 T>C 0.00442599 basecount-A:15	basecount-C:194	basecount-G:8	basecount-T:43615	coverage:43795	pvalue:7.28585786804e-63	pvalue-phred:621	strandbias-pvalue-corr:0.939393365077	strandbias-pvalue-uncorr:0.939393365077	strandbias-pvalue-uncorr-phred:0	type:low-freq-var
05K3911 10317 G>A 0.00250431 basecount-A:119	basecount-C:10	basecount-G:47376	basecount-T:13	coverage:47486	pvalue:7.46100523491e-18	pvalue-phred:171	strandbias-pvalue-corr:0.841524469498	strandbias-pvalue-uncorr:0.841524469498	strandbias-pvalue-uncorr-phred:1	type:low-freq-var
05K3911 10477 A>G 0.00751286 basecount-A:84204	basecount-C:55	basecount-G:638	basecount-T:24	coverage:84774	pvalue:1.46311872683e-113	pvalue-phred:1128	strandbias-pvalue-corr:4.32214541435	strandbias-pvalue-uncorr:0.120059594843	strandbias-pvalue-uncorr-phred:9	type:low-freq-var
