# Supplementary material for: Analysis of Dengue Virus Genetic Diversity during Human and Mosquito Infection Reveals Genetic Constraints
Source: PLoS Negl Trop Dis. 2015 Sep 1;9(9):e0004044. doi: 10.1371/journal.pntd.0004044 (PMC4556638; doi:10.1371/journal.pntd.0004044)
Supplement: S6 File — The LoFreq output.snp files for each sample in our data set are in the folder “SNP Files”. The read coverage graphs for each sample are in the folder “Coverage Plots”. (ZIP) [file pntd.0004044.s006.zip › S6_File/SNP Files/05K3911DK1-Serum-CAGATC_read1_bwa-uniq-dups-marked_lofreq-final.snp]

05K3911 41 C>T 0.00638588 basecount-A:24	basecount-C:13815	basecount-G:9	basecount-T:89	coverage:13905	pvalue:5.96835929896e-45	pvalue-phred:442	strandbias-pvalue-corr:1.0	strandbias-pvalue-uncorr:1.0	strandbias-pvalue-uncorr-phred:0	type:low-freq-var
05K3911 210 C>T 0.00608393 basecount-A:140	basecount-C:127919	basecount-G:21	basecount-T:784	coverage:128657	pvalue:1.12620327334e-38	pvalue-phred:379	strandbias-pvalue-corr:13.0548094192	strandbias-pvalue-uncorr:0.767929965835	strandbias-pvalue-uncorr-phred:1	type:low-freq-var
05K3911 212 G>A 0.00605842 basecount-A:773	basecount-C:44	basecount-G:126717	basecount-T:57	coverage:127457	pvalue:2.17872392172e-275	pvalue-phred:2747	strandbias-pvalue-corr:9.74229055747	strandbias-pvalue-uncorr:0.131652575101	strandbias-pvalue-uncorr-phred:9	type:low-freq-var
05K3911 376 A>C 0.00586661 basecount-A:71639	basecount-C:423	basecount-G:19	basecount-T:22	coverage:72032	pvalue:4.01616000495e-256	pvalue-phred:2554	strandbias-pvalue-corr:22.3440638825	strandbias-pvalue-uncorr:0.532001521011	strandbias-pvalue-uncorr-phred:3	type:low-freq-var
05K3911 467 C>A 0.00593655 basecount-A:701	basecount-C:117300	basecount-G:50	basecount-T:31	coverage:117886	pvalue:6.37933236651e-65	pvalue-phred:642	strandbias-pvalue-corr:0.858390120412	strandbias-pvalue-uncorr:0.858390120412	strandbias-pvalue-uncorr-phred:1	type:low-freq-var
05K3911 481 C>T 0.00616097 basecount-A:158	basecount-C:116588	basecount-G:44	basecount-T:724	coverage:117294	pvalue:2.47050944996e-140	pvalue-phred:1396	strandbias-pvalue-corr:23.8393081627	strandbias-pvalue-uncorr:0.518245829624	strandbias-pvalue-uncorr-phred:3	type:low-freq-var
05K3911 870 G>T 0.00528837 basecount-A:162	basecount-C:57	basecount-G:137842	basecount-T:734	coverage:138590	pvalue:2.10945502969e-283	pvalue-phred:2827	strandbias-pvalue-corr:0.815643768688	strandbias-pvalue-uncorr:0.815643768688	strandbias-pvalue-uncorr-phred:1	type:low-freq-var
05K3911 899 T>C 0.00611427 basecount-A:50	basecount-C:859	basecount-G:44	basecount-T:139538	coverage:140353	pvalue:0.0	pvalue-phred:9223372036854775807	strandbias-pvalue-corr:22.484723719	strandbias-pvalue-uncorr:0.449694474379	strandbias-pvalue-uncorr-phred:3	type:low-freq-var
05K3911 940 A>G 0.0047546 basecount-A:142030	basecount-C:50	basecount-G:679	basecount-T:50	coverage:142673	pvalue:1.29486146155e-176	pvalue-phred:1759	strandbias-pvalue-corr:0.902355669598	strandbias-pvalue-uncorr:0.902355669598	strandbias-pvalue-uncorr-phred:0	type:low-freq-var
05K3911 1245 G>A 0.00509794 basecount-A:482	basecount-C:25	basecount-G:93998	basecount-T:43	coverage:94432	pvalue:7.01564936341e-16	pvalue-phred:152	strandbias-pvalue-corr:6.34707374069	strandbias-pvalue-uncorr:0.083514128167	strandbias-pvalue-uncorr-phred:11	type:low-freq-var
05K3911 1385 G>A 0.00558177 basecount-A:466	basecount-C:25	basecount-G:82975	basecount-T:20	coverage:83418	pvalue:1.56240484727e-201	pvalue-phred:2008	strandbias-pvalue-corr:21.9051835759	strandbias-pvalue-uncorr:0.371274297896	strandbias-pvalue-uncorr-phred:4	type:low-freq-var
05K3911 1481 T>C 0.00211523 basecount-A:23	basecount-C:177	basecount-G:19	basecount-T:83460	coverage:83632	pvalue:2.58726878423e-21	pvalue-phred:206	strandbias-pvalue-corr:22.3981007226	strandbias-pvalue-uncorr:0.430732706203	strandbias-pvalue-uncorr-phred:4	type:low-freq-var
05K3911 1487 T>C 0.00336125 basecount-A:20	basecount-C:287	basecount-G:17	basecount-T:85061	coverage:85328	pvalue:3.14185494251e-88	pvalue-phred:875	strandbias-pvalue-corr:21.8819557801	strandbias-pvalue-uncorr:0.575840941581	strandbias-pvalue-uncorr-phred:2	type:low-freq-var
05K3911 1829 T>C 0.00551874 basecount-A:39	basecount-C:847	basecount-G:49	basecount-T:152542	coverage:153351	pvalue:0.0	pvalue-phred:9223372036854775807	strandbias-pvalue-corr:22.1124032282	strandbias-pvalue-uncorr:0.566984698158	strandbias-pvalue-uncorr-phred:2	type:low-freq-var
05K3911 1948 G>A 0.0057895 basecount-A:373	basecount-C:10	basecount-G:64010	basecount-T:34	coverage:64325	pvalue:7.10205059896e-16	pvalue-phred:151	strandbias-pvalue-corr:19.5362278409	strandbias-pvalue-uncorr:0.310098854618	strandbias-pvalue-uncorr-phred:5	type:low-freq-var
05K3911 1959 A>G 0.00325203 basecount-A:36145	basecount-C:10	basecount-G:118	basecount-T:12	coverage:36253	pvalue:3.90510359267e-16	pvalue-phred:154	strandbias-pvalue-corr:2.53334305446	strandbias-pvalue-uncorr:0.0320676336007	strandbias-pvalue-uncorr-phred:15	type:low-freq-var
05K3911 2059 G>A 0.0122573 basecount-A:226	basecount-C:3	basecount-G:18199	basecount-T:10	coverage:18424	pvalue:3.32151388942e-219	pvalue-phred:2185	strandbias-pvalue-corr:22.8350888946	strandbias-pvalue-uncorr:0.531048578945	strandbias-pvalue-uncorr-phred:3	type:low-freq-var
05K3911 2221 C>T 0.00947883 basecount-A:26	basecount-C:87204	basecount-G:26	basecount-T:835	coverage:87969	pvalue:7.07871617401e-294	pvalue-phred:2932	strandbias-pvalue-corr:21.4264168273	strandbias-pvalue-uncorr:0.375902049602	strandbias-pvalue-uncorr-phred:4	type:low-freq-var
05K3911 2231 G>A 0.00775941 basecount-A:837	basecount-C:45	basecount-G:106863	basecount-T:124	coverage:107687	pvalue:0.0	pvalue-phred:9223372036854775807	strandbias-pvalue-corr:12.630867465	strandbias-pvalue-uncorr:0.175428714792	strandbias-pvalue-uncorr-phred:8	type:low-freq-var
05K3911 2361 C>T 0.0142492 basecount-A:24	basecount-C:65540	basecount-G:18	basecount-T:948	coverage:66436	pvalue:0.0	pvalue-phred:9223372036854775807	strandbias-pvalue-corr:21.329066481	strandbias-pvalue-uncorr:0.38087618716	strandbias-pvalue-uncorr-phred:4	type:low-freq-var
05K3911 2376 C>A 0.00831561 basecount-A:524	basecount-C:62440	basecount-G:27	basecount-T:23	coverage:62912	pvalue:4.56301465549e-169	pvalue-phred:1683	strandbias-pvalue-corr:20.8182880907	strandbias-pvalue-uncorr:0.612302590902	strandbias-pvalue-uncorr-phred:2	type:low-freq-var
05K3911 2434 A>G 0.00447702 basecount-A:62433	basecount-C:25	basecount-G:281	basecount-T:26	coverage:62673	pvalue:6.31630131748e-08	pvalue-phred:72	strandbias-pvalue-corr:0.946626671129	strandbias-pvalue-uncorr:0.946626671129	strandbias-pvalue-uncorr-phred:0	type:low-freq-var
05K3911 2470 T>A 0.0255688 basecount-A:1778	basecount-C:33	basecount-G:326	basecount-T:67401	coverage:68997	pvalue:0.0	pvalue-phred:9223372036854775807	strandbias-pvalue-corr:12.9990823561	strandbias-pvalue-uncorr:0.183085666988	strandbias-pvalue-uncorr-phred:7	type:low-freq-var
05K3911 2564 G>A 0.00686057 basecount-A:551	basecount-C:30	basecount-G:79700	basecount-T:33	coverage:80228	pvalue:3.74225484595e-260	pvalue-phred:2594	strandbias-pvalue-corr:0.964491148012	strandbias-pvalue-uncorr:0.964491148012	strandbias-pvalue-uncorr-phred:0	type:low-freq-var
05K3911 2590 T>C 0.0078126 basecount-A:25	basecount-C:613	basecount-G:42	basecount-T:77783	coverage:78360	pvalue:3.27071094332e-121	pvalue-phred:1205	strandbias-pvalue-corr:22.4009486047	strandbias-pvalue-uncorr:0.422659407635	strandbias-pvalue-uncorr-phred:4	type:low-freq-var
05K3911 2648 C>A 0.00747405 basecount-A:599	basecount-C:79502	basecount-G:13	basecount-T:30	coverage:79974	pvalue:5.17567505353e-122	pvalue-phred:1213	strandbias-pvalue-corr:17.324768647	strandbias-pvalue-uncorr:0.262496494651	strandbias-pvalue-uncorr-phred:6	type:low-freq-var
05K3911 2666 G>A 0.00295942 basecount-A:239	basecount-C:32	basecount-G:80442	basecount-T:46	coverage:80652	pvalue:6.04851541848e-07	pvalue-phred:62	strandbias-pvalue-corr:14.3935666577	strandbias-pvalue-uncorr:0.719678332887	strandbias-pvalue-uncorr-phred:1	type:low-freq-var
05K3911 2698 T>C 0.0072317 basecount-A:27	basecount-C:575	basecount-G:40	basecount-T:78869	coverage:79424	pvalue:1.72930906202e-259	pvalue-phred:2588	strandbias-pvalue-corr:0.858960449686	strandbias-pvalue-uncorr:0.0104751274352	strandbias-pvalue-uncorr-phred:20	type:low-freq-var
05K3911 2718 G>A 0.00653249 basecount-A:481	basecount-C:22	basecount-G:73096	basecount-T:33	coverage:73514	pvalue:8.08869370501e-99	pvalue-phred:981	strandbias-pvalue-corr:17.2651813289	strandbias-pvalue-uncorr:0.690607253157	strandbias-pvalue-uncorr-phred:2	type:low-freq-var
05K3911 2719 A>G 0.0107311 basecount-A:69470	basecount-C:27	basecount-G:754	basecount-T:12	coverage:70179	pvalue:0.0	pvalue-phred:9223372036854775807	strandbias-pvalue-corr:14.8071199444	strandbias-pvalue-uncorr:0.705100949733	strandbias-pvalue-uncorr-phred:2	type:low-freq-var
05K3911 2975 G>A 0.00732734 basecount-A:646	basecount-C:34	basecount-G:87443	basecount-T:40	coverage:88064	pvalue:5.4555689068e-237	pvalue-phred:2363	strandbias-pvalue-corr:23.6737890315	strandbias-pvalue-uncorr:0.483138551664	strandbias-pvalue-uncorr-phred:3	type:low-freq-var
05K3911 3167 C>A 0.00865889 basecount-A:762	basecount-C:87163	basecount-G:43	basecount-T:34	coverage:87891	pvalue:2.55841125339e-235	pvalue-phred:2346	strandbias-pvalue-corr:22.5191715979	strandbias-pvalue-uncorr:0.562979289947	strandbias-pvalue-uncorr-phred:2	type:low-freq-var
05K3911 3254 T>C 0.0232399 basecount-A:17	basecount-C:2214	basecount-G:40	basecount-T:92996	coverage:95080	pvalue:0.0	pvalue-phred:9223372036854775807	strandbias-pvalue-corr:1.53677919653	strandbias-pvalue-uncorr:0.0189725826732	strandbias-pvalue-uncorr-phred:17	type:low-freq-var
05K3911 3340 A>G 0.0105797 basecount-A:99443	basecount-C:38	basecount-G:1064	basecount-T:25	coverage:100440	pvalue:0.0	pvalue-phred:9223372036854775807	strandbias-pvalue-corr:16.0954097756	strandbias-pvalue-uncorr:0.699800425026	strandbias-pvalue-uncorr-phred:2	type:low-freq-var
05K3911 3422 A>G 0.00591496 basecount-A:93388	basecount-C:32	basecount-G:556	basecount-T:23	coverage:93921	pvalue:5.57514350487e-235	pvalue-phred:2343	strandbias-pvalue-corr:8.21227745932	strandbias-pvalue-uncorr:0.109497032791	strandbias-pvalue-uncorr-phred:10	type:low-freq-var
05K3911 3580 A>G 0.00866607 basecount-A:86757	basecount-C:42	basecount-G:759	basecount-T:25	coverage:87487	pvalue:0.0	pvalue-phred:9223372036854775807	strandbias-pvalue-corr:21.5664591757	strandbias-pvalue-uncorr:0.599068310435	strandbias-pvalue-uncorr-phred:2	type:low-freq-var
05K3911 3626 A>T 0.00381772 basecount-A:86568	basecount-C:37	basecount-G:26	basecount-T:332	coverage:86879	pvalue:3.34821894796e-74	pvalue-phred:735	strandbias-pvalue-corr:0.860709975113	strandbias-pvalue-uncorr:0.860709975113	strandbias-pvalue-uncorr-phred:1	type:low-freq-var
05K3911 3704 C>T 0.00991356 basecount-A:33	basecount-C:84926	basecount-G:32	basecount-T:851	coverage:85717	pvalue:4.59789845293e-239	pvalue-phred:2383	strandbias-pvalue-corr:1.0	strandbias-pvalue-uncorr:1.0	strandbias-pvalue-uncorr-phred:0	type:low-freq-var
05K3911 3786 T>C 0.00742927 basecount-A:16	basecount-C:516	basecount-G:19	basecount-T:68904	coverage:69384	pvalue:0.0	pvalue-phred:9223372036854775807	strandbias-pvalue-corr:5.80153171665	strandbias-pvalue-uncorr:0.0753445677487	strandbias-pvalue-uncorr-phred:11	type:low-freq-var
05K3911 3843 T>A 0.00327327 basecount-A:208	basecount-C:26	basecount-G:22	basecount-T:63289	coverage:63486	pvalue:3.69258784185e-28	pvalue-phred:274	strandbias-pvalue-corr:15.5111913915	strandbias-pvalue-uncorr:0.705054154159	strandbias-pvalue-uncorr-phred:2	type:low-freq-var
05K3911 4034 C>A 0.00815003 basecount-A:1103	basecount-C:134138	basecount-G:44	basecount-T:52	coverage:135147	pvalue:0.0	pvalue-phred:9223372036854775807	strandbias-pvalue-corr:18.3006761925	strandbias-pvalue-uncorr:0.677802821943	strandbias-pvalue-uncorr-phred:2	type:low-freq-var
05K3911 4214 G>A 0.00924938 basecount-A:26	basecount-C:1	basecount-G:2784	basecount-T:0	coverage:2810	pvalue:1.83170029041e-19	pvalue-phred:187	strandbias-pvalue-corr:23.9974133775	strandbias-pvalue-uncorr:0.510583263351	strandbias-pvalue-uncorr-phred:3	type:low-freq-var
05K3911 4390 G>A 0.0178675 basecount-A:1814	basecount-C:38	basecount-G:99599	basecount-T:74	coverage:101348	pvalue:0.0	pvalue-phred:9223372036854775807	strandbias-pvalue-corr:0.789519223354	strandbias-pvalue-uncorr:0.789519223354	strandbias-pvalue-uncorr-phred:1	type:low-freq-var
05K3911 5265 A>G 0.0237496 basecount-A:93428	basecount-C:23	basecount-G:2274	basecount-T:24	coverage:95525	pvalue:0.0	pvalue-phred:9223372036854775807	strandbias-pvalue-corr:19.0922028794	strandbias-pvalue-uncorr:0.293726198145	strandbias-pvalue-uncorr-phred:5	type:low-freq-var
05K3911 5725 C>T 0.0169861 basecount-A:25	basecount-C:68061	basecount-G:29	basecount-T:1177	coverage:69176	pvalue:0.0	pvalue-phred:9223372036854775807	strandbias-pvalue-corr:20.5604959243	strandbias-pvalue-uncorr:0.623045331038	strandbias-pvalue-uncorr-phred:2	type:low-freq-var
05K3911 5807 C>T 0.0183717 basecount-A:49	basecount-C:70867	basecount-G:41	basecount-T:1328	coverage:72099	pvalue:0.0	pvalue-phred:9223372036854775807	strandbias-pvalue-corr:22.5177323672	strandbias-pvalue-uncorr:0.416995043837	strandbias-pvalue-uncorr-phred:4	type:low-freq-var
05K3911 5854 A>C 0.0222832 basecount-A:73991	basecount-C:1688	basecount-G:47	basecount-T:26	coverage:75580	pvalue:0.0	pvalue-phred:9223372036854775807	strandbias-pvalue-corr:13.9066053852	strandbias-pvalue-uncorr:0.201545005582	strandbias-pvalue-uncorr-phred:7	type:low-freq-var
05K3911 5917 C>T 0.0209104 basecount-A:297	basecount-C:75381	basecount-G:35	basecount-T:1617	coverage:76818	pvalue:9.02369574971e-282	pvalue-phred:2810	strandbias-pvalue-corr:21.7336721711	strandbias-pvalue-uncorr:0.374718485708	strandbias-pvalue-uncorr-phred:4	type:low-freq-var
05K3911 6206 T>G 0.0206529 basecount-A:26	basecount-C:26	basecount-G:1672	basecount-T:79233	coverage:80846	pvalue:0.0	pvalue-phred:9223372036854775807	strandbias-pvalue-corr:1.80987790481	strandbias-pvalue-uncorr:0.0226234738101	strandbias-pvalue-uncorr-phred:16	type:low-freq-var
05K3911 6575 G>A 0.00473384 basecount-A:253	basecount-C:28	basecount-G:53061	basecount-T:103	coverage:53300	pvalue:1.54045133324e-19	pvalue-phred:188	strandbias-pvalue-corr:21.3847499507	strandbias-pvalue-uncorr:0.610992855734	strandbias-pvalue-uncorr-phred:2	type:low-freq-var
05K3911 6760 T>C 0.00611501 basecount-A:29	basecount-C:470	basecount-G:43	basecount-T:76318	coverage:76667	pvalue:1.3037769223e-09	pvalue-phred:89	strandbias-pvalue-corr:18.5680584417	strandbias-pvalue-uncorr:0.640277877301	strandbias-pvalue-uncorr-phred:2	type:low-freq-var
05K3911 6777 T>G 0.0029335 basecount-A:27	basecount-C:27	basecount-G:237	basecount-T:80500	coverage:80712	pvalue:7.30298119315e-20	pvalue-phred:191	strandbias-pvalue-corr:10.7766153477	strandbias-pvalue-uncorr:0.147624867777	strandbias-pvalue-uncorr-phred:8	type:low-freq-var
05K3911 6806 A>T 0.00577475 basecount-A:84112	basecount-C:39	basecount-G:39	basecount-T:489	coverage:84573	pvalue:1.15660267565e-56	pvalue-phred:559	strandbias-pvalue-corr:13.774022866	strandbias-pvalue-uncorr:0.765223492558	strandbias-pvalue-uncorr-phred:1	type:low-freq-var
05K3911 6812 C>G 0.00507029 basecount-A:104	basecount-C:86199	basecount-G:440	basecount-T:37	coverage:86607	pvalue:1.6618839556e-53	pvalue-phred:528	strandbias-pvalue-corr:19.6016625524	strandbias-pvalue-uncorr:0.31615584762	strandbias-pvalue-uncorr-phred:5	type:low-freq-var
05K3911 7250 A>G 0.00542956 basecount-A:73408	basecount-C:31	basecount-G:401	basecount-T:15	coverage:73766	pvalue:2.51336687366e-41	pvalue-phred:406	strandbias-pvalue-corr:0.829861524683	strandbias-pvalue-uncorr:0.829861524683	strandbias-pvalue-uncorr-phred:1	type:low-freq-var
05K3911 7359 G>C 0.00499093 basecount-A:19	basecount-C:344	basecount-G:68523	basecount-T:39	coverage:68841	pvalue:5.11236132685e-85	pvalue-phred:843	strandbias-pvalue-corr:23.243695358	strandbias-pvalue-uncorr:0.52826580359	strandbias-pvalue-uncorr-phred:3	type:low-freq-var
05K3911 7556 C>T 0.00456107 basecount-A:27	basecount-C:68045	basecount-G:21	basecount-T:312	coverage:68337	pvalue:1.28687266012e-102	pvalue-phred:1019	strandbias-pvalue-corr:14.3783634434	strandbias-pvalue-uncorr:0.211446521226	strandbias-pvalue-uncorr-phred:7	type:low-freq-var
05K3911 7633 G>T 0.00411181 basecount-A:45	basecount-C:36	basecount-G:70642	basecount-T:292	coverage:70920	pvalue:6.50069802554e-21	pvalue-phred:202	strandbias-pvalue-corr:13.3955229227	strandbias-pvalue-uncorr:0.191364613182	strandbias-pvalue-uncorr-phred:7	type:low-freq-var
05K3911 7663 G>A 0.00321203 basecount-A:237	basecount-C:21	basecount-G:73509	basecount-T:18	coverage:73728	pvalue:4.56846274733e-45	pvalue-phred:443	strandbias-pvalue-corr:21.6764212113	strandbias-pvalue-uncorr:0.361273686855	strandbias-pvalue-uncorr-phred:4	type:low-freq-var
05K3911 7733 G>T 0.00415764 basecount-A:66	basecount-C:29	basecount-G:85893	basecount-T:359	coverage:86238	pvalue:1.36590515762e-18	pvalue-phred:179	strandbias-pvalue-corr:12.4639847814	strandbias-pvalue-uncorr:0.778999048837	strandbias-pvalue-uncorr-phred:1	type:low-freq-var
05K3911 7734 C>A 0.00509783 basecount-A:439	basecount-C:85597	basecount-G:35	basecount-T:44	coverage:85951	pvalue:1.2450542808e-17	pvalue-phred:169	strandbias-pvalue-corr:15.7608871877	strandbias-pvalue-uncorr:0.235237122204	strandbias-pvalue-uncorr-phred:6	type:low-freq-var
05K3911 7753 T>C 0.00553819 basecount-A:48	basecount-C:482	basecount-G:31	basecount-T:86471	coverage:86914	pvalue:1.47010838998e-36	pvalue-phred:358	strandbias-pvalue-corr:20.0454870015	strandbias-pvalue-uncorr:0.626421468797	strandbias-pvalue-uncorr-phred:2	type:low-freq-var
05K3911 7817 T>G 0.00527769 basecount-A:21	basecount-C:29	basecount-G:432	basecount-T:81372	coverage:81753	pvalue:7.93913634087e-18	pvalue-phred:171	strandbias-pvalue-corr:23.7949169861	strandbias-pvalue-uncorr:0.49572743721	strandbias-pvalue-uncorr-phred:3	type:low-freq-var
05K3911 8152 G>A 0.00488345 basecount-A:309	basecount-C:17	basecount-G:62930	basecount-T:19	coverage:63234	pvalue:1.38614155043e-168	pvalue-phred:1679	strandbias-pvalue-corr:22.736856651	strandbias-pvalue-uncorr:0.554557479292	strandbias-pvalue-uncorr-phred:3	type:low-freq-var
05K3911 8155 G>A 0.00566772 basecount-A:354	basecount-C:17	basecount-G:62072	basecount-T:16	coverage:62408	pvalue:1.30673394942e-183	pvalue-phred:1829	strandbias-pvalue-corr:0.911267034288	strandbias-pvalue-uncorr:0.911267034288	strandbias-pvalue-uncorr-phred:0	type:low-freq-var
05K3911 8251 C>T 0.00478642 basecount-A:51	basecount-C:68539	basecount-G:25	basecount-T:330	coverage:68862	pvalue:3.48253759798e-122	pvalue-phred:1215	strandbias-pvalue-corr:1.0	strandbias-pvalue-uncorr:1.0	strandbias-pvalue-uncorr-phred:0	type:low-freq-var
05K3911 8509 A>G 0.00356893 basecount-A:14227	basecount-C:5	basecount-G:51	basecount-T:7	coverage:14279	pvalue:5.27709676555e-18	pvalue-phred:173	strandbias-pvalue-corr:17.9767541442	strandbias-pvalue-uncorr:0.642026933722	strandbias-pvalue-uncorr-phred:2	type:low-freq-var
05K3911 8802 C>T 0.00617621 basecount-A:11	basecount-C:23635	basecount-G:8	basecount-T:147	coverage:23775	pvalue:4.34233990229e-57	pvalue-phred:564	strandbias-pvalue-corr:19.3502044866	strandbias-pvalue-uncorr:0.302346945103	strandbias-pvalue-uncorr-phred:5	type:low-freq-var
05K3911 8815 C>T 0.00506757 basecount-A:3	basecount-C:20600	basecount-G:12	basecount-T:105	coverage:20702	pvalue:4.79593502343e-36	pvalue-phred:353	strandbias-pvalue-corr:14.3029638589	strandbias-pvalue-uncorr:0.75278757152	strandbias-pvalue-uncorr-phred:1	type:low-freq-var
05K3911 8836 A>T 0.00738276 basecount-A:19079	basecount-C:5	basecount-G:8	basecount-T:142	coverage:19222	pvalue:2.64875309845e-97	pvalue-phred:966	strandbias-pvalue-corr:19.2018510131	strandbias-pvalue-uncorr:0.640061700436	strandbias-pvalue-uncorr-phred:2	type:low-freq-var
05K3911 9178 C>T 0.00532335 basecount-A:16	basecount-C:28937	basecount-G:9	basecount-T:155	coverage:29092	pvalue:1.41804163805e-61	pvalue-phred:608	strandbias-pvalue-corr:1.0	strandbias-pvalue-uncorr:1.0	strandbias-pvalue-uncorr-phred:0	type:low-freq-var
05K3911 9229 T>C 0.00598174 basecount-A:7	basecount-C:171	basecount-G:12	basecount-T:28397	coverage:28552	pvalue:8.87474137773e-35	pvalue-phred:341	strandbias-pvalue-corr:17.8202915287	strandbias-pvalue-uncorr:0.685395828027	strandbias-pvalue-uncorr-phred:2	type:low-freq-var
05K3911 9257 C>T 0.00644199 basecount-A:17	basecount-C:27277	basecount-G:5	basecount-T:177	coverage:27453	pvalue:7.35441106118e-77	pvalue-phred:761	strandbias-pvalue-corr:16.7475626562	strandbias-pvalue-uncorr:0.697815110675	strandbias-pvalue-uncorr-phred:2	type:low-freq-var
05K3911 9333 C>T 0.00751725 basecount-A:13	basecount-C:28895	basecount-G:6	basecount-T:219	coverage:29110	pvalue:4.66187499498e-125	pvalue-phred:1243	strandbias-pvalue-corr:0.833033353349	strandbias-pvalue-uncorr:0.833033353349	strandbias-pvalue-uncorr-phred:1	type:low-freq-var
05K3911 9495 G>A 0.0115033 basecount-A:248	basecount-C:9	basecount-G:21294	basecount-T:8	coverage:21516	pvalue:1.01063699529e-138	pvalue-phred:1380	strandbias-pvalue-corr:0.83548878083	strandbias-pvalue-uncorr:0.83548878083	strandbias-pvalue-uncorr-phred:1	type:low-freq-var
05K3911 9642 T>C 0.00714598 basecount-A:12	basecount-C:196	basecount-G:8	basecount-T:27212	coverage:27384	pvalue:5.39130216263e-62	pvalue-phred:613	strandbias-pvalue-corr:19.741386004	strandbias-pvalue-uncorr:0.636818903354	strandbias-pvalue-uncorr-phred:2	type:low-freq-var
05K3911 9971 C>T 0.0057598 basecount-A:14	basecount-C:32426	basecount-G:12	basecount-T:188	coverage:32607	pvalue:1.27616126942e-58	pvalue-phred:579	strandbias-pvalue-corr:21.9640555941	strandbias-pvalue-uncorr:0.360066485149	strandbias-pvalue-uncorr-phred:4	type:low-freq-var
05K3911 10146 G>A 0.00326457 basecount-A:91	basecount-C:13	basecount-G:27757	basecount-T:14	coverage:27850	pvalue:3.99608692692e-20	pvalue-phred:194	strandbias-pvalue-corr:22.3647551691	strandbias-pvalue-uncorr:0.438524611158	strandbias-pvalue-uncorr-phred:4	type:low-freq-var
05K3911 10156 C>A 0.00864771 basecount-A:229	basecount-C:26238	basecount-G:8	basecount-T:6	coverage:26458	pvalue:7.96805814695e-144	pvalue-phred:1431	strandbias-pvalue-corr:22.3146214342	strandbias-pvalue-uncorr:0.405720389712	strandbias-pvalue-uncorr-phred:4	type:low-freq-var
05K3911 10246 G>T 0.00861856 basecount-A:5	basecount-C:5	basecount-G:24031	basecount-T:209	coverage:24226	pvalue:3.76935240073e-126	pvalue-phred:1254	strandbias-pvalue-corr:2.78312820791	strandbias-pvalue-uncorr:0.0356811308706	strandbias-pvalue-uncorr-phred:14	type:low-freq-var
05K3911 10286 A>G 0.00604298 basecount-A:21865	basecount-C:4	basecount-G:133	basecount-T:7	coverage:21987	pvalue:4.61606942109e-48	pvalue-phred:473	strandbias-pvalue-corr:23.640260896	strandbias-pvalue-uncorr:0.525339131022	strandbias-pvalue-uncorr-phred:3	type:low-freq-var
05K3911 10427 C>T 0.00765732 basecount-A:44	basecount-C:34413	basecount-G:15	basecount-T:266	coverage:34668	pvalue:2.42145718051e-88	pvalue-phred:876	strandbias-pvalue-corr:22.0663908736	strandbias-pvalue-uncorr:0.596388942529	strandbias-pvalue-uncorr-phred:2	type:low-freq-var
