# Supplementary material for: Analysis of Dengue Virus Genetic Diversity during Human and Mosquito Infection Reveals Genetic Constraints
Source: PLoS Negl Trop Dis. 2015 Sep 1;9(9):e0004044. doi: 10.1371/journal.pntd.0004044 (PMC4556638; doi:10.1371/journal.pntd.0004044)
Supplement: S6 File — The LoFreq output.snp files for each sample in our data set are in the folder “SNP Files”. The read coverage graphs for each sample are in the folder “Coverage Plots”. (ZIP) [file pntd.0004044.s006.zip › S6_File/SNP Files/05K3911DK2-Aeg-CTTGTA_read1_bwa-uniq-dups-marked_lofreq-final.snp]

05K3911 172 T>C 0.00712484 basecount-A:15	basecount-C:627	basecount-G:33	basecount-T:87327	coverage:87934	pvalue:1.98634731116e-313	pvalue-phred:3127	strandbias-pvalue-corr:12.5390120255	strandbias-pvalue-uncorr:0.597095810737	strandbias-pvalue-uncorr-phred:2	type:low-freq-var
05K3911 433 A>G 0.00647133 basecount-A:102657	basecount-C:29	basecount-G:669	basecount-T:24	coverage:103287	pvalue:8.09221610876e-284	pvalue-phred:2831	strandbias-pvalue-corr:14.1902792766	strandbias-pvalue-uncorr:0.346104372599	strandbias-pvalue-uncorr-phred:5	type:low-freq-var
05K3911 474 T>C 0.00719475 basecount-A:51	basecount-C:819	basecount-G:47	basecount-T:112916	coverage:113697	pvalue:7.05347590867e-261	pvalue-phred:2602	strandbias-pvalue-corr:10.1071249979	strandbias-pvalue-uncorr:0.198178921527	strandbias-pvalue-uncorr-phred:7	type:low-freq-var
05K3911 544 T>C 0.0071566 basecount-A:34	basecount-C:967	basecount-G:37	basecount-T:134082	coverage:135005	pvalue:0.0	pvalue-phred:9223372036854775807	strandbias-pvalue-corr:15.1320180587	strandbias-pvalue-uncorr:0.378300451468	strandbias-pvalue-uncorr-phred:4	type:low-freq-var
05K3911 854 C>T 0.00618908 basecount-A:74	basecount-C:125293	basecount-G:42	basecount-T:781	coverage:125919	pvalue:1.71768922468e-35	pvalue-phred:348	strandbias-pvalue-corr:10.7358966306	strandbias-pvalue-uncorr:0.219099931236	strandbias-pvalue-uncorr-phred:7	type:low-freq-var
05K3911 917 G>A 0.00253049 basecount-A:344	basecount-C:40	basecount-G:135481	basecount-T:77	coverage:135805	pvalue:7.39462854375e-36	pvalue-phred:351	strandbias-pvalue-corr:7.05384658594	strandbias-pvalue-uncorr:0.128251756108	strandbias-pvalue-uncorr-phred:9	type:low-freq-var
05K3911 919 T>C 0.00186741 basecount-A:32	basecount-C:255	basecount-G:42	basecount-T:136224	coverage:136447	pvalue:2.46562279315e-09	pvalue-phred:86	strandbias-pvalue-corr:15.8658800369	strandbias-pvalue-uncorr:0.440718889913	strandbias-pvalue-uncorr-phred:4	type:low-freq-var
05K3911 1315 A>G 0.00381628 basecount-A:87909	basecount-C:26	basecount-G:337	basecount-T:34	coverage:88177	pvalue:6.9719139658e-17	pvalue-phred:162	strandbias-pvalue-corr:0.849832444115	strandbias-pvalue-uncorr:0.849832444115	strandbias-pvalue-uncorr-phred:1	type:low-freq-var
05K3911 1360 C>T 0.00561989 basecount-A:50	basecount-C:78654	basecount-G:34	basecount-T:445	coverage:79076	pvalue:7.75042997074e-116	pvalue-phred:1151	strandbias-pvalue-corr:12.7264974369	strandbias-pvalue-uncorr:0.578477156222	strandbias-pvalue-uncorr-phred:2	type:low-freq-var
05K3911 1624 T>C 0.00157146 basecount-A:21	basecount-C:145	basecount-G:24	basecount-T:92081	coverage:92209	pvalue:1.74119336276e-07	pvalue-phred:68	strandbias-pvalue-corr:12.9350144265	strandbias-pvalue-uncorr:0.646750721327	strandbias-pvalue-uncorr-phred:2	type:low-freq-var
05K3911 1840 C>T 0.0057385 basecount-A:75	basecount-C:152864	basecount-G:51	basecount-T:883	coverage:153700	pvalue:0.0	pvalue-phred:9223372036854775807	strandbias-pvalue-corr:13.9873970564	strandbias-pvalue-uncorr:0.333033263247	strandbias-pvalue-uncorr-phred:5	type:low-freq-var
05K3911 1971 C>T 0.00750957 basecount-A:14	basecount-C:26673	basecount-G:10	basecount-T:202	coverage:26866	pvalue:6.61506510997e-90	pvalue-phred:892	strandbias-pvalue-corr:0.792484209985	strandbias-pvalue-uncorr:0.792484209985	strandbias-pvalue-uncorr-phred:1	type:low-freq-var
05K3911 2182 A>T 0.00348452 basecount-A:34278	basecount-C:13	basecount-G:27	basecount-T:120	coverage:34393	pvalue:5.02232370611e-19	pvalue-phred:183	strandbias-pvalue-corr:0.548587987882	strandbias-pvalue-uncorr:0.00870774583939	strandbias-pvalue-uncorr-phred:21	type:low-freq-var
05K3911 2340 A>G 0.00294879 basecount-A:101978	basecount-C:80	basecount-G:302	basecount-T:55	coverage:102243	pvalue:5.2888855828e-12	pvalue-phred:113	strandbias-pvalue-corr:13.4611618906	strandbias-pvalue-uncorr:0.747842327253	strandbias-pvalue-uncorr-phred:1	type:low-freq-var
05K3911 2407 C>T 0.00212777 basecount-A:54	basecount-C:94650	basecount-G:29	basecount-T:202	coverage:94846	pvalue:7.71614245176e-07	pvalue-phred:61	strandbias-pvalue-corr:16.1159410055	strandbias-pvalue-uncorr:0.424103710672	strandbias-pvalue-uncorr-phred:4	type:low-freq-var
05K3911 2470 T>A 0.0112444 basecount-A:1229	basecount-C:64	basecount-G:493	basecount-T:107513	coverage:108569	pvalue:7.45099771173e-53	pvalue-phred:521	strandbias-pvalue-corr:12.7896177498	strandbias-pvalue-uncorr:0.752330455868	strandbias-pvalue-uncorr-phred:1	type:low-freq-var
05K3911 2701 T>C 0.011234 basecount-A:43	basecount-C:1272	basecount-G:55	basecount-T:111858	coverage:113055	pvalue:0.0	pvalue-phred:9223372036854775807	strandbias-pvalue-corr:6.2047407285	strandbias-pvalue-uncorr:0.1088551005	strandbias-pvalue-uncorr-phred:10	type:low-freq-var
05K3911 2704 C>G 0.00712101 basecount-A:89	basecount-C:110559	basecount-G:794	basecount-T:59	coverage:111326	pvalue:6.66026930385e-186	pvalue-phred:1852	strandbias-pvalue-corr:0.59475887012	strandbias-pvalue-uncorr:0.0097501454118	strandbias-pvalue-uncorr-phred:20	type:low-freq-var
05K3911 2718 G>A 0.0039493 basecount-A:415	basecount-C:39	basecount-G:104566	basecount-T:62	coverage:104896	pvalue:1.9491171618e-15	pvalue-phred:147	strandbias-pvalue-corr:0.818976788815	strandbias-pvalue-uncorr:0.818976788815	strandbias-pvalue-uncorr-phred:1	type:low-freq-var
05K3911 2719 A>G 0.0119449 basecount-A:96133	basecount-C:28	basecount-G:1163	basecount-T:40	coverage:97226	pvalue:0.0	pvalue-phred:9223372036854775807	strandbias-pvalue-corr:13.5184503161	strandbias-pvalue-uncorr:0.500683345042	strandbias-pvalue-uncorr-phred:3	type:low-freq-var
05K3911 2930 T>G 0.009345 basecount-A:45	basecount-C:47	basecount-G:1093	basecount-T:115776	coverage:116726	pvalue:1.60102705621e-120	pvalue-phred:1198	strandbias-pvalue-corr:11.4129815256	strandbias-pvalue-uncorr:0.237770448449	strandbias-pvalue-uncorr-phred:6	type:low-freq-var
05K3911 3085 A>G 0.00251949 basecount-A:87821	basecount-C:26	basecount-G:222	basecount-T:44	coverage:88050	pvalue:2.37440575623e-32	pvalue-phred:316	strandbias-pvalue-corr:13.4100950889	strandbias-pvalue-uncorr:0.515772888034	strandbias-pvalue-uncorr-phred:3	type:low-freq-var
05K3911 3192 C>T 0.00253834 basecount-A:84	basecount-C:103622	basecount-G:35	basecount-T:264	coverage:103879	pvalue:4.41886169621e-28	pvalue-phred:274	strandbias-pvalue-corr:1.0	strandbias-pvalue-uncorr:1.0	strandbias-pvalue-uncorr-phred:0	type:low-freq-var
05K3911 3254 T>C 0.00827477 basecount-A:29	basecount-C:922	basecount-G:56	basecount-T:110416	coverage:111284	pvalue:0.0	pvalue-phred:9223372036854775807	strandbias-pvalue-corr:12.495578004	strandbias-pvalue-uncorr:0.78097362525	strandbias-pvalue-uncorr-phred:1	type:low-freq-var
05K3911 3310 C>T 0.00778436 basecount-A:82	basecount-C:114467	basecount-G:40	basecount-T:899	coverage:115342	pvalue:0.0	pvalue-phred:9223372036854775807	strandbias-pvalue-corr:1.77499792575	strandbias-pvalue-uncorr:0.030084710606	strandbias-pvalue-uncorr-phred:15	type:low-freq-var
05K3911 3339 T>C 0.0148139 basecount-A:489	basecount-C:1717	basecount-G:65	basecount-T:113634	coverage:115270	pvalue:0.0	pvalue-phred:9223372036854775807	strandbias-pvalue-corr:8.58850806008	strandbias-pvalue-uncorr:0.159046445557	strandbias-pvalue-uncorr-phred:8	type:low-freq-var
05K3911 3465 T>C 0.00427354 basecount-A:54	basecount-C:452	basecount-G:30	basecount-T:105231	coverage:105661	pvalue:4.54512056959e-103	pvalue-phred:1023	strandbias-pvalue-corr:14.045318546	strandbias-pvalue-uncorr:0.319211785137	strandbias-pvalue-uncorr-phred:5	type:low-freq-var
05K3911 3511 G>C 0.00258498 basecount-A:51	basecount-C:279	basecount-G:107533	basecount-T:68	coverage:107800	pvalue:2.20784332077e-07	pvalue-phred:67	strandbias-pvalue-corr:0.897062987441	strandbias-pvalue-uncorr:0.897062987441	strandbias-pvalue-uncorr-phred:0	type:low-freq-var
05K3911 3532 C>T 0.0024933 basecount-A:180	basecount-C:107016	basecount-G:24	basecount-T:268	coverage:107271	pvalue:3.29265401768e-35	pvalue-phred:345	strandbias-pvalue-corr:6.3607764743	strandbias-pvalue-uncorr:0.113585294184	strandbias-pvalue-uncorr-phred:9	type:low-freq-var
05K3911 3754 C>T 0.00179628 basecount-A:33	basecount-C:84968	basecount-G:22	basecount-T:153	coverage:85119	pvalue:7.73895991548e-09	pvalue-phred:81	strandbias-pvalue-corr:14.5479379429	strandbias-pvalue-uncorr:0.484931264764	strandbias-pvalue-uncorr-phred:3	type:low-freq-var
05K3911 3916 T>C 0.00238027 basecount-A:14	basecount-C:157	basecount-G:20	basecount-T:65768	coverage:65912	pvalue:3.3450611738e-11	pvalue-phred:105	strandbias-pvalue-corr:15.0298932641	strandbias-pvalue-uncorr:0.484835266583	strandbias-pvalue-uncorr-phred:3	type:low-freq-var
05K3911 3919 C>T 0.00240074 basecount-A:33	basecount-C:64771	basecount-G:20	basecount-T:156	coverage:64917	pvalue:2.18232566112e-19	pvalue-phred:187	strandbias-pvalue-corr:0.859020891587	strandbias-pvalue-uncorr:0.859020891587	strandbias-pvalue-uncorr-phred:1	type:low-freq-var
05K3911 4007 T>C 0.00276527 basecount-A:42	basecount-C:420	basecount-G:59	basecount-T:151363	coverage:151720	pvalue:6.83780465555e-11	pvalue-phred:102	strandbias-pvalue-corr:0.0665017017408	strandbias-pvalue-uncorr:0.0010390890897	strandbias-pvalue-uncorr-phred:30	type:low-freq-var
05K3911 4030 T>C 0.00736395 basecount-A:44	basecount-C:1422	basecount-G:85	basecount-T:191552	coverage:192943	pvalue:0.0	pvalue-phred:9223372036854775807	strandbias-pvalue-corr:0.7989625311	strandbias-pvalue-uncorr:0.7989625311	strandbias-pvalue-uncorr-phred:1	type:low-freq-var
05K3911 4177 T>C 0.00764273 basecount-A:5	basecount-C:83	basecount-G:3	basecount-T:10769	coverage:10844	pvalue:3.81158984188e-23	pvalue-phred:224	strandbias-pvalue-corr:11.287949895	strandbias-pvalue-uncorr:0.240169146702	strandbias-pvalue-uncorr-phred:6	type:low-freq-var
05K3911 4324 A>G 0.00722274 basecount-A:12779	basecount-C:3	basecount-G:93	basecount-T:1	coverage:12860	pvalue:2.07561891853e-44	pvalue-phred:437	strandbias-pvalue-corr:15.4720357628	strandbias-pvalue-uncorr:0.483501117587	strandbias-pvalue-uncorr-phred:3	type:low-freq-var
05K3911 4522 T>A 0.00674002 basecount-A:389	basecount-C:35	basecount-G:18	basecount-T:57273	coverage:57652	pvalue:1.49908003008e-168	pvalue-phred:1678	strandbias-pvalue-corr:0.863428312228	strandbias-pvalue-uncorr:0.863428312228	strandbias-pvalue-uncorr-phred:1	type:low-freq-var
05K3911 4846 A>G 0.00795089 basecount-A:65061	basecount-C:45	basecount-G:522	basecount-T:25	coverage:65526	pvalue:7.56812910635e-121	pvalue-phred:1201	strandbias-pvalue-corr:0.962637865614	strandbias-pvalue-uncorr:0.962637865614	strandbias-pvalue-uncorr-phred:0	type:low-freq-var
05K3911 4874 C>T 0.00451696 basecount-A:22	basecount-C:65847	basecount-G:27	basecount-T:299	coverage:66127	pvalue:1.22812499366e-48	pvalue-phred:479	strandbias-pvalue-corr:14.0138841184	strandbias-pvalue-uncorr:0.325904281823	strandbias-pvalue-uncorr-phred:5	type:low-freq-var
05K3911 5045 C>T 0.00615201 basecount-A:34	basecount-C:63272	basecount-G:21	basecount-T:392	coverage:63652	pvalue:4.50782734083e-154	pvalue-phred:1533	strandbias-pvalue-corr:12.7101588456	strandbias-pvalue-uncorr:0.529589951899	strandbias-pvalue-uncorr-phred:3	type:low-freq-var
05K3911 5164 G>A 0.00745785 basecount-A:587	basecount-C:30	basecount-G:78072	basecount-T:20	coverage:78571	pvalue:7.49004235212e-81	pvalue-phred:801	strandbias-pvalue-corr:0.962521203315	strandbias-pvalue-uncorr:0.962521203315	strandbias-pvalue-uncorr-phred:0	type:low-freq-var
05K3911 5401 T>C 0.00675389 basecount-A:29	basecount-C:669	basecount-G:32	basecount-T:98324	coverage:98938	pvalue:7.26036148172e-223	pvalue-phred:2221	strandbias-pvalue-corr:1.87120469813	strandbias-pvalue-uncorr:0.0322621499678	strandbias-pvalue-uncorr-phred:15	type:low-freq-var
05K3911 5686 A>G 0.00257222 basecount-A:74017	basecount-C:24	basecount-G:191	basecount-T:23	coverage:74197	pvalue:1.15907635218e-12	pvalue-phred:119	strandbias-pvalue-corr:1.25251476128	strandbias-pvalue-uncorr:0.0208752460213	strandbias-pvalue-uncorr-phred:17	type:low-freq-var
05K3911 6062 G>A 0.00310686 basecount-A:213	basecount-C:17	basecount-G:68303	basecount-T:25	coverage:68492	pvalue:2.88993688324e-26	pvalue-phred:255	strandbias-pvalue-corr:15.2160472063	strandbias-pvalue-uncorr:0.447530800186	strandbias-pvalue-uncorr-phred:3	type:low-freq-var
05K3911 6782 T>C 0.00332482 basecount-A:32	basecount-C:285	basecount-G:44	basecount-T:85358	coverage:85620	pvalue:2.06407297205e-23	pvalue-phred:227	strandbias-pvalue-corr:14.1915548341	strandbias-pvalue-uncorr:0.315367885202	strandbias-pvalue-uncorr-phred:5	type:low-freq-var
05K3911 6800 T>C 0.00353624 basecount-A:31	basecount-C:304	basecount-G:76	basecount-T:85556	coverage:85854	pvalue:1.72242544616e-16	pvalue-phred:158	strandbias-pvalue-corr:13.8674839062	strandbias-pvalue-uncorr:0.495267282366	strandbias-pvalue-uncorr-phred:3	type:low-freq-var
05K3911 7009 A>G 0.00627178 basecount-A:108301	basecount-C:50	basecount-G:684	basecount-T:25	coverage:108950	pvalue:8.57827112365e-256	pvalue-phred:2551	strandbias-pvalue-corr:13.0530252493	strandbias-pvalue-uncorr:0.522121009973	strandbias-pvalue-uncorr-phred:3	type:low-freq-var
05K3911 7284 C>T 0.00817716 basecount-A:74	basecount-C:78833	basecount-G:54	basecount-T:651	coverage:79451	pvalue:1.5254971008e-103	pvalue-phred:1028	strandbias-pvalue-corr:9.75281667407	strandbias-pvalue-uncorr:0.187554166809	strandbias-pvalue-uncorr-phred:7	type:low-freq-var
05K3911 7538 T>C 0.00637618 basecount-A:22	basecount-C:451	basecount-G:28	basecount-T:70231	coverage:70647	pvalue:1.6947743498e-124	pvalue-phred:1238	strandbias-pvalue-corr:14.1500953128	strandbias-pvalue-uncorr:0.487934321131	strandbias-pvalue-uncorr-phred:3	type:low-freq-var
05K3911 7635 G>A 0.02086 basecount-A:1468	basecount-C:17	basecount-G:68872	basecount-T:17	coverage:70260	pvalue:0.0	pvalue-phred:9223372036854775807	strandbias-pvalue-corr:8.92272830127	strandbias-pvalue-uncorr:0.168353364175	strandbias-pvalue-uncorr-phred:8	type:low-freq-var
05K3911 7756 A>G 0.00217151 basecount-A:84033	basecount-C:36	basecount-G:183	basecount-T:21	coverage:84205	pvalue:1.93416511691e-08	pvalue-phred:77	strandbias-pvalue-corr:13.2480795647	strandbias-pvalue-uncorr:0.576003459333	strandbias-pvalue-uncorr-phred:2	type:low-freq-var
05K3911 8626 G>A 0.0149405 basecount-A:266	basecount-C:4	basecount-G:17530	basecount-T:4	coverage:17752	pvalue:3.79191881426e-168	pvalue-phred:1674	strandbias-pvalue-corr:1.0	strandbias-pvalue-uncorr:1.0	strandbias-pvalue-uncorr-phred:0	type:low-freq-var
05K3911 8902 G>A 0.00427578 basecount-A:225	basecount-C:21	basecount-G:52354	basecount-T:22	coverage:52553	pvalue:5.22691849393e-41	pvalue-phred:403	strandbias-pvalue-corr:0.549025229904	strandbias-pvalue-uncorr:0.00885524564361	strandbias-pvalue-uncorr-phred:21	type:low-freq-var
05K3911 9231 C>T 0.00613228 basecount-A:31	basecount-C:67845	basecount-G:32	basecount-T:419	coverage:68235	pvalue:3.54079917206e-117	pvalue-phred:1165	strandbias-pvalue-corr:14.8451678664	strandbias-pvalue-uncorr:0.380645329908	strandbias-pvalue-uncorr-phred:4	type:low-freq-var
05K3911 9292 A>G 0.00171709 basecount-A:63896	basecount-C:39	basecount-G:110	basecount-T:17	coverage:64001	pvalue:1.09175608389e-08	pvalue-phred:80	strandbias-pvalue-corr:10.7990563682	strandbias-pvalue-uncorr:0.215981127364	strandbias-pvalue-uncorr-phred:7	type:low-freq-var
05K3911 9404 T>C 0.00376865 basecount-A:19	basecount-C:242	basecount-G:24	basecount-T:63929	coverage:64149	pvalue:9.2523758069e-18	pvalue-phred:170	strandbias-pvalue-corr:15.5880266687	strandbias-pvalue-uncorr:0.445372190534	strandbias-pvalue-uncorr-phred:4	type:low-freq-var
05K3911 9495 G>A 0.0141144 basecount-A:724	basecount-C:23	basecount-G:50526	basecount-T:22	coverage:51178	pvalue:0.0	pvalue-phred:9223372036854775807	strandbias-pvalue-corr:12.7401016832	strandbias-pvalue-uncorr:0.276958732244	strandbias-pvalue-uncorr-phred:6	type:low-freq-var
05K3911 9613 G>A 0.00821652 basecount-A:517	basecount-C:19	basecount-G:62367	basecount-T:19	coverage:62868	pvalue:0.0	pvalue-phred:9223372036854775807	strandbias-pvalue-corr:0.819275871811	strandbias-pvalue-uncorr:0.819275871811	strandbias-pvalue-uncorr-phred:1	type:low-freq-var
05K3911 9986 A>G 0.00646286 basecount-A:79707	basecount-C:54	basecount-G:519	basecount-T:25	coverage:80182	pvalue:3.32589315924e-195	pvalue-phred:1945	strandbias-pvalue-corr:0.852143242616	strandbias-pvalue-uncorr:0.852143242616	strandbias-pvalue-uncorr-phred:1	type:low-freq-var
05K3911 9995 A>G 0.00264808 basecount-A:82813	basecount-C:31	basecount-G:220	basecount-T:15	coverage:83018	pvalue:2.23971457459e-46	pvalue-phred:456	strandbias-pvalue-corr:1.0	strandbias-pvalue-uncorr:1.0	strandbias-pvalue-uncorr-phred:0	type:low-freq-var
05K3911 9998 C>T 0.0088121 basecount-A:31	basecount-C:82832	basecount-G:35	basecount-T:737	coverage:83569	pvalue:0.0	pvalue-phred:9223372036854775807	strandbias-pvalue-corr:15.5135853922	strandbias-pvalue-uncorr:0.47010864825	strandbias-pvalue-uncorr-phred:3	type:low-freq-var
05K3911 10283 T>C 0.00325027 basecount-A:36	basecount-C:180	basecount-G:25	basecount-T:55139	coverage:55313	pvalue:8.8792382432e-13	pvalue-phred:121	strandbias-pvalue-corr:15.8794938697	strandbias-pvalue-uncorr:0.429175509991	strandbias-pvalue-uncorr-phred:4	type:low-freq-var
05K3911 10287 C>T 0.00310046 basecount-A:46	basecount-C:54280	basecount-G:13	basecount-T:169	coverage:54453	pvalue:3.9916498546e-22	pvalue-phred:214	strandbias-pvalue-corr:13.0117917444	strandbias-pvalue-uncorr:0.684831144442	strandbias-pvalue-uncorr-phred:2	type:low-freq-var
