# Supplementary material for: Analysis of Dengue Virus Genetic Diversity during Human and Mosquito Infection Reveals Genetic Constraints
Source: PLoS Negl Trop Dis. 2015 Sep 1;9(9):e0004044. doi: 10.1371/journal.pntd.0004044 (PMC4556638; doi:10.1371/journal.pntd.0004044)
Supplement: S6 File — The LoFreq output.snp files for each sample in our data set are in the folder “SNP Files”. The read coverage graphs for each sample are in the folder “Coverage Plots”. (ZIP) [file pntd.0004044.s006.zip › S6_File/SNP Files/05K3911DK2-Albo-GGCTAC_read1_bwa-uniq-dups-marked_lofreq-final.snp]

05K3911 426 C>T 0.00178634 basecount-A:54	basecount-C:160262	basecount-G:61	basecount-T:287	coverage:160532	pvalue:4.98394151823e-09	pvalue-phred:83	strandbias-pvalue-corr:10.7412896345	strandbias-pvalue-uncorr:0.631840566738	strandbias-pvalue-uncorr-phred:2	type:low-freq-var
05K3911 430 C>T 0.00399163 basecount-A:73	basecount-C:160822	basecount-G:48	basecount-T:645	coverage:161455	pvalue:4.24106106218e-175	pvalue-phred:1744	strandbias-pvalue-corr:0.862212039234	strandbias-pvalue-uncorr:0.862212039234	strandbias-pvalue-uncorr-phred:1	type:low-freq-var
05K3911 474 T>C 0.013884 basecount-A:80	basecount-C:2474	basecount-G:70	basecount-T:175567	coverage:177942	pvalue:0.0	pvalue-phred:9223372036854775807	strandbias-pvalue-corr:12.997263734	strandbias-pvalue-uncorr:0.4641879905	strandbias-pvalue-uncorr-phred:3	type:low-freq-var
05K3911 544 T>C 0.0156164 basecount-A:51	basecount-C:3222	basecount-G:68	basecount-T:202980	coverage:206048	pvalue:0.0	pvalue-phred:9223372036854775807	strandbias-pvalue-corr:7.87210295611	strandbias-pvalue-uncorr:0.18307216177	strandbias-pvalue-uncorr-phred:7	type:low-freq-var
05K3911 548 G>T 0.00204327 basecount-A:76	basecount-C:55	basecount-G:207932	basecount-T:426	coverage:208322	pvalue:1.27415894985e-11	pvalue-phred:109	strandbias-pvalue-corr:8.34640902341	strandbias-pvalue-uncorr:0.198724024367	strandbias-pvalue-uncorr-phred:7	type:low-freq-var
05K3911 568 A>G 0.00233512 basecount-A:207526	basecount-C:59	basecount-G:486	basecount-T:55	coverage:207981	pvalue:4.27727154382e-29	pvalue-phred:284	strandbias-pvalue-corr:0.733925753594	strandbias-pvalue-uncorr:0.733925753594	strandbias-pvalue-uncorr-phred:1	type:low-freq-var
05K3911 606 C>T 0.00502454 basecount-A:63	basecount-C:205225	basecount-G:62	basecount-T:1037	coverage:206214	pvalue:0.0	pvalue-phred:9223372036854775807	strandbias-pvalue-corr:7.78106575989	strandbias-pvalue-uncorr:0.172912572442	strandbias-pvalue-uncorr-phred:8	type:low-freq-var
05K3911 940 A>G 0.00302958 basecount-A:200943	basecount-C:80	basecount-G:611	basecount-T:44	coverage:201506	pvalue:8.37753651116e-74	pvalue-phred:731	strandbias-pvalue-corr:7.79674868716	strandbias-pvalue-uncorr:0.177198833799	strandbias-pvalue-uncorr-phred:8	type:low-freq-var
05K3911 943 C>T 0.00651567 basecount-A:53	basecount-C:197205	basecount-G:46	basecount-T:1294	coverage:198457	pvalue:0.0	pvalue-phred:9223372036854775807	strandbias-pvalue-corr:6.5375409104	strandbias-pvalue-uncorr:0.133419202253	strandbias-pvalue-uncorr-phred:9	type:low-freq-var
05K3911 1063 T>C 0.00737795 basecount-A:80	basecount-C:1575	basecount-G:435	basecount-T:211384	coverage:212823	pvalue:7.11320624966e-59	pvalue-phred:581	strandbias-pvalue-corr:0.808984369334	strandbias-pvalue-uncorr:0.808984369334	strandbias-pvalue-uncorr-phred:1	type:low-freq-var
05K3911 1385 G>A 0.0021847 basecount-A:270	basecount-C:27	basecount-G:123252	basecount-T:38	coverage:123510	pvalue:4.31172765864e-22	pvalue-phred:214	strandbias-pvalue-corr:6.82175667949	strandbias-pvalue-uncorr:0.145143759138	strandbias-pvalue-uncorr-phred:8	type:low-freq-var
05K3911 1407 A>G 0.00786669 basecount-A:124648	basecount-C:45	basecount-G:989	basecount-T:38	coverage:125570	pvalue:0.0	pvalue-phred:9223372036854775807	strandbias-pvalue-corr:12.6703320089	strandbias-pvalue-uncorr:0.436908000306	strandbias-pvalue-uncorr-phred:4	type:low-freq-var
05K3911 1646 G>A 0.00141344 basecount-A:210	basecount-C:45	basecount-G:148273	basecount-T:46	coverage:148484	pvalue:3.97980986556e-08	pvalue-phred:74	strandbias-pvalue-corr:9.11522217948	strandbias-pvalue-uncorr:0.227880554487	strandbias-pvalue-uncorr-phred:6	type:low-freq-var
05K3911 1815 T>C 0.00153207 basecount-A:73	basecount-C:242	basecount-G:60	basecount-T:157581	coverage:157833	pvalue:7.50863865662e-20	pvalue-phred:191	strandbias-pvalue-corr:0.773437289014	strandbias-pvalue-uncorr:0.773437289014	strandbias-pvalue-uncorr-phred:1	type:low-freq-var
05K3911 1829 T>C 0.00129098 basecount-A:64	basecount-C:265	basecount-G:93	basecount-T:204848	coverage:205104	pvalue:4.51315529494e-09	pvalue-phred:83	strandbias-pvalue-corr:10.7960020325	strandbias-pvalue-uncorr:0.674750127034	strandbias-pvalue-uncorr-phred:2	type:low-freq-var
05K3911 1885 T>C 0.00301082 basecount-A:147	basecount-C:1124	basecount-G:200	basecount-T:371849	coverage:372925	pvalue:3.0316083811e-66	pvalue-phred:655	strandbias-pvalue-corr:3.36228848548	strandbias-pvalue-uncorr:0.0634394053864	strandbias-pvalue-uncorr-phred:12	type:low-freq-var
05K3911 2059 G>A 0.00285341 basecount-A:24	basecount-C:3	basecount-G:8383	basecount-T:1	coverage:8405	pvalue:2.58607220079e-07	pvalue-phred:66	strandbias-pvalue-corr:1.0	strandbias-pvalue-uncorr:1.0	strandbias-pvalue-uncorr-phred:0	type:low-freq-var
05K3911 2148 C>T 0.0226027 basecount-A:3	basecount-C:13005	basecount-G:8	basecount-T:301	coverage:13290	pvalue:7.78609220293e-278	pvalue-phred:2771	strandbias-pvalue-corr:0.709672343356	strandbias-pvalue-uncorr:0.709672343356	strandbias-pvalue-uncorr-phred:1	type:low-freq-var
05K3911 2340 A>G 0.00393264 basecount-A:148967	basecount-C:129	basecount-G:589	basecount-T:87	coverage:149511	pvalue:1.5939488104e-65	pvalue-phred:648	strandbias-pvalue-corr:0.71890184209	strandbias-pvalue-uncorr:0.71890184209	strandbias-pvalue-uncorr-phred:1	type:low-freq-var
05K3911 2668 C>T 0.00421314 basecount-A:125	basecount-C:171406	basecount-G:61	basecount-T:726	coverage:172113	pvalue:7.31753638291e-220	pvalue-phred:2191	strandbias-pvalue-corr:0.717333278304	strandbias-pvalue-uncorr:0.0130424232419	strandbias-pvalue-uncorr-phred:19	type:low-freq-var
05K3911 2718 G>A 0.00462389 basecount-A:723	basecount-C:52	basecount-G:155487	basecount-T:100	coverage:156067	pvalue:6.41980946004e-41	pvalue-phred:402	strandbias-pvalue-corr:12.5471227089	strandbias-pvalue-uncorr:0.464708248479	strandbias-pvalue-uncorr-phred:3	type:low-freq-var
05K3911 2719 A>G 0.00710592 basecount-A:144092	basecount-C:66	basecount-G:1032	basecount-T:41	coverage:145036	pvalue:7.64564068321e-217	pvalue-phred:2161	strandbias-pvalue-corr:12.2230918507	strandbias-pvalue-uncorr:0.488923674026	strandbias-pvalue-uncorr-phred:3	type:low-freq-var
05K3911 3236 T>C 0.0111513 basecount-A:254	basecount-C:1865	basecount-G:799	basecount-T:164327	coverage:166043	pvalue:2.46264034194e-45	pvalue-phred:446	strandbias-pvalue-corr:0.213410814817	strandbias-pvalue-uncorr:0.00381090740744	strandbias-pvalue-uncorr-phred:24	type:low-freq-var
05K3911 3254 T>C 0.0382017 basecount-A:54	basecount-C:6458	basecount-G:90	basecount-T:162448	coverage:168595	pvalue:0.0	pvalue-phred:9223372036854775807	strandbias-pvalue-corr:12.3584584865	strandbias-pvalue-uncorr:0.537324282023	strandbias-pvalue-uncorr-phred:3	type:low-freq-var
05K3911 3385 T>C 0.00720678 basecount-A:64	basecount-C:1270	basecount-G:137	basecount-T:174752	coverage:175972	pvalue:0.0	pvalue-phred:9223372036854775807	strandbias-pvalue-corr:8.67118664758	strandbias-pvalue-uncorr:0.211492357258	strandbias-pvalue-uncorr-phred:7	type:low-freq-var
05K3911 3562 A>G 0.00118924 basecount-A:156142	basecount-C:44	basecount-G:186	basecount-T:31	coverage:156310	pvalue:1.9695520941e-07	pvalue-phred:67	strandbias-pvalue-corr:11.6174182649	strandbias-pvalue-uncorr:0.3747554279	strandbias-pvalue-uncorr-phred:4	type:low-freq-var
05K3911 3847 G>A 0.00381865 basecount-A:456	basecount-C:35	basecount-G:118839	basecount-T:84	coverage:119275	pvalue:1.18538163539e-72	pvalue-phred:719	strandbias-pvalue-corr:12.2647743648	strandbias-pvalue-uncorr:0.613238718242	strandbias-pvalue-uncorr-phred:2	type:low-freq-var
05K3911 3856 T>C 0.0225471 basecount-A:30	basecount-C:2688	basecount-G:54	basecount-T:116445	coverage:118978	pvalue:0.0	pvalue-phred:9223372036854775807	strandbias-pvalue-corr:5.07756538365	strandbias-pvalue-uncorr:0.101551307673	strandbias-pvalue-uncorr-phred:10	type:low-freq-var
05K3911 3908 C>T 0.00311855 basecount-A:27	basecount-C:102870	basecount-G:34	basecount-T:322	coverage:103161	pvalue:4.14933662971e-62	pvalue-phred:614	strandbias-pvalue-corr:11.8692677926	strandbias-pvalue-uncorr:0.624698304872	strandbias-pvalue-uncorr-phred:2	type:low-freq-var
05K3911 3950 T>G 0.0029853 basecount-A:28	basecount-C:80	basecount-G:318	basecount-T:106096	coverage:106407	pvalue:2.65984903248e-41	pvalue-phred:406	strandbias-pvalue-corr:10.4182336062	strandbias-pvalue-uncorr:0.315704048673	strandbias-pvalue-uncorr-phred:5	type:low-freq-var
05K3911 4453 G>T 0.00486611 basecount-A:62	basecount-C:86	basecount-G:179201	basecount-T:877	coverage:180004	pvalue:1.42791521131e-228	pvalue-phred:2278	strandbias-pvalue-corr:8.96638871311	strandbias-pvalue-uncorr:0.242334830084	strandbias-pvalue-uncorr-phred:6	type:low-freq-var
05K3911 4506 A>G 0.00500032 basecount-A:78352	basecount-C:27	basecount-G:394	basecount-T:22	coverage:78728	pvalue:1.36978728401e-109	pvalue-phred:1089	strandbias-pvalue-corr:12.2593399998	strandbias-pvalue-uncorr:0.471513076914	strandbias-pvalue-uncorr-phred:3	type:low-freq-var
05K3911 4584 T>C 0.00378801 basecount-A:19	basecount-C:329	basecount-G:33	basecount-T:86472	coverage:86788	pvalue:4.24479577467e-61	pvalue-phred:604	strandbias-pvalue-corr:12.3331145335	strandbias-pvalue-uncorr:0.411103817783	strandbias-pvalue-uncorr-phred:4	type:low-freq-var
05K3911 4944 G>A 0.00192184 basecount-A:152	basecount-C:26	basecount-G:78890	basecount-T:23	coverage:79030	pvalue:1.6557069123e-14	pvalue-phred:138	strandbias-pvalue-corr:10.6819180839	strandbias-pvalue-uncorr:0.314174061292	strandbias-pvalue-uncorr-phred:5	type:low-freq-var
05K3911 5064 A>G 0.0180176 basecount-A:90627	basecount-C:32	basecount-G:1664	basecount-T:31	coverage:92193	pvalue:0.0	pvalue-phred:9223372036854775807	strandbias-pvalue-corr:0.817862909369	strandbias-pvalue-uncorr:0.817862909369	strandbias-pvalue-uncorr-phred:1	type:low-freq-var
05K3911 5351 A>G 0.00205011 basecount-A:151783	basecount-C:59	basecount-G:312	basecount-T:33	coverage:152067	pvalue:4.9889404608e-16	pvalue-phred:153	strandbias-pvalue-corr:7.19702047354	strandbias-pvalue-uncorr:0.156456966816	strandbias-pvalue-uncorr-phred:8	type:low-freq-var
05K3911 5536 C>T 0.00612355 basecount-A:89	basecount-C:115758	basecount-G:38	basecount-T:714	coverage:116432	pvalue:6.71252374027e-222	pvalue-phred:2212	strandbias-pvalue-corr:10.3349227538	strandbias-pvalue-uncorr:0.688994850252	strandbias-pvalue-uncorr-phred:2	type:low-freq-var
05K3911 5671 T>C 0.00195109 basecount-A:27	basecount-C:200	basecount-G:37	basecount-T:102243	coverage:102436	pvalue:5.63110885238e-08	pvalue-phred:72	strandbias-pvalue-corr:3.23591143483	strandbias-pvalue-uncorr:0.0599242858301	strandbias-pvalue-uncorr-phred:12	type:low-freq-var
05K3911 5767 A>G 0.013408 basecount-A:113701	basecount-C:31	basecount-G:1546	basecount-T:26	coverage:115123	pvalue:0.0	pvalue-phred:9223372036854775807	strandbias-pvalue-corr:0.724396650173	strandbias-pvalue-uncorr:0.724396650173	strandbias-pvalue-uncorr-phred:1	type:low-freq-var
05K3911 5837 G>C 0.00578662 basecount-A:35	basecount-C:672	basecount-G:115394	basecount-T:29	coverage:116017	pvalue:3.90383129377e-174	pvalue-phred:1734	strandbias-pvalue-corr:11.270633507	strandbias-pvalue-uncorr:0.626146305942	strandbias-pvalue-uncorr-phred:2	type:low-freq-var
05K3911 5864 C>G 0.00362928 basecount-A:89	basecount-C:115436	basecount-G:421	basecount-T:55	coverage:115827	pvalue:1.38872434532e-18	pvalue-phred:179	strandbias-pvalue-corr:8.72675426984	strandbias-pvalue-uncorr:0.242409840829	strandbias-pvalue-uncorr-phred:6	type:low-freq-var
05K3911 6053 C>T 0.00315624 basecount-A:38	basecount-C:100057	basecount-G:24	basecount-T:317	coverage:100366	pvalue:4.02335208999e-53	pvalue-phred:524	strandbias-pvalue-corr:0.858971452506	strandbias-pvalue-uncorr:0.858971452506	strandbias-pvalue-uncorr-phred:1	type:low-freq-var
05K3911 6097 G>T 0.00545777 basecount-A:86	basecount-C:47	basecount-G:96264	basecount-T:529	coverage:96747	pvalue:9.79752666297e-28	pvalue-phred:270	strandbias-pvalue-corr:12.6862866144	strandbias-pvalue-uncorr:0.604108886402	strandbias-pvalue-uncorr-phred:2	type:low-freq-var
05K3911 6193 C>T 0.00528479 basecount-A:31	basecount-C:96498	basecount-G:29	basecount-T:513	coverage:96997	pvalue:3.02845777432e-242	pvalue-phred:2415	strandbias-pvalue-corr:6.78139447133	strandbias-pvalue-uncorr:0.141279051486	strandbias-pvalue-uncorr-phred:8	type:low-freq-var
05K3911 6425 T>C 0.0048304 basecount-A:11	basecount-C:45	basecount-G:6	basecount-T:9254	coverage:9296	pvalue:5.97445008761e-07	pvalue-phred:62	strandbias-pvalue-corr:12.5559582911	strandbias-pvalue-uncorr:0.523164928795	strandbias-pvalue-uncorr-phred:3	type:low-freq-var
05K3911 6566 T>C 0.00808025 basecount-A:13	basecount-C:381	basecount-G:22	basecount-T:46736	coverage:47041	pvalue:4.58632653411e-145	pvalue-phred:1443	strandbias-pvalue-corr:0.16329152892	strandbias-pvalue-uncorr:0.00286476366527	strandbias-pvalue-uncorr-phred:25	type:low-freq-var
05K3911 6782 T>C 0.00329962 basecount-A:41	basecount-C:397	basecount-G:46	basecount-T:119833	coverage:120204	pvalue:4.59396977089e-31	pvalue-phred:303	strandbias-pvalue-corr:9.03117168017	strandbias-pvalue-uncorr:0.237662412636	strandbias-pvalue-uncorr-phred:6	type:low-freq-var
05K3911 8117 C>T 0.00384628 basecount-A:33	basecount-C:92399	basecount-G:28	basecount-T:357	coverage:92738	pvalue:1.8233880089e-114	pvalue-phred:1137	strandbias-pvalue-corr:10.2048292422	strandbias-pvalue-uncorr:0.291566549778	strandbias-pvalue-uncorr-phred:5	type:low-freq-var
05K3911 8200 T>G 0.00855322 basecount-A:16	basecount-C:46	basecount-G:659	basecount-T:76326	coverage:76984	pvalue:0.0	pvalue-phred:9223372036854775807	strandbias-pvalue-corr:0.904193412185	strandbias-pvalue-uncorr:0.904193412185	strandbias-pvalue-uncorr-phred:0	type:low-freq-var
05K3911 8739 A>G 0.00204207 basecount-A:185109	basecount-C:73	basecount-G:379	basecount-T:35	coverage:185485	pvalue:3.57219620157e-82	pvalue-phred:814	strandbias-pvalue-corr:0.717620531969	strandbias-pvalue-uncorr:0.717620531969	strandbias-pvalue-uncorr-phred:1	type:low-freq-var
05K3911 8773 A>G 0.0261962 basecount-A:110936	basecount-C:39	basecount-G:2986	basecount-T:25	coverage:113855	pvalue:0.0	pvalue-phred:9223372036854775807	strandbias-pvalue-corr:0.766603805092	strandbias-pvalue-uncorr:0.766603805092	strandbias-pvalue-uncorr-phred:1	type:low-freq-var
05K3911 9495 G>A 0.0130589 basecount-A:1029	basecount-C:21	basecount-G:77717	basecount-T:30	coverage:78648	pvalue:0.0	pvalue-phred:9223372036854775807	strandbias-pvalue-corr:4.98356450727	strandbias-pvalue-uncorr:0.097716951123	strandbias-pvalue-uncorr-phred:10	type:low-freq-var
05K3911 9641 A>G 0.0018833 basecount-A:93233	basecount-C:25	basecount-G:176	basecount-T:19	coverage:93397	pvalue:4.24792518383e-12	pvalue-phred:114	strandbias-pvalue-corr:11.765520266	strandbias-pvalue-uncorr:0.367672508314	strandbias-pvalue-uncorr-phred:4	type:low-freq-var
05K3911 10196 A>G 0.00289516 basecount-A:91899	basecount-C:32	basecount-G:267	basecount-T:25	coverage:92154	pvalue:1.82630705865e-47	pvalue-phred:467	strandbias-pvalue-corr:12.3168074018	strandbias-pvalue-uncorr:0.559854881899	strandbias-pvalue-uncorr-phred:3	type:low-freq-var
05K3911 10209 T>C 0.00305566 basecount-A:26	basecount-C:291	basecount-G:29	basecount-T:94887	coverage:95147	pvalue:2.62286756476e-53	pvalue-phred:526	strandbias-pvalue-corr:4.95433246294	strandbias-pvalue-uncorr:0.0952756242874	strandbias-pvalue-uncorr-phred:10	type:low-freq-var
05K3911 10378 G>A 0.00608805 basecount-A:476	basecount-C:43	basecount-G:77584	basecount-T:83	coverage:78020	pvalue:3.74589751167e-22	pvalue-phred:214	strandbias-pvalue-corr:8.96477291093	strandbias-pvalue-uncorr:0.229865972075	strandbias-pvalue-uncorr-phred:6	type:low-freq-var
