# Supplementary material for: Analysis of Dengue Virus Genetic Diversity during Human and Mosquito Infection Reveals Genetic Constraints
Source: PLoS Negl Trop Dis. 2015 Sep 1;9(9):e0004044. doi: 10.1371/journal.pntd.0004044 (PMC4556638; doi:10.1371/journal.pntd.0004044)
Supplement: S6 File — The LoFreq output.snp files for each sample in our data set are in the folder “SNP Files”. The read coverage graphs for each sample are in the folder “Coverage Plots”. (ZIP) [file pntd.0004044.s006.zip › S6_File/SNP Files/05K3911DK2-Serum-TAGCTT_read1_bwa-uniq-dups-marked_lofreq-final.snp]

05K3911 204 T>C 0.009066 basecount-A:59	basecount-C:1522	basecount-G:55	basecount-T:166244	coverage:167674	pvalue:0.0	pvalue-phred:9223372036854775807	strandbias-pvalue-corr:12.1499767882	strandbias-pvalue-uncorr:0.759373549264	strandbias-pvalue-uncorr-phred:1	type:low-freq-var
05K3911 223 C>T 0.00844407 basecount-A:134	basecount-C:140033	basecount-G:40	basecount-T:1194	coverage:141175	pvalue:3.03094484072e-299	pvalue-phred:2985	strandbias-pvalue-corr:11.4779443655	strandbias-pvalue-uncorr:0.327941267585	strandbias-pvalue-uncorr-phred:5	type:low-freq-var
05K3911 412 T>C 0.00382632 basecount-A:40	basecount-C:552	basecount-G:53	basecount-T:143619	coverage:144140	pvalue:1.34142102902e-175	pvalue-phred:1749	strandbias-pvalue-corr:1.86642578508	strandbias-pvalue-uncorr:0.0333290318764	strandbias-pvalue-uncorr-phred:15	type:low-freq-var
05K3911 919 T>C 0.00317046 basecount-A:58	basecount-C:660	basecount-G:66	basecount-T:207388	coverage:208030	pvalue:3.9946218369e-121	pvalue-phred:1204	strandbias-pvalue-corr:9.44187525956	strandbias-pvalue-uncorr:0.230289640477	strandbias-pvalue-uncorr-phred:6	type:low-freq-var
05K3911 921 C>T 0.00822438 basecount-A:86	basecount-C:207610	basecount-G:80	basecount-T:1723	coverage:209252	pvalue:0.0	pvalue-phred:9223372036854775807	strandbias-pvalue-corr:13.5609897769	strandbias-pvalue-uncorr:0.645761417948	strandbias-pvalue-uncorr-phred:2	type:low-freq-var
05K3911 1062 T>C 0.00570983 basecount-A:56	basecount-C:1252	basecount-G:103	basecount-T:217860	coverage:219048	pvalue:1.12990270203e-251	pvalue-phred:2509	strandbias-pvalue-corr:13.869745764	strandbias-pvalue-uncorr:0.554789830559	strandbias-pvalue-uncorr-phred:3	type:low-freq-var
05K3911 1385 G>A 0.0138706 basecount-A:1576	basecount-C:39	basecount-G:111974	basecount-T:33	coverage:113478	pvalue:0.0	pvalue-phred:9223372036854775807	strandbias-pvalue-corr:0.978607339893	strandbias-pvalue-uncorr:0.978607339893	strandbias-pvalue-uncorr-phred:0	type:low-freq-var
05K3911 1407 A>G 0.0104911 basecount-A:114245	basecount-C:26	basecount-G:1212	basecount-T:44	coverage:115353	pvalue:0.0	pvalue-phred:9223372036854775807	strandbias-pvalue-corr:5.52554352594	strandbias-pvalue-uncorr:0.117564755871	strandbias-pvalue-uncorr-phred:9	type:low-freq-var
05K3911 1650 C>T 0.00386392 basecount-A:70	basecount-C:146041	basecount-G:64	basecount-T:567	coverage:146584	pvalue:7.05906783242e-140	pvalue-phred:1392	strandbias-pvalue-corr:12.9036906101	strandbias-pvalue-uncorr:0.67914161106	strandbias-pvalue-uncorr-phred:2	type:low-freq-var
05K3911 1690 A>G 0.00832015 basecount-A:145919	basecount-C:43	basecount-G:1225	basecount-T:46	coverage:147069	pvalue:0.0	pvalue-phred:9223372036854775807	strandbias-pvalue-corr:0.856921787053	strandbias-pvalue-uncorr:0.856921787053	strandbias-pvalue-uncorr-phred:1	type:low-freq-var
05K3911 1793 C>T 0.0087537 basecount-A:57	basecount-C:125375	basecount-G:35	basecount-T:1108	coverage:126445	pvalue:0.0	pvalue-phred:9223372036854775807	strandbias-pvalue-corr:7.31489315844	strandbias-pvalue-uncorr:0.17416412282	strandbias-pvalue-uncorr-phred:8	type:low-freq-var
05K3911 1808 C>T 0.00356543 basecount-A:45	basecount-C:139943	basecount-G:27	basecount-T:501	coverage:140415	pvalue:4.64457738292e-168	pvalue-phred:1673	strandbias-pvalue-corr:4.40683286121	strandbias-pvalue-uncorr:0.0847467857925	strandbias-pvalue-uncorr-phred:11	type:low-freq-var
05K3911 2059 G>A 0.0107384 basecount-A:331	basecount-C:5	basecount-G:30483	basecount-T:5	coverage:30806	pvalue:3.18845205165e-300	pvalue-phred:2995	strandbias-pvalue-corr:13.3375973355	strandbias-pvalue-uncorr:0.43024507534	strandbias-pvalue-uncorr-phred:4	type:low-freq-var
05K3911 2353 G>A 0.0232367 basecount-A:1751	basecount-C:62	basecount-G:73513	basecount-T:29	coverage:75098	pvalue:0.0	pvalue-phred:9223372036854775807	strandbias-pvalue-corr:1.91775483115	strandbias-pvalue-uncorr:0.0348682696573	strandbias-pvalue-uncorr-phred:15	type:low-freq-var
05K3911 2470 T>A 0.0284714 basecount-A:2586	basecount-C:55	basecount-G:401	basecount-T:87786	coverage:90136	pvalue:0.0	pvalue-phred:9223372036854775807	strandbias-pvalue-corr:0.899587368948	strandbias-pvalue-uncorr:0.899587368948	strandbias-pvalue-uncorr-phred:0	type:low-freq-var
05K3911 2628 A>G 0.0213048 basecount-A:92230	basecount-C:82	basecount-G:2010	basecount-T:23	coverage:93963	pvalue:0.0	pvalue-phred:9223372036854775807	strandbias-pvalue-corr:12.8579789027	strandbias-pvalue-uncorr:0.559042560988	strandbias-pvalue-uncorr-phred:3	type:low-freq-var
05K3911 2630 A>T 0.0207561 basecount-A:91842	basecount-C:22	basecount-G:40	basecount-T:1948	coverage:93538	pvalue:0.0	pvalue-phred:9223372036854775807	strandbias-pvalue-corr:0.941146400673	strandbias-pvalue-uncorr:0.941146400673	strandbias-pvalue-uncorr-phred:0	type:low-freq-var
05K3911 2643 T>C 0.0199364 basecount-A:32	basecount-C:2006	basecount-G:23	basecount-T:98559	coverage:100500	pvalue:0.0	pvalue-phred:9223372036854775807	strandbias-pvalue-corr:1.94392921997	strandbias-pvalue-uncorr:0.0359986892587	strandbias-pvalue-uncorr-phred:14	type:low-freq-var
05K3911 2761 G>A 0.00893286 basecount-A:892	basecount-C:22	basecount-G:98915	basecount-T:27	coverage:99757	pvalue:0.0	pvalue-phred:9223372036854775807	strandbias-pvalue-corr:11.5747190808	strandbias-pvalue-uncorr:0.312830245426	strandbias-pvalue-uncorr-phred:5	type:low-freq-var
05K3911 3048 G>A 0.00313314 basecount-A:303	basecount-C:27	basecount-G:96322	basecount-T:56	coverage:96597	pvalue:5.20268056461e-26	pvalue-phred:253	strandbias-pvalue-corr:11.3756865774	strandbias-pvalue-uncorr:0.315991293818	strandbias-pvalue-uncorr-phred:5	type:low-freq-var
05K3911 3097 A>G 0.0164 basecount-A:98546	basecount-C:26	basecount-G:1644	basecount-T:28	coverage:100132	pvalue:0.0	pvalue-phred:9223372036854775807	strandbias-pvalue-corr:7.29243495687	strandbias-pvalue-uncorr:0.169591510625	strandbias-pvalue-uncorr-phred:8	type:low-freq-var
05K3911 3409 G>A 0.00226631 basecount-A:281	basecount-C:44	basecount-G:123633	basecount-T:32	coverage:123882	pvalue:1.70674792227e-26	pvalue-phred:258	strandbias-pvalue-corr:0.894589926649	strandbias-pvalue-uncorr:0.894589926649	strandbias-pvalue-uncorr-phred:0	type:low-freq-var
05K3911 3419 G>A 0.00474031 basecount-A:575	basecount-C:49	basecount-G:120634	basecount-T:42	coverage:121178	pvalue:2.4544473563e-147	pvalue-phred:1466	strandbias-pvalue-corr:13.0111798953	strandbias-pvalue-uncorr:0.722843327515	strandbias-pvalue-uncorr-phred:1	type:low-freq-var
05K3911 3497 T>C 0.0128055 basecount-A:62	basecount-C:1492	basecount-G:95	basecount-T:114863	coverage:116284	pvalue:0.0	pvalue-phred:9223372036854775807	strandbias-pvalue-corr:13.0676599564	strandbias-pvalue-uncorr:0.450608964014	strandbias-pvalue-uncorr-phred:3	type:low-freq-var
05K3911 3518 A>T 0.0109984 basecount-A:114462	basecount-C:46	basecount-G:53	basecount-T:1274	coverage:115694	pvalue:0.0	pvalue-phred:9223372036854775807	strandbias-pvalue-corr:13.589048689	strandbias-pvalue-uncorr:0.522655718808	strandbias-pvalue-uncorr-phred:3	type:low-freq-var
05K3911 3539 G>A 0.0175094 basecount-A:1990	basecount-C:35	basecount-G:111598	basecount-T:30	coverage:113451	pvalue:0.0	pvalue-phred:9223372036854775807	strandbias-pvalue-corr:13.4046616212	strandbias-pvalue-uncorr:0.478737915042	strandbias-pvalue-uncorr-phred:3	type:low-freq-var
05K3911 3664 C>T 0.0210672 basecount-A:46	basecount-C:107850	basecount-G:47	basecount-T:2323	coverage:110067	pvalue:0.0	pvalue-phred:9223372036854775807	strandbias-pvalue-corr:5.42372615914	strandbias-pvalue-uncorr:0.112994294982	strandbias-pvalue-uncorr-phred:9	type:low-freq-var
05K3911 3961 C>T 0.0114116 basecount-A:25	basecount-C:67356	basecount-G:17	basecount-T:778	coverage:68082	pvalue:0.0	pvalue-phred:9223372036854775807	strandbias-pvalue-corr:0.878706338948	strandbias-pvalue-uncorr:0.878706338948	strandbias-pvalue-uncorr-phred:1	type:low-freq-var
05K3911 4114 A>G 0.0179631 basecount-A:48622	basecount-C:24	basecount-G:890	basecount-T:10	coverage:49473	pvalue:0.0	pvalue-phred:9223372036854775807	strandbias-pvalue-corr:0.890097412792	strandbias-pvalue-uncorr:0.890097412792	strandbias-pvalue-uncorr-phred:1	type:low-freq-var
05K3911 4139 C>A 0.0200849 basecount-A:279	basecount-C:13604	basecount-G:6	basecount-T:2	coverage:13852	pvalue:6.64231884263e-225	pvalue-phred:2242	strandbias-pvalue-corr:11.9851267681	strandbias-pvalue-uncorr:0.363185659638	strandbias-pvalue-uncorr-phred:4	type:low-freq-var
05K3911 5932 T>C 0.0353185 basecount-A:289	basecount-C:3200	basecount-G:154	basecount-T:86961	coverage:89924	pvalue:0.0	pvalue-phred:9223372036854775807	strandbias-pvalue-corr:0.379963973024	strandbias-pvalue-uncorr:0.00633273288373	strandbias-pvalue-uncorr-phred:22	type:low-freq-var
05K3911 5984 T>C 0.0320268 basecount-A:24	basecount-C:2685	basecount-G:315	basecount-T:80812	coverage:83381	pvalue:0.0	pvalue-phred:9223372036854775807	strandbias-pvalue-corr:0.774343423886	strandbias-pvalue-uncorr:0.774343423886	strandbias-pvalue-uncorr-phred:1	type:low-freq-var
05K3911 6021 C>A 0.0361427 basecount-A:2513	basecount-C:66978	basecount-G:15	basecount-T:24	coverage:69190	pvalue:0.0	pvalue-phred:9223372036854775807	strandbias-pvalue-corr:0.817383530466	strandbias-pvalue-uncorr:0.0140928194908	strandbias-pvalue-uncorr-phred:19	type:low-freq-var
05K3911 6499 T>C 0.00618429 basecount-A:20	basecount-C:70	basecount-G:2	basecount-T:11227	coverage:11295	pvalue:4.5182247915e-33	pvalue-phred:323	strandbias-pvalue-corr:1.0	strandbias-pvalue-uncorr:1.0	strandbias-pvalue-uncorr-phred:0	type:low-freq-var
05K3911 6591 T>C 0.00856471 basecount-A:42	basecount-C:1100	basecount-G:59	basecount-T:127233	coverage:128301	pvalue:0.0	pvalue-phred:9223372036854775807	strandbias-pvalue-corr:1.0	strandbias-pvalue-uncorr:1.0	strandbias-pvalue-uncorr-phred:0	type:low-freq-var
05K3911 6839 C>A 0.00749787 basecount-A:792	basecount-C:104710	basecount-G:72	basecount-T:56	coverage:105373	pvalue:5.83866609946e-84	pvalue-phred:832	strandbias-pvalue-corr:0.904469443647	strandbias-pvalue-uncorr:0.904469443647	strandbias-pvalue-uncorr-phred:0	type:low-freq-var
05K3911 6877 T>C 0.0082677 basecount-A:34	basecount-C:972	basecount-G:386	basecount-T:116174	coverage:117007	pvalue:4.33460003009e-07	pvalue-phred:64	strandbias-pvalue-corr:3.74564535699	strandbias-pvalue-uncorr:0.0706725539055	strandbias-pvalue-uncorr-phred:12	type:low-freq-var
05K3911 6895 C>T 0.00684404 basecount-A:186	basecount-C:118315	basecount-G:56	basecount-T:817	coverage:119050	pvalue:9.1838822062e-65	pvalue-phred:640	strandbias-pvalue-corr:4.4669603365	strandbias-pvalue-uncorr:0.0875874575784	strandbias-pvalue-uncorr-phred:11	type:low-freq-var
05K3911 6937 A>G 0.00710452 basecount-A:127299	basecount-C:127	basecount-G:912	basecount-T:31	coverage:128124	pvalue:3.63293196944e-108	pvalue-phred:1074	strandbias-pvalue-corr:0.887766833117	strandbias-pvalue-uncorr:0.887766833117	strandbias-pvalue-uncorr-phred:1	type:low-freq-var
05K3911 6972 T>C 0.0112898 basecount-A:67	basecount-C:1455	basecount-G:66	basecount-T:127289	coverage:128408	pvalue:3.1453270729e-77	pvalue-phred:765	strandbias-pvalue-corr:0.831423220247	strandbias-pvalue-uncorr:0.831423220247	strandbias-pvalue-uncorr-phred:1	type:low-freq-var
05K3911 7030 C>T 0.00843409 basecount-A:65	basecount-C:119233	basecount-G:32	basecount-T:1015	coverage:120210	pvalue:0.0	pvalue-phred:9223372036854775807	strandbias-pvalue-corr:11.8831369068	strandbias-pvalue-uncorr:0.312714129126	strandbias-pvalue-uncorr-phred:5	type:low-freq-var
05K3911 7189 A>G 0.0101409 basecount-A:90608	basecount-C:43	basecount-G:929	basecount-T:29	coverage:91497	pvalue:0.0	pvalue-phred:9223372036854775807	strandbias-pvalue-corr:5.88921737648	strandbias-pvalue-uncorr:0.128026464706	strandbias-pvalue-uncorr-phred:9	type:low-freq-var
05K3911 7333 A>G 0.00530214 basecount-A:81745	basecount-C:28	basecount-G:436	basecount-T:22	coverage:82184	pvalue:3.84369568281e-201	pvalue-phred:2004	strandbias-pvalue-corr:13.3619420634	strandbias-pvalue-uncorr:0.556747585976	strandbias-pvalue-uncorr-phred:3	type:low-freq-var
05K3911 7684 C>A 0.00891857 basecount-A:780	basecount-C:86597	basecount-G:41	basecount-T:40	coverage:87297	pvalue:1.37761925991e-299	pvalue-phred:2989	strandbias-pvalue-corr:9.5661272596	strandbias-pvalue-uncorr:0.23915318149	strandbias-pvalue-uncorr-phred:6	type:low-freq-var
05K3911 7706 C>T 0.00820826 basecount-A:73	basecount-C:88689	basecount-G:47	basecount-T:735	coverage:89385	pvalue:1.28509492391e-174	pvalue-phred:1739	strandbias-pvalue-corr:9.49408116021	strandbias-pvalue-uncorr:0.243437978467	strandbias-pvalue-uncorr-phred:6	type:low-freq-var
05K3911 8054 A>G 0.00958985 basecount-A:77470	basecount-C:59	basecount-G:751	basecount-T:32	coverage:78159	pvalue:4.50504648115e-223	pvalue-phred:2223	strandbias-pvalue-corr:0.800945045852	strandbias-pvalue-uncorr:0.0135753397602	strandbias-pvalue-uncorr-phred:19	type:low-freq-var
05K3911 8212 T>C 0.00512429 basecount-A:15	basecount-C:295	basecount-G:8	basecount-T:57251	coverage:57525	pvalue:4.10602797028e-134	pvalue-phred:1334	strandbias-pvalue-corr:6.88941574196	strandbias-pvalue-uncorr:0.156577630499	strandbias-pvalue-uncorr-phred:8	type:low-freq-var
05K3911 8425 A>G 0.00772854 basecount-A:43357	basecount-C:28	basecount-G:338	basecount-T:11	coverage:43612	pvalue:5.58239209813e-23	pvalue-phred:223	strandbias-pvalue-corr:4.81606744008	strandbias-pvalue-uncorr:0.0963213488015	strandbias-pvalue-uncorr-phred:10	type:low-freq-var
05K3911 8485 T>C 0.00734433 basecount-A:17	basecount-C:138	basecount-G:11	basecount-T:18624	coverage:18747	pvalue:4.29283761786e-15	pvalue-phred:144	strandbias-pvalue-corr:1.33789973729	strandbias-pvalue-uncorr:0.0234719252157	strandbias-pvalue-uncorr-phred:16	type:low-freq-var
05K3911 8773 A>G 0.00226472 basecount-A:19816	basecount-C:3	basecount-G:45	basecount-T:6	coverage:19859	pvalue:6.86383703752e-10	pvalue-phred:92	strandbias-pvalue-corr:11.6975375546	strandbias-pvalue-uncorr:0.344045222194	strandbias-pvalue-uncorr-phred:5	type:low-freq-var
05K3911 9043 C>T 0.00510232 basecount-A:15	basecount-C:18114	basecount-G:5	basecount-T:93	coverage:18196	pvalue:1.21775988733e-15	pvalue-phred:149	strandbias-pvalue-corr:6.31046299446	strandbias-pvalue-uncorr:0.140232510988	strandbias-pvalue-uncorr-phred:9	type:low-freq-var
05K3911 9145 T>C 0.0104348 basecount-A:7	basecount-C:192	basecount-G:10	basecount-T:18191	coverage:18382	pvalue:6.13972766791e-118	pvalue-phred:1172	strandbias-pvalue-corr:0.766203175598	strandbias-pvalue-uncorr:0.766203175598	strandbias-pvalue-uncorr-phred:1	type:low-freq-var
05K3911 9149 G>A 0.00578004 basecount-A:110	basecount-C:7	basecount-G:18908	basecount-T:6	coverage:19011	pvalue:3.19379196367e-35	pvalue-phred:345	strandbias-pvalue-corr:12.8783618312	strandbias-pvalue-uncorr:0.757550695953	strandbias-pvalue-uncorr-phred:1	type:low-freq-var
05K3911 9404 T>C 0.0153056 basecount-A:7	basecount-C:301	basecount-G:6	basecount-T:19352	coverage:19642	pvalue:1.28814074709e-187	pvalue-phred:1869	strandbias-pvalue-corr:13.0578256912	strandbias-pvalue-uncorr:0.435260856374	strandbias-pvalue-uncorr-phred:4	type:low-freq-var
05K3911 9495 G>A 0.0207738 basecount-A:320	basecount-C:4	basecount-G:15069	basecount-T:11	coverage:15362	pvalue:1.29311786382e-256	pvalue-phred:2559	strandbias-pvalue-corr:0.90439007195	strandbias-pvalue-uncorr:0.90439007195	strandbias-pvalue-uncorr-phred:0	type:low-freq-var
05K3911 9675 A>G 0.0050085 basecount-A:22241	basecount-C:5	basecount-G:112	basecount-T:4	coverage:22346	pvalue:1.21996766862e-43	pvalue-phred:429	strandbias-pvalue-corr:13.2088950449	strandbias-pvalue-uncorr:0.412777970153	strandbias-pvalue-uncorr-phred:4	type:low-freq-var
05K3911 9823 C>T 0.0130384 basecount-A:57	basecount-C:25895	basecount-G:12	basecount-T:343	coverage:26209	pvalue:4.62518473382e-30	pvalue-phred:293	strandbias-pvalue-corr:12.9810559126	strandbias-pvalue-uncorr:0.480779848616	strandbias-pvalue-uncorr-phred:3	type:low-freq-var
05K3911 10200 A>G 0.00865629 basecount-A:17516	basecount-C:5	basecount-G:153	basecount-T:1	coverage:17661	pvalue:3.52151393885e-102	pvalue-phred:1015	strandbias-pvalue-corr:13.4641259242	strandbias-pvalue-uncorr:0.673206296208	strandbias-pvalue-uncorr-phred:2	type:low-freq-var
05K3911 10253 C>T 0.00322308 basecount-A:9	basecount-C:18846	basecount-G:10	basecount-T:61	coverage:18904	pvalue:2.17309878942e-13	pvalue-phred:127	strandbias-pvalue-corr:5.3374737371	strandbias-pvalue-uncorr:0.108928035451	strandbias-pvalue-uncorr-phred:10	type:low-freq-var
05K3911 10657 A>G 0.00713606 basecount-A:2083	basecount-C:3	basecount-G:15	basecount-T:1	coverage:2097	pvalue:1.55413608233e-07	pvalue-phred:68	strandbias-pvalue-corr:13.5811093044	strandbias-pvalue-uncorr:0.6173231502	strandbias-pvalue-uncorr-phred:2	type:low-freq-var
