# Supplementary material for: Analysis of Dengue Virus Genetic Diversity during Human and Mosquito Infection Reveals Genetic Constraints
Source: PLoS Negl Trop Dis. 2015 Sep 1;9(9):e0004044. doi: 10.1371/journal.pntd.0004044 (PMC4556638; doi:10.1371/journal.pntd.0004044)
Supplement: S6 File — The LoFreq output.snp files for each sample in our data set are in the folder “SNP Files”. The read coverage graphs for each sample are in the folder “Coverage Plots”. (ZIP) [file pntd.0004044.s006.zip › S6_File/SNP Files/05K4138DK1-Aeg-TTAGGC_read1_bwa-uniq-dups-marked_lofreq-final.snp]

05K4138 170 G>A 0.00568845 basecount-A:790;basecount-C:56;basecount-G:137935;basecount-T:97;coverage:138687;pvalue:2.33188046102e-130;pvalue-phred:1296;strandbias-pvalue-corr:10.102234647;strandbias-pvalue-uncorr:0.265848280185;strandbias-pvalue-uncorr-phred:6;type:low-freq-var
05K4138 214 T>C 0.998444 basecount-A:92;basecount-C:129590;basecount-G:71;basecount-T:39;coverage:129792;pvalue-phred:NA;strandbias-pvalue-corr:14.1018570879;strandbias-pvalue-uncorr:0.613124221215;strandbias-pvalue-uncorr-phred:2;type:consensus-var
05K4138 346 C>T 0.994 basecount-A:23;basecount-C:528;basecount-G:34;basecount-T:96914;coverage:97499;pvalue-phred:NA;strandbias-pvalue-corr:13.0939565382;strandbias-pvalue-uncorr:0.654697826912;strandbias-pvalue-uncorr-phred:2;type:consensus-var
05K4138 433 G>A 0.004787 basecount-A:705;basecount-C:33;basecount-G:146457;basecount-T:79;coverage:147113;pvalue:2.0148990412e-137;pvalue-phred:1367;strandbias-pvalue-corr:3.92776376844;strandbias-pvalue-uncorr:0.0801584442539;strandbias-pvalue-uncorr-phred:11;type:low-freq-var
05K4138 568 A>G 0.00255003 basecount-A:179832;basecount-C:53;basecount-G:460;basecount-T:45;coverage:180271;pvalue:1.58833477726e-35;pvalue-phred:348;strandbias-pvalue-corr:11.4681704022;strandbias-pvalue-uncorr:0.318560288951;strandbias-pvalue-uncorr-phred:5;type:low-freq-var
05K4138 631 T>C 0.99395 basecount-A:90;basecount-C:166926;basecount-G:68;basecount-T:858;coverage:167942;pvalue-phred:NA;strandbias-pvalue-corr:14.4273301384;strandbias-pvalue-uncorr:0.515261790657;strandbias-pvalue-uncorr-phred:3;type:consensus-var
05K4138 854 T>C 0.995942 basecount-A:105;basecount-C:150444;basecount-G:55;basecount-T:453;coverage:151057;pvalue-phred:NA;strandbias-pvalue-corr:5.03562623516;strandbias-pvalue-uncorr:0.109470135547;strandbias-pvalue-uncorr-phred:10;type:consensus-var
05K4138 895 T>C 0.00301988 basecount-A:38;basecount-C:525;basecount-G:44;basecount-T:173241;coverage:173747;pvalue:2.69160661119e-116;pvalue-phred:1156;strandbias-pvalue-corr:1.12450741651;strandbias-pvalue-uncorr:0.0193880589054;strandbias-pvalue-uncorr-phred:17;type:low-freq-var
05K4138 905 T>C 0.00228686 basecount-A:52;basecount-C:409;basecount-G:42;basecount-T:178345;coverage:178749;pvalue:1.80242272799e-87;pvalue-phred:867;strandbias-pvalue-corr:15.1060846082;strandbias-pvalue-uncorr:0.604243384328;strandbias-pvalue-uncorr-phred:2;type:low-freq-var
05K4138 1315 A>G 0.00795985 basecount-A:143612;basecount-C:54;basecount-G:1153;basecount-T:33;coverage:144644;pvalue:0.0;pvalue-phred:9223372036854775807;strandbias-pvalue-corr:5.93121027713;strandbias-pvalue-uncorr:0.137935122724;strandbias-pvalue-uncorr-phred:9;type:low-freq-var
05K4138 1464 A>G 0.00523403 basecount-A:132357;basecount-C:71;basecount-G:697;basecount-T:42;coverage:132991;pvalue:6.6600104075e-119;pvalue-phred:1182;strandbias-pvalue-corr:0.872308649867;strandbias-pvalue-uncorr:0.872308649867;strandbias-pvalue-uncorr-phred:1;type:low-freq-var
05K4138 1624 T>C 0.993769 basecount-A:84;basecount-C:149281;basecount-G:46;basecount-T:806;coverage:150217;pvalue-phred:NA;strandbias-pvalue-corr:14.6853879855;strandbias-pvalue-uncorr:0.431923176045;strandbias-pvalue-uncorr-phred:4;type:consensus-var
05K4138 1691 T>C 0.993685 basecount-A:97;basecount-C:150909;basecount-G:49;basecount-T:813;coverage:151868;pvalue-phred:NA;strandbias-pvalue-corr:0.725095345424;strandbias-pvalue-uncorr:0.725095345424;strandbias-pvalue-uncorr-phred:1;type:consensus-var
05K4138 1959 A>G 0.00259871 basecount-A:123124;basecount-C:42;basecount-G:321;basecount-T:36;coverage:123427;pvalue:3.01191914213e-25;pvalue-phred:245;strandbias-pvalue-corr:0.784154927375;strandbias-pvalue-uncorr:0.784154927375;strandbias-pvalue-uncorr-phred:1;type:low-freq-var
05K4138 1969 A>G 0.0164463 basecount-A:77425;basecount-C:15;basecount-G:1295;basecount-T:6;coverage:78594;pvalue:0.0;pvalue-phred:9223372036854775807;strandbias-pvalue-corr:0.833648850019;strandbias-pvalue-uncorr:0.833648850019;strandbias-pvalue-uncorr-phred:1;type:low-freq-var
05K4138 2182 T>A 0.998609 basecount-A:61017;basecount-C:16;basecount-G:26;basecount-T:43;coverage:61102;pvalue-phred:NA;strandbias-pvalue-corr:3.95289558728;strandbias-pvalue-uncorr:0.0823519914016;strandbias-pvalue-uncorr-phred:11;type:consensus-var
05K4138 2185 C>T 0.998058 basecount-A:22;basecount-C:88;basecount-G:26;basecount-T:69904;coverage:70040;pvalue-phred:NA;strandbias-pvalue-corr:14.9331906307;strandbias-pvalue-uncorr:0.452520928202;strandbias-pvalue-uncorr-phred:3;type:consensus-var
05K4138 2383 C>T 0.995028 basecount-A:56;basecount-C:132;basecount-G:263;basecount-T:90249;coverage:90700;pvalue-phred:NA;strandbias-pvalue-corr:0.792716408106;strandbias-pvalue-uncorr:0.0132119401351;strandbias-pvalue-uncorr-phred:19;type:consensus-var
05K4138 2407 C>T 0.997952 basecount-A:21;basecount-C:145;basecount-G:25;basecount-T:93091;coverage:93282;pvalue-phred:NA;strandbias-pvalue-corr:11.49627729;strandbias-pvalue-uncorr:0.310710197027;strandbias-pvalue-uncorr-phred:5;type:consensus-var
05K4138 2719 G>A 0.0109926 basecount-A:1216;basecount-C:39;basecount-G:109320;basecount-T:45;coverage:110481;pvalue:0.0;pvalue-phred:9223372036854775807;strandbias-pvalue-corr:0.97617780392;strandbias-pvalue-uncorr:0.97617780392;strandbias-pvalue-uncorr-phred:0;type:low-freq-var
05K4138 3019 C>T 0.00541237 basecount-A:36;basecount-C:121939;basecount-G:43;basecount-T:664;coverage:122563;pvalue:2.7198320821e-159;pvalue-phred:1586;strandbias-pvalue-corr:3.98602048269;strandbias-pvalue-uncorr:0.0781572643665;strandbias-pvalue-uncorr-phred:11;type:low-freq-var
05K4138 3042 A>G 0.045597 basecount-A:112288;basecount-C:49;basecount-G:5368;basecount-T:22;coverage:117295;pvalue:0.0;pvalue-phred:9223372036854775807;strandbias-pvalue-corr:4.93626097773;strandbias-pvalue-uncorr:0.109694688394;strandbias-pvalue-uncorr-phred:10;type:low-freq-var
05K4138 3247 C>T 0.996592 basecount-A:116;basecount-C:95;basecount-G:207;basecount-T:122241;coverage:122659;pvalue-phred:NA;strandbias-pvalue-corr:0.837868911315;strandbias-pvalue-uncorr:0.837868911315;strandbias-pvalue-uncorr-phred:1;type:consensus-var
05K4138 3457 C>T 0.11569 basecount-A:95;basecount-C:101493;basecount-G:36;basecount-T:13295;coverage:114241;pvalue:0.0;pvalue-phred:9223372036854775807;strandbias-pvalue-corr:12.7498235243;strandbias-pvalue-uncorr:0.671043343385;strandbias-pvalue-uncorr-phred:2;type:low-freq-var
05K4138 3511 G>C 0.998132 basecount-A:88;basecount-C:118076;basecount-G:87;basecount-T:46;coverage:118297;pvalue-phred:NA;strandbias-pvalue-corr:1.08797504165;strandbias-pvalue-uncorr:0.0184402549432;strandbias-pvalue-uncorr-phred:17;type:consensus-var
05K4138 3797 C>T 0.998954 basecount-A:26;basecount-C:39;basecount-G:41;basecount-T:101263;coverage:101369;pvalue-phred:NA;strandbias-pvalue-corr:3.93579941689;strandbias-pvalue-uncorr:0.0787159883378;strandbias-pvalue-uncorr-phred:11;type:consensus-var
05K4138 3916 T>C 0.998014 basecount-A:49;basecount-C:80414;basecount-G:27;basecount-T:84;coverage:80574;pvalue-phred:NA;strandbias-pvalue-corr:2.69272776285;strandbias-pvalue-uncorr:0.0472408379447;strandbias-pvalue-uncorr-phred:13;type:consensus-var
05K4138 3919 C>T 0.998143 basecount-A:14;basecount-C:103;basecount-G:27;basecount-T:77389;coverage:77533;pvalue-phred:NA;strandbias-pvalue-corr:3.73380257761;strandbias-pvalue-uncorr:0.0718038957232;strandbias-pvalue-uncorr-phred:11;type:consensus-var
05K4138 4018 C>T 0.00300697 basecount-A:61;basecount-C:136501;basecount-G:41;basecount-T:412;coverage:136910;pvalue:1.3128014871e-69;pvalue-phred:689;strandbias-pvalue-corr:14.6042764674;strandbias-pvalue-uncorr:0.540899128422;strandbias-pvalue-uncorr-phred:3;type:low-freq-var
05K4138 4117 C>T 0.00898427 basecount-A:80;basecount-C:62334;basecount-G:19;basecount-T:566;coverage:62878;pvalue:4.31532387777e-201;pvalue-phred:2004;strandbias-pvalue-corr:0.861049386763;strandbias-pvalue-uncorr:0.861049386763;strandbias-pvalue-uncorr-phred:1;type:low-freq-var
05K4138 4408 C>T 0.996691 basecount-A:170;basecount-C:750;basecount-G:101;basecount-T:307489;coverage:308510;pvalue-phred:NA;strandbias-pvalue-corr:14.3449548901;strandbias-pvalue-uncorr:0.409855854004;strandbias-pvalue-uncorr-phred:4;type:consensus-var
05K4138 4419 T>C 0.00193299 basecount-A:64;basecount-C:589;basecount-G:70;basecount-T:303987;coverage:304508;pvalue:4.14696386405e-17;pvalue-phred:164;strandbias-pvalue-corr:14.5797190144;strandbias-pvalue-uncorr:0.607488292266;strandbias-pvalue-uncorr-phred:2;type:low-freq-var
05K4138 4428 A>G 0.000991251 basecount-A:289089;basecount-C:93;basecount-G:287;basecount-T:64;coverage:289380;pvalue:2.13934932763e-10;pvalue-phred:97;strandbias-pvalue-corr:12.1110034407;strandbias-pvalue-uncorr:0.672833524486;strandbias-pvalue-uncorr-phred:2;type:low-freq-var
05K4138 4458 A>G 0.00697693 basecount-A:188601;basecount-C:315;basecount-G:1329;basecount-T:240;coverage:189875;pvalue:1.1602246947e-213;pvalue-phred:2129;strandbias-pvalue-corr:0.780022576659;strandbias-pvalue-uncorr:0.780022576659;strandbias-pvalue-uncorr-phred:1;type:low-freq-var
05K4138 4975 T>C 0.00519681 basecount-A:40;basecount-C:531;basecount-G:136;basecount-T:101471;coverage:101976;pvalue:2.47886954673e-41;pvalue-phred:406;strandbias-pvalue-corr:2.73765181838;strandbias-pvalue-uncorr:0.0506972558959;strandbias-pvalue-uncorr-phred:13;type:low-freq-var
05K4138 5725 T>C 0.998535 basecount-A:86;basecount-C:138379;basecount-G:54;basecount-T:63;coverage:138582;pvalue-phred:NA;strandbias-pvalue-corr:9.6885771558;strandbias-pvalue-uncorr:0.248425055277;strandbias-pvalue-uncorr-phred:6;type:consensus-var
05K4138 5884 C>T 0.0065931 basecount-A:107;basecount-C:155446;basecount-G:93;basecount-T:1033;coverage:156384;pvalue:4.51232182304e-57;pvalue-phred:563;strandbias-pvalue-corr:0.316623405705;strandbias-pvalue-uncorr:0.00502576834452;strandbias-pvalue-uncorr-phred:23;type:low-freq-var
05K4138 6065 A>G 0.00181898 basecount-A:127802;basecount-C:29;basecount-G:233;basecount-T:30;coverage:128018;pvalue:3.58201742017e-11;pvalue-phred:104;strandbias-pvalue-corr:0.88731481162;strandbias-pvalue-uncorr:0.88731481162;strandbias-pvalue-uncorr-phred:1;type:low-freq-var
05K4138 6538 G>A 0.00259494 basecount-A:74;basecount-C:11;basecount-G:28421;basecount-T:11;coverage:28491;pvalue:8.9955216208e-09;pvalue-phred:80;strandbias-pvalue-corr:9.36155566403;strandbias-pvalue-uncorr:0.228330625952;strandbias-pvalue-uncorr-phred:6;type:low-freq-var
05K4138 6631 A>T 0.998769 basecount-A:117;basecount-C:118;basecount-G:80;basecount-T:255653;coverage:255968;pvalue-phred:NA;strandbias-pvalue-corr:9.26149378232;strandbias-pvalue-uncorr:0.231537344558;strandbias-pvalue-uncorr-phred:6;type:consensus-var
05K4138 6769 C>T 0.998515 basecount-A:68;basecount-C:69;basecount-G:52;basecount-T:127113;coverage:127302;pvalue-phred:NA;strandbias-pvalue-corr:12.9396114066;strandbias-pvalue-uncorr:0.616171971741;strandbias-pvalue-uncorr-phred:2;type:consensus-var
05K4138 6782 T>C 0.00424016 basecount-A:37;basecount-C:581;basecount-G:37;basecount-T:136368;coverage:136913;pvalue:1.8248349713e-105;pvalue-phred:1047;strandbias-pvalue-corr:10.9602940777;strandbias-pvalue-uncorr:0.685018379855;strandbias-pvalue-uncorr-phred:2;type:low-freq-var
05K4138 7518 T>C 0.0021139 basecount-A:34;basecount-C:308;basecount-G:36;basecount-T:145324;coverage:145602;pvalue:7.54344157255e-30;pvalue-phred:291;strandbias-pvalue-corr:13.505641502;strandbias-pvalue-uncorr:0.613892795544;strandbias-pvalue-uncorr-phred:2;type:low-freq-var
05K4138 7555 T>C 0.998314 basecount-A:82;basecount-C:136178;basecount-G:43;basecount-T:105;coverage:136408;pvalue-phred:NA;strandbias-pvalue-corr:1.0;strandbias-pvalue-uncorr:1.0;strandbias-pvalue-uncorr-phred:0;type:consensus-var
05K4138 7624 G>A 0.0114981 basecount-A:1528;basecount-C:45;basecount-G:131262;basecount-T:57;coverage:132599;pvalue:1.06914963348e-199;pvalue-phred:1990;strandbias-pvalue-corr:7.62977338964;strandbias-pvalue-uncorr:0.181661271182;strandbias-pvalue-uncorr-phred:7;type:low-freq-var
05K4138 7653 C>T 0.0032607 basecount-A:62;basecount-C:143265;basecount-G:38;basecount-T:469;coverage:143714;pvalue:7.57749326822e-125;pvalue-phred:1241;strandbias-pvalue-corr:0.806580481038;strandbias-pvalue-uncorr:0.806580481038;strandbias-pvalue-uncorr-phred:1;type:low-freq-var
05K4138 7802 G>A 0.0193085 basecount-A:3063;basecount-C:57;basecount-G:155462;basecount-T:53;coverage:158221;pvalue:0.0;pvalue-phred:9223372036854775807;strandbias-pvalue-corr:0.846534700423;strandbias-pvalue-uncorr:0.846534700423;strandbias-pvalue-uncorr-phred:1;type:low-freq-var
05K4138 7913 A>G 0.998761 basecount-A:84;basecount-C:64;basecount-G:155520;basecount-T:45;coverage:155713;pvalue-phred:NA;strandbias-pvalue-corr:2.70565171694;strandbias-pvalue-uncorr:0.0491936675807;strandbias-pvalue-uncorr-phred:13;type:consensus-var
05K4138 8126 T>C 0.00520724 basecount-A:46;basecount-C:695;basecount-G:33;basecount-T:132694;coverage:133358;pvalue:2.4744335295e-298;pvalue-phred:2976;strandbias-pvalue-corr:2.6618484762;strandbias-pvalue-uncorr:0.0475330085035;strandbias-pvalue-uncorr-phred:13;type:low-freq-var
05K4138 8300 A>T 0.0019686 basecount-A:200606;basecount-C:53;basecount-G:103;basecount-T:396;coverage:201004;pvalue:4.71205363511e-48;pvalue-phred:473;strandbias-pvalue-corr:11.512312919;strandbias-pvalue-uncorr:0.67719487759;strandbias-pvalue-uncorr-phred:2;type:low-freq-var
05K4138 8308 T>C 0.00529026 basecount-A:85;basecount-C:1198;basecount-G:75;basecount-T:225096;coverage:226260;pvalue:0.0;pvalue-phred:9223372036854775807;strandbias-pvalue-corr:14.4594101499;strandbias-pvalue-uncorr:0.498600349997;strandbias-pvalue-uncorr-phred:3;type:low-freq-var
05K4138 8311 C>T 0.00162264 basecount-A:130;basecount-C:236060;basecount-G:77;basecount-T:384;coverage:236465;pvalue:6.56876786683e-26;pvalue-phred:252;strandbias-pvalue-corr:4.21208048299;strandbias-pvalue-uncorr:0.0896187336806;strandbias-pvalue-uncorr-phred:10;type:low-freq-var
05K4138 8342 T>C 0.998133 basecount-A:300;basecount-C:334100;basecount-G:187;basecount-T:138;coverage:334725;pvalue-phred:NA;strandbias-pvalue-corr:5.17803293027;strandbias-pvalue-uncorr:0.117682566597;strandbias-pvalue-uncorr-phred:9;type:consensus-var
05K4138 8350 C>T 0.00683479 basecount-A:213;basecount-C:365774;basecount-G:195;basecount-T:2520;coverage:368282;pvalue:0.0;pvalue-phred:9223372036854775807;strandbias-pvalue-corr:14.6900711397;strandbias-pvalue-uncorr:0.473873262572;strandbias-pvalue-uncorr-phred:3;type:low-freq-var
05K4138 8584 C>T 0.00462185 basecount-A:169;basecount-C:51937;basecount-G:12;basecount-T:242;coverage:52193;pvalue:1.14604428901e-34;pvalue-phred:339;strandbias-pvalue-corr:14.8537547932;strandbias-pvalue-uncorr:0.495125159773;strandbias-pvalue-uncorr-phred:3;type:low-freq-var
05K4138 9187 T>C 0.00903139 basecount-A:158;basecount-C:1883;basecount-G:162;basecount-T:206292;coverage:208112;pvalue:0.0;pvalue-phred:9223372036854775807;strandbias-pvalue-corr:0.810181620648;strandbias-pvalue-uncorr:0.810181620648;strandbias-pvalue-uncorr-phred:1;type:low-freq-var
05K4138 9503 G>A 0.00177644 basecount-A:249;basecount-C:43;basecount-G:139821;basecount-T:55;coverage:140072;pvalue:6.50780743026e-09;pvalue-phred:82;strandbias-pvalue-corr:0.785248486232;strandbias-pvalue-uncorr:0.0128729260038;strandbias-pvalue-uncorr-phred:19;type:low-freq-var
05K4138 9579 C>T 0.998345 basecount-A:140;basecount-C:63;basecount-G:64;basecount-T:161041;coverage:161308;pvalue-phred:NA;strandbias-pvalue-corr:0.48476146682;strandbias-pvalue-uncorr:0.0078187333358;strandbias-pvalue-uncorr-phred:21;type:consensus-var
05K4138 9986 A>G 0.00497488 basecount-A:183608;basecount-C:155;basecount-G:919;basecount-T:46;coverage:184459;pvalue:3.27219746295e-179;pvalue-phred:1785;strandbias-pvalue-corr:0.915433947677;strandbias-pvalue-uncorr:0.915433947677;strandbias-pvalue-uncorr-phred:0;type:low-freq-var
05K4138 9998 C>T 0.0246468 basecount-A:74;basecount-C:176904;basecount-G:33;basecount-T:4473;coverage:181244;pvalue:0.0;pvalue-phred:9223372036854775807;strandbias-pvalue-corr:14.4934485801;strandbias-pvalue-uncorr:0.557440330004;strandbias-pvalue-uncorr-phred:3;type:low-freq-var
05K4138 10001 T>G 0.121549 basecount-A:62;basecount-C:68;basecount-G:22152;basecount-T:159966;coverage:181139;pvalue:0.0;pvalue-phred:9223372036854775807;strandbias-pvalue-corr:2.92350416218;strandbias-pvalue-uncorr:0.0551604558902;strandbias-pvalue-uncorr-phred:13;type:low-freq-var
05K4138 10057 T>C 0.00622178 basecount-A:310;basecount-C:1407;basecount-G:56;basecount-T:224368;coverage:225648;pvalue:9.67839591059e-159;pvalue-phred:1580;strandbias-pvalue-corr:10.3754494097;strandbias-pvalue-uncorr:0.691696627312;strandbias-pvalue-uncorr-phred:2;type:low-freq-var
05K4138 10253 C>T 0.99891 basecount-A:127;basecount-C:120;basecount-G:106;basecount-T:323480;coverage:323833;pvalue-phred:NA;strandbias-pvalue-corr:0.268875024629;strandbias-pvalue-uncorr:0.00420117225983;strandbias-pvalue-uncorr-phred:24;type:consensus-var
05K4138 10480 C>T 0.0383838 basecount-A:3180;basecount-C:891147;basecount-G:429;basecount-T:35715;coverage:928042;pvalue:0.0;pvalue-phred:9223372036854775807;strandbias-pvalue-corr:15.0961058971;strandbias-pvalue-uncorr:0.471753309284;strandbias-pvalue-uncorr-phred:3;type:low-freq-var
