# Supplementary material for: Analysis of Dengue Virus Genetic Diversity during Human and Mosquito Infection Reveals Genetic Constraints
Source: PLoS Negl Trop Dis. 2015 Sep 1;9(9):e0004044. doi: 10.1371/journal.pntd.0004044 (PMC4556638; doi:10.1371/journal.pntd.0004044)
Supplement: S6 File — The LoFreq output.snp files for each sample in our data set are in the folder “SNP Files”. The read coverage graphs for each sample are in the folder “Coverage Plots”. (ZIP) [file pntd.0004044.s006.zip › S6_File/SNP Files/05K4138DK1-Albo-CGATGT_read1_bwa-uniq-dups-marked_lofreq-final.snp]

05K4138 214 T>C 0.998033 basecount-A:54;basecount-C:93360;basecount-G:42;basecount-T:88;coverage:93544;pvalue-phred:NA;strandbias-pvalue-corr:9.83518315886;strandbias-pvalue-uncorr:0.209259216146;strandbias-pvalue-uncorr-phred:7;type:consensus-var
05K4138 346 C>T 0.99835 basecount-A:14;basecount-C:75;basecount-G:21;basecount-T:66563;coverage:66673;pvalue-phred:NA;strandbias-pvalue-corr:1.0;strandbias-pvalue-uncorr:1.0;strandbias-pvalue-uncorr-phred:0;type:consensus-var
05K4138 542 C>T 0.00957527 basecount-A:57;basecount-C:125478;basecount-G:36;basecount-T:1214;coverage:126661;pvalue:0.0;pvalue-phred:9223372036854775807;strandbias-pvalue-corr:12.5535133495;strandbias-pvalue-uncorr:0.339284144581;strandbias-pvalue-uncorr-phred:5;type:low-freq-var
05K4138 568 A>G 0.00278965 basecount-A:127557;basecount-C:32;basecount-G:357;basecount-T:27;coverage:127903;pvalue:1.58553239791e-40;pvalue-phred:398;strandbias-pvalue-corr:13.934733372;strandbias-pvalue-uncorr:0.696736668602;strandbias-pvalue-uncorr-phred:2;type:low-freq-var
05K4138 631 T>C 0.997379 basecount-A:51;basecount-C:116828;basecount-G:48;basecount-T:208;coverage:117135;pvalue-phred:NA;strandbias-pvalue-corr:1.01567430052;strandbias-pvalue-uncorr:0.0149363867724;strandbias-pvalue-uncorr-phred:18;type:consensus-var
05K4138 854 T>C 0.995997 basecount-A:63;basecount-C:104739;basecount-G:34;basecount-T:324;coverage:105160;pvalue-phred:NA;strandbias-pvalue-corr:0.780694943115;strandbias-pvalue-uncorr:0.780694943115;strandbias-pvalue-uncorr-phred:1;type:consensus-var
05K4138 1501 A>G 0.00568856 basecount-A:100427;basecount-C:51;basecount-G:575;basecount-T:27;coverage:100956;pvalue:2.09516009292e-99;pvalue-phred:987;strandbias-pvalue-corr:10.0140465709;strandbias-pvalue-uncorr:0.232884803975;strandbias-pvalue-uncorr-phred:6;type:low-freq-var
05K4138 1621 A>G 0.00169821 basecount-A:105771;basecount-C:29;basecount-G:180;basecount-T:14;coverage:105929;pvalue:3.01323727672e-07;pvalue-phred:65;strandbias-pvalue-corr:6.15263131081;strandbias-pvalue-uncorr:0.111866023833;strandbias-pvalue-uncorr-phred:10;type:low-freq-var
05K4138 1624 T>C 0.997771 basecount-A:47;basecount-C:101629;basecount-G:36;basecount-T:144;coverage:101856;pvalue-phred:NA;strandbias-pvalue-corr:14.716449783;strandbias-pvalue-uncorr:0.613185407627;strandbias-pvalue-uncorr-phred:2;type:consensus-var
05K4138 1691 T>C 0.998108 basecount-A:56;basecount-C:104445;basecount-G:38;basecount-T:104;coverage:104643;pvalue-phred:NA;strandbias-pvalue-corr:0.844641692051;strandbias-pvalue-uncorr:0.844641692051;strandbias-pvalue-uncorr-phred:1;type:consensus-var
05K4138 1969 A>G 0.0201273 basecount-A:50324;basecount-C:9;basecount-G:1034;basecount-T:6;coverage:51272;pvalue:0.0;pvalue-phred:9223372036854775807;strandbias-pvalue-corr:9.59602550122;strandbias-pvalue-uncorr:0.195837255127;strandbias-pvalue-uncorr-phred:7;type:low-freq-var
05K4138 2182 T>A 0.998995 basecount-A:46736;basecount-C:16;basecount-G:14;basecount-T:17;coverage:46783;pvalue-phred:NA;strandbias-pvalue-corr:9.43623053225;strandbias-pvalue-uncorr:0.188724610645;strandbias-pvalue-uncorr-phred:7;type:consensus-var
05K4138 2185 C>T 0.99828 basecount-A:13;basecount-C:61;basecount-G:18;basecount-T:53409;coverage:53501;pvalue-phred:NA;strandbias-pvalue-corr:10.1133977906;strandbias-pvalue-uncorr:0.224742173124;strandbias-pvalue-uncorr-phred:6;type:consensus-var
05K4138 2224 G>A 0.00466306 basecount-A:744;basecount-C:41;basecount-G:158727;basecount-T:40;coverage:159447;pvalue:0.0;pvalue-phred:9223372036854775807;strandbias-pvalue-corr:1.0;strandbias-pvalue-uncorr:1.0;strandbias-pvalue-uncorr-phred:0;type:low-freq-var
05K4138 2241 T>C 0.0039716 basecount-A:46;basecount-C:754;basecount-G:38;basecount-T:189010;coverage:189726;pvalue:2.15873383165e-258;pvalue-phred:2577;strandbias-pvalue-corr:0.954906599841;strandbias-pvalue-uncorr:0.954906599841;strandbias-pvalue-uncorr-phred:0;type:low-freq-var
05K4138 2383 C>T 0.99365 basecount-A:56;basecount-C:187;basecount-G:286;basecount-T:82781;coverage:83310;pvalue-phred:NA;strandbias-pvalue-corr:2.22354272691;strandbias-pvalue-uncorr:0.0352943289985;strandbias-pvalue-uncorr-phred:15;type:consensus-var
05K4138 2407 C>T 0.998086 basecount-A:16;basecount-C:123;basecount-G:23;basecount-T:84477;coverage:84639;pvalue-phred:NA;strandbias-pvalue-corr:11.9014786411;strandbias-pvalue-uncorr:0.313196806345;strandbias-pvalue-uncorr-phred:5;type:consensus-var
05K4138 2550 C>T 0.00207482 basecount-A:46;basecount-C:107185;basecount-G:25;basecount-T:223;coverage:107397;pvalue:6.8479879574e-10;pvalue-phred:92;strandbias-pvalue-corr:10.4639984464;strandbias-pvalue-uncorr:0.249142820152;strandbias-pvalue-uncorr-phred:6;type:low-freq-var
05K4138 2572 G>T 0.00208836 basecount-A:22;basecount-C:20;basecount-G:104128;basecount-T:218;coverage:104314;pvalue:1.70612440001e-09;pvalue-phred:88;strandbias-pvalue-corr:0.760970585949;strandbias-pvalue-uncorr:0.760970585949;strandbias-pvalue-uncorr-phred:1;type:low-freq-var
05K4138 2655 T>C 0.00244414 basecount-A:20;basecount-C:253;basecount-G:27;basecount-T:103213;coverage:103453;pvalue:4.50005740234e-70;pvalue-phred:693;strandbias-pvalue-corr:1.81286507471;strandbias-pvalue-uncorr:0.0283260167924;strandbias-pvalue-uncorr-phred:15;type:low-freq-var
05K4138 2658 T>C 0.00246067 basecount-A:28;basecount-C:254;basecount-G:24;basecount-T:102918;coverage:103163;pvalue:1.52220409521e-66;pvalue-phred:658;strandbias-pvalue-corr:13.692101738;strandbias-pvalue-uncorr:0.507114879184;strandbias-pvalue-uncorr-phred:3;type:low-freq-var
05K4138 2719 G>A 0.013286 basecount-A:1329;basecount-C:26;basecount-G:98626;basecount-T:49;coverage:99865;pvalue:0.0;pvalue-phred:9223372036854775807;strandbias-pvalue-corr:10.236426379;strandbias-pvalue-uncorr:0.249668936074;strandbias-pvalue-uncorr-phred:6;type:low-freq-var
05K4138 2731 T>A 0.00378776 basecount-A:378;basecount-C:36;basecount-G:28;basecount-T:99353;coverage:99694;pvalue:4.38505994632e-15;pvalue-phred:144;strandbias-pvalue-corr:1.0;strandbias-pvalue-uncorr:1.0;strandbias-pvalue-uncorr-phred:0;type:low-freq-var
05K4138 2874 T>G 0.00483382 basecount-A:23;basecount-C:93;basecount-G:547;basecount-T:112498;coverage:113079;pvalue:1.39233659405e-188;pvalue-phred:1879;strandbias-pvalue-corr:14.0804005896;strandbias-pvalue-uncorr:0.502871449629;strandbias-pvalue-uncorr-phred:3;type:low-freq-var
05K4138 3042 A>G 0.082985 basecount-A:96696;basecount-C:34;basecount-G:8756;basecount-T:27;coverage:104869;pvalue:0.0;pvalue-phred:9223372036854775807;strandbias-pvalue-corr:1.20258857433;strandbias-pvalue-uncorr:0.018221039005;strandbias-pvalue-uncorr-phred:17;type:low-freq-var
05K4138 3085 A>G 0.998394 basecount-A:114;basecount-C:33;basecount-G:109406;basecount-T:29;coverage:109582;pvalue-phred:NA;strandbias-pvalue-corr:0.580368727084;strandbias-pvalue-uncorr:0.00841114097223;strandbias-pvalue-uncorr-phred:21;type:consensus-var
05K4138 3247 C>T 0.996712 basecount-A:92;basecount-C:92;basecount-G:186;basecount-T:112163;coverage:112533;pvalue-phred:NA;strandbias-pvalue-corr:12.1830866738;strandbias-pvalue-uncorr:0.348088190679;strandbias-pvalue-uncorr-phred:5;type:consensus-var
05K4138 3457 C>T 0.0733596 basecount-A:89;basecount-C:96808;basecount-G:37;basecount-T:7674;coverage:104179;pvalue:0.0;pvalue-phred:9223372036854775807;strandbias-pvalue-corr:12.7839609764;strandbias-pvalue-uncorr:0.375998852247;strandbias-pvalue-uncorr-phred:4;type:low-freq-var
05K4138 3576 C>G 0.00149571 basecount-A:34;basecount-C:106084;basecount-G:159;basecount-T:27;coverage:106240;pvalue:1.24649936074e-07;pvalue-phred:69;strandbias-pvalue-corr:0.930962160654;strandbias-pvalue-uncorr:0.930962160654;strandbias-pvalue-uncorr-phred:0;type:low-freq-var
05K4138 3641 T>A 0.00686675 basecount-A:766;basecount-C:29;basecount-G:35;basecount-T:110722;coverage:111471;pvalue:0.0;pvalue-phred:9223372036854775807;strandbias-pvalue-corr:12.5212494785;strandbias-pvalue-uncorr:0.736544086969;strandbias-pvalue-uncorr-phred:1;type:low-freq-var
05K4138 3749 C>T 0.00436948 basecount-A:52;basecount-C:96083;basecount-G:22;basecount-T:422;coverage:96467;pvalue:4.92546451443e-100;pvalue-phred:993;strandbias-pvalue-corr:14.1603893009;strandbias-pvalue-uncorr:0.674304252426;strandbias-pvalue-uncorr-phred:2;type:low-freq-var
05K4138 3785 C>T 0.0022577 basecount-A:28;basecount-C:93191;basecount-G:28;basecount-T:211;coverage:93376;pvalue:1.30617412034e-36;pvalue-phred:359;strandbias-pvalue-corr:3.76304868679;strandbias-pvalue-uncorr:0.0660183980139;strandbias-pvalue-uncorr-phred:12;type:low-freq-var
05K4138 3797 C>T 0.998936 basecount-A:26;basecount-C:40;basecount-G:35;basecount-T:94797;coverage:94898;pvalue-phred:NA;strandbias-pvalue-corr:2.31771109575;strandbias-pvalue-uncorr:0.0373824370283;strandbias-pvalue-uncorr-phred:14;type:consensus-var
05K4138 3832 C>T 0.00131651 basecount-A:19;basecount-C:91743;basecount-G:27;basecount-T:121;coverage:91872;pvalue:1.46069147731e-11;pvalue-phred:108;strandbias-pvalue-corr:12.6068237147;strandbias-pvalue-uncorr:0.700379095262;strandbias-pvalue-uncorr-phred:2;type:low-freq-var
05K4138 3868 T>C 0.00246157 basecount-A:13;basecount-C:196;basecount-G:22;basecount-T:79393;coverage:79573;pvalue:3.66301324661e-19;pvalue-phred:184;strandbias-pvalue-corr:0.76063623011;strandbias-pvalue-uncorr:0.76063623011;strandbias-pvalue-uncorr-phred:1;type:low-freq-var
05K4138 3916 T>C 0.997957 basecount-A:43;basecount-C:73269;basecount-G:22;basecount-T:85;coverage:73419;pvalue-phred:NA;strandbias-pvalue-corr:9.90086727674;strandbias-pvalue-uncorr:0.225019710835;strandbias-pvalue-uncorr-phred:6;type:consensus-var
05K4138 3919 C>T 0.997627 basecount-A:11;basecount-C:134;basecount-G:23;basecount-T:70641;coverage:70809;pvalue-phred:NA;strandbias-pvalue-corr:10.0458224316;strandbias-pvalue-uncorr:0.218387444165;strandbias-pvalue-uncorr-phred:7;type:consensus-var
05K4138 4009 C>T 0.00225805 basecount-A:51;basecount-C:110821;basecount-G:35;basecount-T:251;coverage:111036;pvalue:1.54128687842e-08;pvalue-phred:78;strandbias-pvalue-corr:0.881120546273;strandbias-pvalue-uncorr:0.881120546273;strandbias-pvalue-uncorr-phred:1;type:low-freq-var
05K4138 4244 A>G 0.0183258 basecount-A:4321;basecount-C:0;basecount-G:81;basecount-T:18;coverage:4376;pvalue:1.74112007775e-25;pvalue-phred:248;strandbias-pvalue-corr:13.0743070921;strandbias-pvalue-uncorr:0.408572096628;strandbias-pvalue-uncorr-phred:4;type:low-freq-var
05K4138 4408 C>T 0.997395 basecount-A:122;basecount-C:429;basecount-G:71;basecount-T:238159;coverage:238781;pvalue-phred:NA;strandbias-pvalue-corr:2.50159210043;strandbias-pvalue-uncorr:0.0410097065644;strandbias-pvalue-uncorr-phred:14;type:consensus-var
05K4138 4423 C>T 0.00237847 basecount-A:57;basecount-C:236466;basecount-G:40;basecount-T:564;coverage:237011;pvalue:8.69023517354e-100;pvalue-phred:991;strandbias-pvalue-corr:13.2899434012;strandbias-pvalue-uncorr:0.699470705328;strandbias-pvalue-uncorr-phred:2;type:low-freq-var
05K4138 4498 T>C 0.00395172 basecount-A:16;basecount-C:333;basecount-G:37;basecount-T:83881;coverage:84200;pvalue:3.80187735723e-97;pvalue-phred:964;strandbias-pvalue-corr:0.814502304953;strandbias-pvalue-uncorr:0.814502304953;strandbias-pvalue-uncorr-phred:1;type:low-freq-var
05K4138 4901 C>T 0.00213824 basecount-A:44;basecount-C:97459;basecount-G:32;basecount-T:209;coverage:97655;pvalue:4.3832095252e-07;pvalue-phred:64;strandbias-pvalue-corr:9.56716989931;strandbias-pvalue-uncorr:0.199316039569;strandbias-pvalue-uncorr-phred:7;type:low-freq-var
05K4138 5407 G>A 0.998418 basecount-A:130008;basecount-C:36;basecount-G:146;basecount-T:24;coverage:130214;pvalue-phred:NA;strandbias-pvalue-corr:1.61156120544;strandbias-pvalue-uncorr:0.0247932493144;strandbias-pvalue-uncorr-phred:16;type:consensus-var
05K4138 5618 A>C 0.0428745 basecount-A:101383;basecount-C:4545;basecount-G:37;basecount-T:42;coverage:105689;pvalue:0.0;pvalue-phred:9223372036854775807;strandbias-pvalue-corr:0.937276114528;strandbias-pvalue-uncorr:0.937276114528;strandbias-pvalue-uncorr-phred:0;type:low-freq-var
05K4138 5725 T>C 0.998968 basecount-A:41;basecount-C:97778;basecount-G:31;basecount-T:29;coverage:97879;pvalue-phred:NA;strandbias-pvalue-corr:0.853644716437;strandbias-pvalue-uncorr:0.853644716437;strandbias-pvalue-uncorr-phred:1;type:consensus-var
05K4138 5838 A>T 0.00396226 basecount-A:110012;basecount-C:26;basecount-G:67;basecount-T:438;coverage:110431;pvalue:8.36008359705e-29;pvalue-phred:281;strandbias-pvalue-corr:2.79786629255;strandbias-pvalue-uncorr:0.0482390740094;strandbias-pvalue-uncorr-phred:13;type:low-freq-var
05K4138 6631 A>T 0.998777 basecount-A:72;basecount-C:79;basecount-G:61;basecount-T:173112;coverage:173324;pvalue-phred:NA;strandbias-pvalue-corr:11.00689941;strandbias-pvalue-uncorr:0.282228189999;strandbias-pvalue-uncorr-phred:5;type:consensus-var
05K4138 6769 C>T 0.998508 basecount-A:49;basecount-C:45;basecount-G:35;basecount-T:86347;coverage:86476;pvalue-phred:NA;strandbias-pvalue-corr:10.8997402428;strandbias-pvalue-uncorr:0.272493506069;strandbias-pvalue-uncorr-phred:6;type:consensus-var
05K4138 6782 T>C 0.00410894 basecount-A:26;basecount-C:382;basecount-G:28;basecount-T:92532;coverage:92893;pvalue:1.92610421062e-76;pvalue-phred:757;strandbias-pvalue-corr:12.4043184356;strandbias-pvalue-uncorr:0.344564400988;strandbias-pvalue-uncorr-phred:5;type:low-freq-var
05K4138 7441 C>T 0.00190112 basecount-A:21;basecount-C:97085;basecount-G:20;basecount-T:185;coverage:97266;pvalue:1.60725427419e-15;pvalue-phred:148;strandbias-pvalue-corr:14.3830152133;strandbias-pvalue-uncorr:0.479433840443;strandbias-pvalue-uncorr-phred:3;type:low-freq-var
05K4138 7555 T>C 0.998295 basecount-A:52;basecount-C:89569;basecount-G:18;basecount-T:83;coverage:89722;pvalue-phred:NA;strandbias-pvalue-corr:11.8900585112;strandbias-pvalue-uncorr:0.743128656951;strandbias-pvalue-uncorr-phred:1;type:consensus-var
05K4138 7653 C>T 0.00916956 basecount-A:36;basecount-C:93731;basecount-G:26;basecount-T:868;coverage:94559;pvalue:0.0;pvalue-phred:9223372036854775807;strandbias-pvalue-corr:14.169763173;strandbias-pvalue-uncorr:0.644080144227;strandbias-pvalue-uncorr-phred:2;type:low-freq-var
05K4138 7913 A>G 0.99897 basecount-A:57;basecount-C:24;basecount-G:104737;basecount-T:27;coverage:104845;pvalue-phred:NA;strandbias-pvalue-corr:2.7047034911;strandbias-pvalue-uncorr:0.0458424320526;strandbias-pvalue-uncorr-phred:13;type:consensus-var
05K4138 7945 A>G 0.00219144 basecount-A:101945;basecount-C:28;basecount-G:224;basecount-T:19;coverage:102147;pvalue:8.1598373364e-10;pvalue-phred:91;strandbias-pvalue-corr:6.81895094198;strandbias-pvalue-uncorr:0.126276869296;strandbias-pvalue-uncorr-phred:9;type:low-freq-var
05K4138 7957 C>T 0.00233291 basecount-A:48;basecount-C:100001;basecount-G:21;basecount-T:234;coverage:100232;pvalue:1.18706172786e-26;pvalue-phred:259;strandbias-pvalue-corr:14.3568367392;strandbias-pvalue-uncorr:0.495063335834;strandbias-pvalue-uncorr-phred:3;type:low-freq-var
05K4138 8342 T>C 0.99812 basecount-A:219;basecount-C:239460;basecount-G:143;basecount-T:89;coverage:239911;pvalue-phred:NA;strandbias-pvalue-corr:0.756124098847;strandbias-pvalue-uncorr:0.756124098847;strandbias-pvalue-uncorr-phred:1;type:consensus-var
05K4138 8584 C>T 0.0473973 basecount-A:29;basecount-C:7946;basecount-G:4;basecount-T:397;coverage:8337;pvalue:0.0;pvalue-phred:9223372036854775807;strandbias-pvalue-corr:8.86767122191;strandbias-pvalue-uncorr:0.173875906312;strandbias-pvalue-uncorr-phred:8;type:low-freq-var
05K4138 8596 C>T 0.0106516 basecount-A:6;basecount-C:8724;basecount-G:1;basecount-T:94;coverage:8786;pvalue:8.28430237808e-24;pvalue-phred:231;strandbias-pvalue-corr:1.03695943017;strandbias-pvalue-uncorr:0.0154770064205;strandbias-pvalue-uncorr-phred:18;type:low-freq-var
05K4138 8728 C>T 0.998905 basecount-A:46;basecount-C:79;basecount-G:36;basecount-T:146914;coverage:147075;pvalue-phred:NA;strandbias-pvalue-corr:7.46739132599;strandbias-pvalue-uncorr:0.143603679346;strandbias-pvalue-uncorr-phred:8;type:consensus-var
05K4138 9265 T>C 0.0100734 basecount-A:20;basecount-C:870;basecount-G:20;basecount-T:85456;coverage:86276;pvalue:0.0;pvalue-phred:9223372036854775807;strandbias-pvalue-corr:4.71074576178;strandbias-pvalue-uncorr:0.0841204600317;strandbias-pvalue-uncorr-phred:11;type:low-freq-var
05K4138 9487 A>G 0.00937083 basecount-A:72071;basecount-C:17;basecount-G:682;basecount-T:9;coverage:72716;pvalue:0.0;pvalue-phred:9223372036854775807;strandbias-pvalue-corr:15.0385228444;strandbias-pvalue-uncorr:0.601540913775;strandbias-pvalue-uncorr-phred:2;type:low-freq-var
05K4138 9575 C>T 0.00692672 basecount-A:404;basecount-C:82435;basecount-G:28;basecount-T:578;coverage:83009;pvalue:2.48271524106e-84;pvalue-phred:836;strandbias-pvalue-corr:0.796370641335;strandbias-pvalue-uncorr:0.796370641335;strandbias-pvalue-uncorr-phred:1;type:low-freq-var
05K4138 9579 C>T 0.998611 basecount-A:62;basecount-C:25;basecount-G:28;basecount-T:82699;coverage:82814;pvalue-phred:NA;strandbias-pvalue-corr:13.164877649;strandbias-pvalue-uncorr:0.424673472549;strandbias-pvalue-uncorr-phred:4;type:consensus-var
05K4138 10001 T>G 0.0917358 basecount-A:21;basecount-C:51;basecount-G:9765;basecount-T:96610;coverage:105915;pvalue:0.0;pvalue-phred:9223372036854775807;strandbias-pvalue-corr:13.4117853803;strandbias-pvalue-uncorr:0.406417738796;strandbias-pvalue-uncorr-phred:4;type:low-freq-var
05K4138 10085 T>C 0.00979974 basecount-A:18;basecount-C:988;basecount-G:37;basecount-T:99776;coverage:100743;pvalue:0.0;pvalue-phred:9223372036854775807;strandbias-pvalue-corr:14.5099649443;strandbias-pvalue-uncorr:0.558075574779;strandbias-pvalue-uncorr-phred:3;type:low-freq-var
05K4138 10144 C>T 0.0020925 basecount-A:56;basecount-C:92434;basecount-G:28;basecount-T:194;coverage:92626;pvalue:1.03726803813e-12;pvalue-phred:120;strandbias-pvalue-corr:7.53621313366;strandbias-pvalue-uncorr:0.142192700635;strandbias-pvalue-uncorr-phred:8;type:low-freq-var
05K4138 10189 A>G 0.0867416 basecount-A:73302;basecount-C:12;basecount-G:6965;basecount-T:17;coverage:80041;pvalue:0.0;pvalue-phred:9223372036854775807;strandbias-pvalue-corr:14.4396391297;strandbias-pvalue-uncorr:0.627810396944;strandbias-pvalue-uncorr-phred:2;type:low-freq-var
05K4138 10253 C>T 0.998907 basecount-A:23;basecount-C:42;basecount-G:28;basecount-T:84987;coverage:85080;pvalue-phred:NA;strandbias-pvalue-corr:2.62808786233;strandbias-pvalue-uncorr:0.0438014643721;strandbias-pvalue-uncorr-phred:14;type:consensus-var
