# Supplementary material for: Analysis of Dengue Virus Genetic Diversity during Human and Mosquito Infection Reveals Genetic Constraints
Source: PLoS Negl Trop Dis. 2015 Sep 1;9(9):e0004044. doi: 10.1371/journal.pntd.0004044 (PMC4556638; doi:10.1371/journal.pntd.0004044)
Supplement: S6 File — The LoFreq output.snp files for each sample in our data set are in the folder “SNP Files”. The read coverage graphs for each sample are in the folder “Coverage Plots”. (ZIP) [file pntd.0004044.s006.zip › S6_File/SNP Files/05K4138DK1-Serum-ATCACG_read1_bwa-uniq-dups-marked_lofreq-final.snp]

05K4138 214 T>C 0.998399 basecount-A:45;basecount-C:69216;basecount-G:42;basecount-T:24;coverage:69327;pvalue-phred:NA;strandbias-pvalue-corr:6.20813017183;strandbias-pvalue-uncorr:0.517344180986;strandbias-pvalue-uncorr-phred:3;type:consensus-var
05K4138 346 C>T 0.99897 basecount-A:20;basecount-C:29;basecount-G:9;basecount-T:56259;coverage:56317;pvalue-phred:NA;strandbias-pvalue-corr:0.690650909332;strandbias-pvalue-uncorr:0.0181750239298;strandbias-pvalue-uncorr-phred:17;type:consensus-var
05K4138 568 A>G 0.0032429 basecount-A:125039;basecount-C:26;basecount-G:407;basecount-T:33;coverage:125413;pvalue:5.50157890039e-55;pvalue-phred:543;strandbias-pvalue-corr:0.791200088023;strandbias-pvalue-uncorr:0.791200088023;strandbias-pvalue-uncorr-phred:1;type:low-freq-var
05K4138 631 T>C 0.998361 basecount-A:65;basecount-C:116343;basecount-G:63;basecount-T:63;coverage:116534;pvalue-phred:NA;strandbias-pvalue-corr:7.56708786452;strandbias-pvalue-uncorr:0.378354393226;strandbias-pvalue-uncorr-phred:4;type:consensus-var
05K4138 854 T>C 0.996534 basecount-A:56;basecount-C:100913;basecount-G:29;basecount-T:266;coverage:101264;pvalue-phred:NA;strandbias-pvalue-corr:5.82290990081;strandbias-pvalue-uncorr:0.242621245867;strandbias-pvalue-uncorr-phred:6;type:consensus-var
05K4138 1624 T>C 0.998549 basecount-A:57;basecount-C:88108;basecount-G:22;basecount-T:49;coverage:88236;pvalue-phred:NA;strandbias-pvalue-corr:4.88981559012;strandbias-pvalue-uncorr:0.195592623605;strandbias-pvalue-uncorr-phred:7;type:consensus-var
05K4138 1691 T>C 0.998601 basecount-A:52;basecount-C:92068;basecount-G:39;basecount-T:38;coverage:92197;pvalue-phred:NA;strandbias-pvalue-corr:1.0;strandbias-pvalue-uncorr:1.0;strandbias-pvalue-uncorr-phred:0;type:consensus-var
05K4138 1757 A>C 0.007047 basecount-A:78007;basecount-C:554;basecount-G:30;basecount-T:24;coverage:78532;pvalue:3.70860251456e-249;pvalue-phred:2484;strandbias-pvalue-corr:0.0702588740295;strandbias-pvalue-uncorr:0.0018015095905;strandbias-pvalue-uncorr-phred:27;type:low-freq-var
05K4138 1947 C>T 0.00216437 basecount-A:99;basecount-C:132624;basecount-G:53;basecount-T:288;coverage:132900;pvalue:1.76389086824e-13;pvalue-phred:128;strandbias-pvalue-corr:1.75033424405;strandbias-pvalue-uncorr:0.05000954983;strandbias-pvalue-uncorr-phred:13;type:low-freq-var
05K4138 1969 A>G 0.0247314 basecount-A:57353;basecount-C:18;basecount-G:1455;basecount-T:6;coverage:58689;pvalue:0.0;pvalue-phred:9223372036854775807;strandbias-pvalue-corr:0.787626566431;strandbias-pvalue-uncorr:0.787626566431;strandbias-pvalue-uncorr-phred:1;type:low-freq-var
05K4138 2182 T>A 0.999107 basecount-A:58209;basecount-C:15;basecount-G:20;basecount-T:17;coverage:58261;pvalue-phred:NA;strandbias-pvalue-corr:1.0;strandbias-pvalue-uncorr:1.0;strandbias-pvalue-uncorr-phred:0;type:consensus-var
05K4138 2185 C>T 0.999142 basecount-A:6;basecount-C:36;basecount-G:14;basecount-T:65208;coverage:65264;pvalue-phred:NA;strandbias-pvalue-corr:0.587058135611;strandbias-pvalue-uncorr:0.587058135611;strandbias-pvalue-uncorr-phred:2;type:consensus-var
05K4138 2383 C>T 0.995844 basecount-A:34;basecount-C:45;basecount-G:224;basecount-T:72597;coverage:72900;pvalue-phred:NA;strandbias-pvalue-corr:2.63452936054;strandbias-pvalue-uncorr:0.0849848180819;strandbias-pvalue-uncorr-phred:11;type:consensus-var
05K4138 2407 C>T 0.998256 basecount-A:11;basecount-C:102;basecount-G:18;basecount-T:75001;coverage:75132;pvalue-phred:NA;strandbias-pvalue-corr:7.21237749864;strandbias-pvalue-uncorr:0.42425749992;strandbias-pvalue-uncorr-phred:4;type:consensus-var
05K4138 2719 G>A 0.00678735 basecount-A:646;basecount-C:40;basecount-G:94452;basecount-T:39;coverage:95045;pvalue:2.4636338123e-187;pvalue-phred:1866;strandbias-pvalue-corr:0.899854537556;strandbias-pvalue-uncorr:0.899854537556;strandbias-pvalue-uncorr-phred:0;type:low-freq-var
05K4138 3042 A>G 0.0837067 basecount-A:90124;basecount-C:41;basecount-G:8240;basecount-T:34;coverage:97800;pvalue:0.0;pvalue-phred:9223372036854775807;strandbias-pvalue-corr:6.60943517737;strandbias-pvalue-uncorr:0.472102512669;strandbias-pvalue-uncorr-phred:3;type:low-freq-var
05K4138 3085 A>G 0.99878 basecount-A:62;basecount-C:29;basecount-G:101512;basecount-T:33;coverage:101636;pvalue-phred:NA;strandbias-pvalue-corr:2.94628628648;strandbias-pvalue-uncorr:0.0982095428828;strandbias-pvalue-uncorr-phred:10;type:consensus-var
05K4138 3247 C>T 0.996588 basecount-A:105;basecount-C:56;basecount-G:212;basecount-T:108932;coverage:109305;pvalue-phred:NA;strandbias-pvalue-corr:6.54214830148;strandbias-pvalue-uncorr:0.503242177037;strandbias-pvalue-uncorr-phred:3;type:consensus-var
05K4138 3457 C>T 0.0823608 basecount-A:94;basecount-C:95250;basecount-G:29;basecount-T:8560;coverage:103476;pvalue:0.0;pvalue-phred:9223372036854775807;strandbias-pvalue-corr:7.27989187932;strandbias-pvalue-uncorr:0.40443843774;strandbias-pvalue-uncorr-phred:4;type:low-freq-var
05K4138 3511 G>C 0.99854 basecount-A:74;basecount-C:105982;basecount-G:41;basecount-T:40;coverage:106137;pvalue-phred:NA;strandbias-pvalue-corr:1.99059713804;strandbias-pvalue-uncorr:0.0603211253953;strandbias-pvalue-uncorr-phred:12;type:consensus-var
05K4138 3797 C>T 0.999071 basecount-A:16;basecount-C:31;basecount-G:33;basecount-T:85990;coverage:86070;pvalue-phred:NA;strandbias-pvalue-corr:0.678277314607;strandbias-pvalue-uncorr:0.0183318193137;strandbias-pvalue-uncorr-phred:17;type:consensus-var
05K4138 3916 T>C 0.998388 basecount-A:37;basecount-C:66902;basecount-G:30;basecount-T:41;coverage:67010;pvalue-phred:NA;strandbias-pvalue-corr:0.984430375445;strandbias-pvalue-uncorr:0.0273452882068;strandbias-pvalue-uncorr-phred:16;type:consensus-var
05K4138 3919 C>T 0.998517 basecount-A:11;basecount-C:63;basecount-G:22;basecount-T:64633;coverage:64729;pvalue-phred:NA;strandbias-pvalue-corr:3.54824340735;strandbias-pvalue-uncorr:0.126722978834;strandbias-pvalue-uncorr-phred:9;type:consensus-var
05K4138 4117 C>T 0.00358423 basecount-A:79;basecount-C:55220;basecount-G:23;basecount-T:199;coverage:55418;pvalue:4.01769629797e-10;pvalue-phred:94;strandbias-pvalue-corr:6.73378320426;strandbias-pvalue-uncorr:0.448918880284;strandbias-pvalue-uncorr-phred:3;type:low-freq-var
05K4138 4408 C>T 0.99825 basecount-A:89;basecount-C:163;basecount-G:57;basecount-T:176286;coverage:176595;pvalue-phred:NA;strandbias-pvalue-corr:1.71324113912;strandbias-pvalue-uncorr:0.0503894452682;strandbias-pvalue-uncorr-phred:13;type:consensus-var
05K4138 5407 G>A 0.998613 basecount-A:107992;basecount-C:31;basecount-G:87;basecount-T:32;coverage:108142;pvalue-phred:NA;strandbias-pvalue-corr:4.25667987056;strandbias-pvalue-uncorr:0.16371845656;strandbias-pvalue-uncorr-phred:8;type:consensus-var
05K4138 5725 T>C 0.998765 basecount-A:32;basecount-C:76030;basecount-G:29;basecount-T:33;coverage:76124;pvalue-phred:NA;strandbias-pvalue-corr:6.43636802906;strandbias-pvalue-uncorr:0.292562183139;strandbias-pvalue-uncorr-phred:5;type:consensus-var
05K4138 6631 A>T 0.998845 basecount-A:62;basecount-C:95;basecount-G:53;basecount-T:181561;coverage:181771;pvalue-phred:NA;strandbias-pvalue-corr:0.868410071407;strandbias-pvalue-uncorr:0.868410071407;strandbias-pvalue-uncorr-phred:1;type:consensus-var
05K4138 6769 C>T 0.998352 basecount-A:58;basecount-C:54;basecount-G:41;basecount-T:92686;coverage:92839;pvalue-phred:NA;strandbias-pvalue-corr:3.40768802278;strandbias-pvalue-uncorr:0.117506483544;strandbias-pvalue-uncorr-phred:9;type:consensus-var
05K4138 7555 T>C 0.998125 basecount-A:74;basecount-C:90501;basecount-G:39;basecount-T:57;coverage:90671;pvalue-phred:NA;strandbias-pvalue-corr:6.88742092672;strandbias-pvalue-uncorr:0.43046380792;strandbias-pvalue-uncorr-phred:4;type:consensus-var
05K4138 7653 C>T 0.00541834 basecount-A:43;basecount-C:98870;basecount-G:25;basecount-T:539;coverage:99393;pvalue:5.35861778996e-262;pvalue-phred:2613;strandbias-pvalue-corr:1.0;strandbias-pvalue-uncorr:1.0;strandbias-pvalue-uncorr-phred:0;type:low-freq-var
05K4138 7913 A>G 0.998704 basecount-A:67;basecount-C:34;basecount-G:108697;basecount-T:40;coverage:108838;pvalue-phred:NA;strandbias-pvalue-corr:6.21893772727;strandbias-pvalue-uncorr:0.270388596838;strandbias-pvalue-uncorr-phred:6;type:consensus-var
05K4138 8342 T>C 0.99823 basecount-A:216;basecount-C:254952;basecount-G:141;basecount-T:95;coverage:255404;pvalue-phred:NA;strandbias-pvalue-corr:0.654906202316;strandbias-pvalue-uncorr:0.654906202316;strandbias-pvalue-uncorr-phred:2;type:consensus-var
05K4138 8584 C>T 0.0169265 basecount-A:31;basecount-C:9552;basecount-G:0;basecount-T:165;coverage:9715;pvalue:3.27326351806e-107;pvalue-phred:1065;strandbias-pvalue-corr:7.89658848243;strandbias-pvalue-uncorr:0.376028022973;strandbias-pvalue-uncorr-phred:4;type:low-freq-var
05K4138 8728 C>T 0.99895 basecount-A:46;basecount-C:82;basecount-G:35;basecount-T:155068;coverage:155231;pvalue-phred:NA;strandbias-pvalue-corr:7.55978545806;strandbias-pvalue-uncorr:0.397883445161;strandbias-pvalue-uncorr-phred:4;type:consensus-var
05K4138 9579 C>T 0.998512 basecount-A:74;basecount-C:38;basecount-G:33;basecount-T:97284;coverage:97429;pvalue-phred:NA;strandbias-pvalue-corr:3.98478720064;strandbias-pvalue-uncorr:0.147584711135;strandbias-pvalue-uncorr-phred:8;type:consensus-var
05K4138 10001 T>G 0.0838883 basecount-A:52;basecount-C:58;basecount-G:10708;basecount-T:116828;coverage:127024;pvalue:0.0;pvalue-phred:9223372036854775807;strandbias-pvalue-corr:0.589372294017;strandbias-pvalue-uncorr:0.589372294017;strandbias-pvalue-uncorr-phred:2;type:low-freq-var
05K4138 10253 C>T 0.99899 basecount-A:31;basecount-C:40;basecount-G:25;basecount-T:94948;coverage:95044;pvalue-phred:NA;strandbias-pvalue-corr:2.60643198785;strandbias-pvalue-uncorr:0.0814509996202;strandbias-pvalue-uncorr-phred:11;type:consensus-var
