# Supplementary material for: Analysis of Dengue Virus Genetic Diversity during Human and Mosquito Infection Reveals Genetic Constraints
Source: PLoS Negl Trop Dis. 2015 Sep 1;9(9):e0004044. doi: 10.1371/journal.pntd.0004044 (PMC4556638; doi:10.1371/journal.pntd.0004044)
Supplement: S6 File — The LoFreq output.snp files for each sample in our data set are in the folder “SNP Files”. The read coverage graphs for each sample are in the folder “Coverage Plots”. (ZIP) [file pntd.0004044.s006.zip › S6_File/SNP Files/05K4138DK2-Aeg-GCCAAT_read1_bwa-uniq-dups-marked_lofreq-final.snp]

05K4138 214 T>C 0.998214 basecount-A:50;basecount-C:71545;basecount-G:47;basecount-T:31;coverage:71673;pvalue-phred:NA;strandbias-pvalue-corr:11.3639335456;strandbias-pvalue-uncorr:0.195929888718;strandbias-pvalue-uncorr-phred:7;type:consensus-var
05K4138 317 A>G 0.00303204 basecount-A:53904;basecount-C:11;basecount-G:164;basecount-T:10;coverage:54063;pvalue:1.14361020277e-32;pvalue-phred:319;strandbias-pvalue-corr:12.6098164742;strandbias-pvalue-uncorr:0.741753910248;strandbias-pvalue-uncorr-phred:1;type:low-freq-var
05K4138 346 C>T 0.997651 basecount-A:9;basecount-C:103;basecount-G:17;basecount-T:54787;coverage:54916;pvalue-phred:NA;strandbias-pvalue-corr:15.9028525183;strandbias-pvalue-uncorr:0.691428370361;strandbias-pvalue-uncorr-phred:2;type:consensus-var
05K4138 631 T>C 0.996759 basecount-A:54;basecount-C:83336;basecount-G:40;basecount-T:177;coverage:83607;pvalue-phred:NA;strandbias-pvalue-corr:5.26484548281;strandbias-pvalue-uncorr:0.0835689759176;strandbias-pvalue-uncorr-phred:11;type:consensus-var
05K4138 728 C>T 0.00650076 basecount-A:58;basecount-C:92379;basecount-G:24;basecount-T:605;coverage:92930;pvalue:1.18219005739e-68;pvalue-phred:679;strandbias-pvalue-corr:1.0;strandbias-pvalue-uncorr:1.0;strandbias-pvalue-uncorr-phred:0;type:low-freq-var
05K4138 854 T>C 0.996875 basecount-A:43;basecount-C:77826;basecount-G:29;basecount-T:172;coverage:78070;pvalue-phred:NA;strandbias-pvalue-corr:9.99791642416;strandbias-pvalue-uncorr:0.169456210579;strandbias-pvalue-uncorr-phred:8;type:consensus-var
05K4138 1417 T>C 0.0101259 basecount-A:23;basecount-C:670;basecount-G:53;basecount-T:65421;coverage:66028;pvalue:2.37580244022e-149;pvalue-phred:1486;strandbias-pvalue-corr:17.3777345136;strandbias-pvalue-uncorr:0.4827148476;strandbias-pvalue-uncorr-phred:3;type:low-freq-var
05K4138 1624 T>C 0.99736 basecount-A:42;basecount-C:79718;basecount-G:27;basecount-T:142;coverage:79929;pvalue-phred:NA;strandbias-pvalue-corr:0.268795445217;strandbias-pvalue-uncorr:0.00378585134108;strandbias-pvalue-uncorr-phred:24;type:consensus-var
05K4138 1691 T>C 0.997517 basecount-A:52;basecount-C:81569;basecount-G:24;basecount-T:127;coverage:81772;pvalue-phred:NA;strandbias-pvalue-corr:17.987638808;strandbias-pvalue-uncorr:0.374742475167;strandbias-pvalue-uncorr-phred:4;type:consensus-var
05K4138 1711 A>T 0.00341758 basecount-A:84802;basecount-C:23;basecount-G:32;basecount-T:291;coverage:85077;pvalue:1.77019238985e-46;pvalue-phred:458;strandbias-pvalue-corr:8.28833733624;strandbias-pvalue-uncorr:0.138138955604;strandbias-pvalue-uncorr-phred:9;type:low-freq-var
05K4138 1959 A>G 0.0068826 basecount-A:68215;basecount-C:22;basecount-G:473;basecount-T:14;coverage:68667;pvalue:7.24947286105e-180;pvalue-phred:1791;strandbias-pvalue-corr:0.599983778817;strandbias-pvalue-uncorr:0.00857119684025;strandbias-pvalue-uncorr-phred:21;type:low-freq-var
05K4138 1969 A>G 0.0225603 basecount-A:41874;basecount-C:9;basecount-G:967;basecount-T:13;coverage:42762;pvalue:0.0;pvalue-phred:9223372036854775807;strandbias-pvalue-corr:3.72828497348;strandbias-pvalue-uncorr:0.0564891662648;strandbias-pvalue-uncorr-phred:12;type:low-freq-var
05K4138 2182 T>A 0.996911 basecount-A:38408;basecount-C:13;basecount-G:15;basecount-T:91;coverage:38527;pvalue-phred:NA;strandbias-pvalue-corr:1.0;strandbias-pvalue-uncorr:1.0;strandbias-pvalue-uncorr-phred:0;type:consensus-var
05K4138 2185 C>T 0.996567 basecount-A:18;basecount-C:119;basecount-G:16;basecount-T:44413;coverage:44566;pvalue-phred:NA;strandbias-pvalue-corr:17.911462027;strandbias-pvalue-uncorr:0.381094936744;strandbias-pvalue-uncorr-phred:4;type:consensus-var
05K4138 2383 C>T 0.993252 basecount-A:39;basecount-C:184;basecount-G:226;basecount-T:66091;coverage:66540;pvalue-phred:NA;strandbias-pvalue-corr:0.691882715004;strandbias-pvalue-uncorr:0.0100272857247;strandbias-pvalue-uncorr-phred:20;type:consensus-var
05K4138 2407 C>T 0.996513 basecount-A:21;basecount-C:186;basecount-G:23;basecount-T:65736;coverage:65966;pvalue-phred:NA;strandbias-pvalue-corr:0.881463848618;strandbias-pvalue-uncorr:0.881463848618;strandbias-pvalue-uncorr-phred:1;type:consensus-var
05K4138 2719 G>A 0.0130358 basecount-A:941;basecount-C:21;basecount-G:71192;basecount-T:32;coverage:72067;pvalue:0.0;pvalue-phred:9223372036854775807;strandbias-pvalue-corr:13.9049812515;strandbias-pvalue-uncorr:0.731841118501;strandbias-pvalue-uncorr-phred:1;type:low-freq-var
05K4138 2951 G>A 0.00415238 basecount-A:350;basecount-C:24;basecount-G:83856;basecount-T:59;coverage:84176;pvalue:5.51106605104e-08;pvalue-phred:73;strandbias-pvalue-corr:16.6352681463;strandbias-pvalue-uncorr:0.302459420841;strandbias-pvalue-uncorr-phred:5;type:low-freq-var
05K4138 3042 A>G 0.0393725 basecount-A:74044;basecount-C:34;basecount-G:3037;basecount-T:20;coverage:76901;pvalue:0.0;pvalue-phred:9223372036854775807;strandbias-pvalue-corr:7.21154209744;strandbias-pvalue-uncorr:0.11631519512;strandbias-pvalue-uncorr-phred:9;type:low-freq-var
05K4138 3118 C>T 0.00524091 basecount-A:56;basecount-C:82296;basecount-G:24;basecount-T:434;coverage:82712;pvalue:1.06805608265e-164;pvalue-phred:1640;strandbias-pvalue-corr:17.6635755404;strandbias-pvalue-uncorr:0.477393933523;strandbias-pvalue-uncorr-phred:3;type:low-freq-var
05K4138 3134 A>G 0.00196311 basecount-A:79766;basecount-C:23;basecount-G:157;basecount-T:29;coverage:79909;pvalue:2.51363245467e-22;pvalue-phred:216;strandbias-pvalue-corr:17.1045373864;strandbias-pvalue-uncorr:0.488701068184;strandbias-pvalue-uncorr-phred:3;type:low-freq-var
05K4138 3247 C>T 0.995609 basecount-A:69;basecount-C:151;basecount-G:133;basecount-T:80035;coverage:80388;pvalue-phred:NA;strandbias-pvalue-corr:14.2160457222;strandbias-pvalue-uncorr:0.253857959325;strandbias-pvalue-uncorr-phred:6;type:consensus-var
05K4138 3457 C>T 0.0712737 basecount-A:64;basecount-C:68459;basecount-G:30;basecount-T:5261;coverage:73515;pvalue:0.0;pvalue-phred:9223372036854775807;strandbias-pvalue-corr:17.7823802803;strandbias-pvalue-uncorr:0.348674123144;strandbias-pvalue-uncorr-phred:5;type:low-freq-var
05K4138 3511 G>C 0.996603 basecount-A:59;basecount-C:76563;basecount-G:168;basecount-T:34;coverage:76824;pvalue-phred:NA;strandbias-pvalue-corr:17.0869025466;strandbias-pvalue-uncorr:0.316424121233;strandbias-pvalue-uncorr-phred:5;type:consensus-var
05K4138 3632 C>T 0.00367934 basecount-A:29;basecount-C:76585;basecount-G:19;basecount-T:283;coverage:76839;pvalue:4.63051480574e-37;pvalue-phred:363;strandbias-pvalue-corr:17.6136006253;strandbias-pvalue-uncorr:0.440340015633;strandbias-pvalue-uncorr-phred:4;type:low-freq-var
05K4138 3797 C>T 0.99882 basecount-A:21;basecount-C:30;basecount-G:30;basecount-T:68581;coverage:68662;pvalue-phred:NA;strandbias-pvalue-corr:18.2207392551;strandbias-pvalue-uncorr:0.364414785102;strandbias-pvalue-uncorr-phred:4;type:consensus-var
05K4138 3808 G>A 0.00332044 basecount-A:231;basecount-C:26;basecount-G:69255;basecount-T:57;coverage:69487;pvalue:7.14816398901e-20;pvalue-phred:191;strandbias-pvalue-corr:16.9868420043;strandbias-pvalue-uncorr:0.679473680174;strandbias-pvalue-uncorr-phred:2;type:low-freq-var
05K4138 3868 T>C 0.00200197 basecount-A:13;basecount-C:118;basecount-G:12;basecount-T:58799;coverage:58907;pvalue:1.93367116505e-07;pvalue-phred:67;strandbias-pvalue-corr:1.0;strandbias-pvalue-uncorr:1.0;strandbias-pvalue-uncorr-phred:0;type:low-freq-var
05K4138 3916 T>C 0.99685 basecount-A:28;basecount-C:56009;basecount-G:18;basecount-T:131;coverage:56186;pvalue-phred:NA;strandbias-pvalue-corr:4.15953068404;strandbias-pvalue-uncorr:0.0639927797545;strandbias-pvalue-uncorr-phred:12;type:consensus-var
05K4138 3919 C>T 0.996752 basecount-A:8;basecount-C:156;basecount-G:12;basecount-T:54012;coverage:54188;pvalue-phred:NA;strandbias-pvalue-corr:17.7511097869;strandbias-pvalue-uncorr:0.467134468076;strandbias-pvalue-uncorr-phred:3;type:consensus-var
05K4138 3951 T>C 0.00210249 basecount-A:12;basecount-C:107;basecount-G:5;basecount-T:50768;coverage:50866;pvalue:3.87090780071e-10;pvalue-phred:94;strandbias-pvalue-corr:17.5589127281;strandbias-pvalue-uncorr:0.390198060625;strandbias-pvalue-uncorr-phred:4;type:low-freq-var
05K4138 3963 A>G 0.00212885 basecount-A:48257;basecount-C:8;basecount-G:103;basecount-T:15;coverage:48351;pvalue:1.42129141601e-08;pvalue-phred:78;strandbias-pvalue-corr:13.3255040388;strandbias-pvalue-uncorr:0.740305779935;strandbias-pvalue-uncorr-phred:1;type:low-freq-var
05K4138 4408 C>T 0.997082 basecount-A:141;basecount-C:588;basecount-G:85;basecount-T:278155;coverage:278969;pvalue-phred:NA;strandbias-pvalue-corr:0.0716292559245;strandbias-pvalue-uncorr:0.000994850776729;strandbias-pvalue-uncorr-phred:30;type:consensus-var
05K4138 4867 T>C 0.00197385 basecount-A:36;basecount-C:197;basecount-G:32;basecount-T:99540;coverage:99725;pvalue:4.69860717507e-07;pvalue-phred:63;strandbias-pvalue-corr:0.760309129782;strandbias-pvalue-uncorr:0.760309129782;strandbias-pvalue-uncorr-phred:1;type:low-freq-var
05K4138 5407 G>A 0.997339 basecount-A:124081;basecount-C:36;basecount-G:272;basecount-T:23;coverage:124412;pvalue-phred:NA;strandbias-pvalue-corr:16.346206303;strandbias-pvalue-uncorr:0.583793082249;strandbias-pvalue-uncorr-phred:2;type:consensus-var
05K4138 5409 C>T 0.0271917 basecount-A:46;basecount-C:125086;basecount-G:48;basecount-T:3499;coverage:128327;pvalue:0.0;pvalue-phred:9223372036854775807;strandbias-pvalue-corr:4.35580679887;strandbias-pvalue-uncorr:0.0680594812323;strandbias-pvalue-uncorr-phred:12;type:low-freq-var
05K4138 5719 T>C 0.00599212 basecount-A:279;basecount-C:666;basecount-G:88;basecount-T:110113;coverage:110706;pvalue:9.76267369005e-11;pvalue-phred:100;strandbias-pvalue-corr:0.800652721706;strandbias-pvalue-uncorr:0.800652721706;strandbias-pvalue-uncorr-phred:1;type:low-freq-var
05K4138 5725 T>C 0.997846 basecount-A:40;basecount-C:110251;basecount-G:47;basecount-T:151;coverage:110489;pvalue-phred:NA;strandbias-pvalue-corr:17.2835932505;strandbias-pvalue-uncorr:0.411514125013;strandbias-pvalue-uncorr-phred:4;type:consensus-var
05K4138 5738 G>A 0.00779301 basecount-A:931;basecount-C:122;basecount-G:118241;basecount-T:172;coverage:119071;pvalue:3.30073798026e-22;pvalue-phred:215;strandbias-pvalue-corr:17.6173605188;strandbias-pvalue-uncorr:0.409706058576;strandbias-pvalue-uncorr-phred:4;type:low-freq-var
05K4138 6151 T>C 0.00601355 basecount-A:47;basecount-C:594;basecount-G:43;basecount-T:98093;coverage:98652;pvalue:1.15228912063e-114;pvalue-phred:1139;strandbias-pvalue-corr:0.82450096355;strandbias-pvalue-uncorr:0.82450096355;strandbias-pvalue-uncorr-phred:1;type:low-freq-var
05K4138 6631 A>T 0.99873 basecount-A:70;basecount-C:46;basecount-G:33;basecount-T:117157;coverage:117306;pvalue-phred:NA;strandbias-pvalue-corr:17.0026535419;strandbias-pvalue-uncorr:0.5484726949;strandbias-pvalue-uncorr-phred:3;type:consensus-var
05K4138 6769 C>T 0.998744 basecount-A:20;basecount-C:30;basecount-G:30;basecount-T:63590;coverage:63670;pvalue-phred:NA;strandbias-pvalue-corr:14.798113785;strandbias-pvalue-uncorr:0.704672085002;strandbias-pvalue-uncorr-phred:2;type:consensus-var
05K4138 6782 T>C 0.00370231 basecount-A:22;basecount-C:256;basecount-G:16;basecount-T:68852;coverage:69086;pvalue:2.00710223696e-38;pvalue-phred:377;strandbias-pvalue-corr:15.7841859007;strandbias-pvalue-uncorr:0.584599477804;strandbias-pvalue-uncorr-phred:2;type:low-freq-var
05K4138 6859 A>G 0.00388283 basecount-A:75900;basecount-C:26;basecount-G:296;basecount-T:11;coverage:76167;pvalue:5.78989652293e-21;pvalue-phred:202;strandbias-pvalue-corr:18.0694188268;strandbias-pvalue-uncorr:0.531453494906;strandbias-pvalue-uncorr-phred:3;type:low-freq-var
05K4138 7292 T>C 0.00263124 basecount-A:21;basecount-C:203;basecount-G:29;basecount-T:76897;coverage:77096;pvalue:2.07272644031e-11;pvalue-phred:107;strandbias-pvalue-corr:17.1201129989;strandbias-pvalue-uncorr:0.41756373168;strandbias-pvalue-uncorr-phred:4;type:low-freq-var
05K4138 7373 C>T 0.00397142 basecount-A:27;basecount-C:72439;basecount-G:15;basecount-T:289;coverage:72680;pvalue:1.13994142905e-20;pvalue-phred:199;strandbias-pvalue-corr:1.0;strandbias-pvalue-uncorr:1.0;strandbias-pvalue-uncorr-phred:0;type:low-freq-var
05K4138 7471 T>C 0.00303718 basecount-A:14;basecount-C:222;basecount-G:24;basecount-T:72834;coverage:73030;pvalue:2.56609910272e-20;pvalue-phred:196;strandbias-pvalue-corr:17.1295666304;strandbias-pvalue-uncorr:0.658829485784;strandbias-pvalue-uncorr-phred:2;type:low-freq-var
05K4138 7555 T>C 0.998651 basecount-A:37;basecount-C:68825;basecount-G:15;basecount-T:41;coverage:68918;pvalue-phred:NA;strandbias-pvalue-corr:12.1079240141;strandbias-pvalue-uncorr:0.75674525088;strandbias-pvalue-uncorr-phred:1;type:consensus-var
05K4138 7653 C>T 0.00271551 basecount-A:27;basecount-C:73401;basecount-G:23;basecount-T:200;coverage:73594;pvalue:1.18981976408e-45;pvalue-phred:449;strandbias-pvalue-corr:0.939853699473;strandbias-pvalue-uncorr:0.939853699473;strandbias-pvalue-uncorr-phred:0;type:low-freq-var
05K4138 7913 A>G 0.998938 basecount-A:45;basecount-C:17;basecount-G:77162;basecount-T:20;coverage:77244;pvalue-phred:NA;strandbias-pvalue-corr:2.37509803962;strandbias-pvalue-uncorr:0.0354492244719;strandbias-pvalue-uncorr-phred:15;type:consensus-var
05K4138 8128 C>T 0.00157302 basecount-A:25;basecount-C:69778;basecount-G:16;basecount-T:110;coverage:69887;pvalue:2.68881356912e-14;pvalue-phred:136;strandbias-pvalue-corr:17.2517563692;strandbias-pvalue-uncorr:0.539117386537;strandbias-pvalue-uncorr-phred:3;type:low-freq-var
05K4138 8342 T>C 0.998323 basecount-A:125;basecount-C:167327;basecount-G:84;basecount-T:72;coverage:167608;pvalue-phred:NA;strandbias-pvalue-corr:17.6873751594;strandbias-pvalue-uncorr:0.333724059611;strandbias-pvalue-uncorr-phred:5;type:consensus-var
05K4138 8584 C>T 0.009674 basecount-A:17;basecount-C:7454;basecount-G:2;basecount-T:73;coverage:7525;pvalue:4.95341419553e-38;pvalue-phred:373;strandbias-pvalue-corr:0.757109824489;strandbias-pvalue-uncorr:0.757109824489;strandbias-pvalue-uncorr-phred:1;type:low-freq-var
05K4138 8697 T>C 0.0329837 basecount-A:36;basecount-C:3663;basecount-G:55;basecount-T:107301;coverage:110840;pvalue:0.0;pvalue-phred:9223372036854775807;strandbias-pvalue-corr:16.3842220629;strandbias-pvalue-uncorr:0.682675919289;strandbias-pvalue-uncorr-phred:2;type:low-freq-var
05K4138 8728 C>T 0.998945 basecount-A:29;basecount-C:39;basecount-G:11;basecount-T:74785;coverage:74864;pvalue-phred:NA;strandbias-pvalue-corr:13.8535391318;strandbias-pvalue-uncorr:0.243044546172;strandbias-pvalue-uncorr-phred:6;type:consensus-var
05K4138 9321 C>T 0.0128255 basecount-A:40;basecount-C:56212;basecount-G:13;basecount-T:731;coverage:56912;pvalue:0.0;pvalue-phred:9223372036854775807;strandbias-pvalue-corr:0.847647652277;strandbias-pvalue-uncorr:0.847647652277;strandbias-pvalue-uncorr-phred:1;type:low-freq-var
05K4138 9579 C>T 0.998362 basecount-A:34;basecount-C:28;basecount-G:15;basecount-T:46918;coverage:46995;pvalue-phred:NA;strandbias-pvalue-corr:17.2877743031;strandbias-pvalue-uncorr:0.576259143438;strandbias-pvalue-uncorr-phred:2;type:consensus-var
05K4138 9585 A>G 0.00273473 basecount-A:47011;basecount-C:14;basecount-G:129;basecount-T:17;coverage:47131;pvalue:1.66737834644e-10;pvalue-phred:98;strandbias-pvalue-corr:17.2653479618;strandbias-pvalue-uncorr:0.39239427186;strandbias-pvalue-uncorr-phred:4;type:low-freq-var
05K4138 9616 T>C 0.00341869 basecount-A:12;basecount-C:159;basecount-G:20;basecount-T:46318;coverage:46467;pvalue:1.57323360101e-51;pvalue-phred:508;strandbias-pvalue-corr:18.1043299208;strandbias-pvalue-uncorr:0.348160190784;strandbias-pvalue-uncorr-phred:5;type:low-freq-var
05K4138 9656 C>T 0.00527391 basecount-A:33;basecount-C:50118;basecount-G:20;basecount-T:266;coverage:50384;pvalue:6.29192015003e-100;pvalue-phred:992;strandbias-pvalue-corr:17.9259795021;strandbias-pvalue-uncorr:0.365836316369;strandbias-pvalue-uncorr-phred:4;type:low-freq-var
05K4138 9986 A>G 0.0139772 basecount-A:61039;basecount-C:34;basecount-G:866;basecount-T:19;coverage:61856;pvalue:0.0;pvalue-phred:9223372036854775807;strandbias-pvalue-corr:0.971701993346;strandbias-pvalue-uncorr:0.971701993346;strandbias-pvalue-uncorr-phred:0;type:low-freq-var
05K4138 9994 C>T 0.00201217 basecount-A:30;basecount-C:63915;basecount-G:36;basecount-T:129;coverage:64059;pvalue:1.35020920992e-14;pvalue-phred:139;strandbias-pvalue-corr:8.25361772417;strandbias-pvalue-uncorr:0.135305208593;strandbias-pvalue-uncorr-phred:9;type:low-freq-var
05K4138 9998 C>T 0.0063584 basecount-A:13;basecount-C:64812;basecount-G:28;basecount-T:415;coverage:65227;pvalue:1.56050968465e-233;pvalue-phred:2328;strandbias-pvalue-corr:16.7990148542;strandbias-pvalue-uncorr:0.579276374284;strandbias-pvalue-uncorr-phred:2;type:low-freq-var
05K4138 10001 T>G 0.0872485 basecount-A:25;basecount-C:26;basecount-G:5781;basecount-T:60427;coverage:65985;pvalue:0.0;pvalue-phred:9223372036854775807;strandbias-pvalue-corr:0.909823861027;strandbias-pvalue-uncorr:0.909823861027;strandbias-pvalue-uncorr-phred:0;type:low-freq-var
05K4138 10057 T>C 0.00592491 basecount-A:120;basecount-C:371;basecount-G:12;basecount-T:62114;coverage:62456;pvalue:2.15576493622e-33;pvalue-phred:327;strandbias-pvalue-corr:15.3188112937;strandbias-pvalue-uncorr:0.696309604258;strandbias-pvalue-uncorr-phred:2;type:low-freq-var
05K4138 10120 G>A 0.00730469 basecount-A:443;basecount-C:27;basecount-G:60146;basecount-T:30;coverage:60583;pvalue:1.29316627778e-196;pvalue-phred:1959;strandbias-pvalue-corr:1.43256031398;strandbias-pvalue-uncorr:0.0210670634409;strandbias-pvalue-uncorr-phred:17;type:low-freq-var
05K4138 10158 T>C 0.00276549 basecount-A:26;basecount-C:145;basecount-G:9;basecount-T:52252;coverage:52391;pvalue:3.24622697076e-14;pvalue-phred:135;strandbias-pvalue-corr:17.9225842744;strandbias-pvalue-uncorr:0.389621397269;strandbias-pvalue-uncorr-phred:4;type:low-freq-var
05K4138 10189 A>G 0.0411371 basecount-A:45248;basecount-C:7;basecount-G:1942;basecount-T:11;coverage:47116;pvalue:0.0;pvalue-phred:9223372036854775807;strandbias-pvalue-corr:17.7745385533;strandbias-pvalue-uncorr:0.538622380402;strandbias-pvalue-uncorr-phred:3;type:low-freq-var
05K4138 10225 A>G 0.00131939 basecount-A:51460;basecount-C:7;basecount-G:68;basecount-T:4;coverage:51529;pvalue:4.10582827099e-11;pvalue-phred:104;strandbias-pvalue-corr:0.900065280145;strandbias-pvalue-uncorr:0.900065280145;strandbias-pvalue-uncorr-phred:0;type:low-freq-var
05K4138 10253 C>T 0.998726 basecount-A:25;basecount-C:27;basecount-G:14;basecount-T:51741;coverage:51807;pvalue-phred:NA;strandbias-pvalue-corr:17.1977175667;strandbias-pvalue-uncorr:0.440967117096;strandbias-pvalue-uncorr-phred:4;type:consensus-var
05K4138 10661 C>T 0.00552717 basecount-A:4;basecount-C:9531;basecount-G:1;basecount-T:53;coverage:9584;pvalue:1.63271392151e-23;pvalue-phred:228;strandbias-pvalue-corr:14.4631234354;strandbias-pvalue-uncorr:0.723156171769;strandbias-pvalue-uncorr-phred:1;type:low-freq-var
