# Supplementary material for: Analysis of Dengue Virus Genetic Diversity during Human and Mosquito Infection Reveals Genetic Constraints
Source: PLoS Negl Trop Dis. 2015 Sep 1;9(9):e0004044. doi: 10.1371/journal.pntd.0004044 (PMC4556638; doi:10.1371/journal.pntd.0004044)
Supplement: S6 File — The LoFreq output.snp files for each sample in our data set are in the folder “SNP Files”. The read coverage graphs for each sample are in the folder “Coverage Plots”. (ZIP) [file pntd.0004044.s006.zip › S6_File/SNP Files/05K4138DK2-Albo-ACAGTG_read1_bwa-uniq-dups-marked_lofreq-final.snp]

05K4138 214 T>C 0.998038 basecount-A:45;basecount-C:81372;basecount-G:34;basecount-T:81;coverage:81532;pvalue-phred:NA;strandbias-pvalue-corr:10.1222349085;strandbias-pvalue-uncorr:0.230050793376;strandbias-pvalue-uncorr-phred:6;type:consensus-var
05K4138 346 C>T 0.998711 basecount-A:18;basecount-C:40;basecount-G:13;basecount-T:54994;coverage:55065;pvalue-phred:NA;strandbias-pvalue-corr:13.4987124527;strandbias-pvalue-uncorr:0.519181248179;strandbias-pvalue-uncorr-phred:3;type:consensus-var
05K4138 375 T>C 0.00247454 basecount-A:18;basecount-C:164;basecount-G:16;basecount-T:66077;coverage:66236;pvalue:1.12164055185e-45;pvalue-phred:450;strandbias-pvalue-corr:12.1027540472;strandbias-pvalue-uncorr:0.60513770236;strandbias-pvalue-uncorr-phred:2;type:low-freq-var
05K4138 631 T>C 0.997955 basecount-A:51;basecount-C:99567;basecount-G:56;basecount-T:97;coverage:99771;pvalue-phred:NA;strandbias-pvalue-corr:13.0514988423;strandbias-pvalue-uncorr:0.362541634509;strandbias-pvalue-uncorr-phred:4;type:consensus-var
05K4138 854 T>C 0.997189 basecount-A:38;basecount-C:91521;basecount-G:32;basecount-T:188;coverage:91779;pvalue-phred:NA;strandbias-pvalue-corr:0.382554482787;strandbias-pvalue-uncorr:0.00546506403981;strandbias-pvalue-uncorr-phred:23;type:consensus-var
05K4138 1456 G>A 0.00237588 basecount-A:184;basecount-C:16;basecount-G:77214;basecount-T:31;coverage:77389;pvalue:6.29748927361e-30;pvalue-phred:292;strandbias-pvalue-corr:10.2789076992;strandbias-pvalue-uncorr:0.642431731201;strandbias-pvalue-uncorr-phred:2;type:low-freq-var
05K4138 1513 T>A 0.00702938 basecount-A:619;basecount-C:239;basecount-G:13;basecount-T:87188;coverage:88007;pvalue:7.47797866688e-39;pvalue-phred:381;strandbias-pvalue-corr:9.56605322418;strandbias-pvalue-uncorr:0.203533047323;strandbias-pvalue-uncorr-phred:7;type:low-freq-var
05K4138 1513 T>C 0.00271409 basecount-A:619;basecount-C:239;basecount-G:13;basecount-T:87188;coverage:88007;pvalue:7.47797866688e-39;pvalue-phred:381;strandbias-pvalue-corr:9.56605322418;strandbias-pvalue-uncorr:0.203533047323;strandbias-pvalue-uncorr-phred:7;type:low-freq-var
05K4138 1624 T>C 0.998256 basecount-A:55;basecount-C:87023;basecount-G:25;basecount-T:72;coverage:87175;pvalue-phred:NA;strandbias-pvalue-corr:10.8223052942;strandbias-pvalue-uncorr:0.636606193774;strandbias-pvalue-uncorr-phred:2;type:consensus-var
05K4138 1680 A>G 0.00199214 basecount-A:89133;basecount-C:18;basecount-G:178;basecount-T:22;coverage:89294;pvalue:1.63812597539e-10;pvalue-phred:98;strandbias-pvalue-corr:9.97429591692;strandbias-pvalue-uncorr:0.221651020376;strandbias-pvalue-uncorr-phred:7;type:low-freq-var
05K4138 1691 T>C 0.998584 basecount-A:42;basecount-C:86756;basecount-G:32;basecount-T:49;coverage:86879;pvalue-phred:NA;strandbias-pvalue-corr:2.80337992153;strandbias-pvalue-uncorr:0.045957047894;strandbias-pvalue-uncorr-phred:13;type:consensus-var
05K4138 1735 G>A 0.0169665 basecount-A:1429;basecount-C:35;basecount-G:82723;basecount-T:38;coverage:84082;pvalue:0.0;pvalue-phred:9223372036854775807;strandbias-pvalue-corr:12.718978878;strandbias-pvalue-uncorr:0.317974471951;strandbias-pvalue-uncorr-phred:5;type:low-freq-var
05K4138 1829 T>C 0.00131743 basecount-A:35;basecount-C:148;basecount-G:38;basecount-T:112119;coverage:112271;pvalue:3.49251375703e-09;pvalue-phred:85;strandbias-pvalue-corr:0.724287593603;strandbias-pvalue-uncorr:0.724287593603;strandbias-pvalue-uncorr-phred:1;type:low-freq-var
05K4138 1969 A>G 0.0318781 basecount-A:31880;basecount-C:4;basecount-G:1050;basecount-T:4;coverage:32852;pvalue:0.0;pvalue-phred:9223372036854775807;strandbias-pvalue-corr:1.0;strandbias-pvalue-uncorr:1.0;strandbias-pvalue-uncorr-phred:0;type:low-freq-var
05K4138 2182 T>A 0.998685 basecount-A:41000;basecount-C:12;basecount-G:18;basecount-T:24;coverage:41054;pvalue-phred:NA;strandbias-pvalue-corr:14.0023570859;strandbias-pvalue-uncorr:0.466745236195;strandbias-pvalue-uncorr-phred:3;type:consensus-var
05K4138 2185 C>T 0.998848 basecount-A:4;basecount-C:35;basecount-G:15;basecount-T:46840;coverage:46894;pvalue-phred:NA;strandbias-pvalue-corr:13.6891573517;strandbias-pvalue-uncorr:0.547566294069;strandbias-pvalue-uncorr-phred:3;type:consensus-var
05K4138 2224 G>A 0.00126425 basecount-A:201;basecount-C:49;basecount-G:158697;basecount-T:40;coverage:158894;pvalue:7.69572413647e-10;pvalue-phred:91;strandbias-pvalue-corr:9.83601083145;strandbias-pvalue-uncorr:0.65573405543;strandbias-pvalue-uncorr-phred:2;type:low-freq-var
05K4138 2266 T>C 0.0136348 basecount-A:41;basecount-C:2963;basecount-G:32;basecount-T:214276;coverage:217091;pvalue:0.0;pvalue-phred:9223372036854775807;strandbias-pvalue-corr:0.838361738613;strandbias-pvalue-uncorr:0.838361738613;strandbias-pvalue-uncorr-phred:1;type:low-freq-var
05K4138 2383 C>T 0.995522 basecount-A:54;basecount-C:77;basecount-G:287;basecount-T:92920;coverage:93338;pvalue-phred:NA;strandbias-pvalue-corr:7.38054669825;strandbias-pvalue-uncorr:0.141933590351;strandbias-pvalue-uncorr-phred:8;type:consensus-var
05K4138 2407 C>T 0.998752 basecount-A:24;basecount-C:70;basecount-G:21;basecount-T:92018;coverage:92133;pvalue-phred:NA;strandbias-pvalue-corr:11.2019690768;strandbias-pvalue-uncorr:0.622331615378;strandbias-pvalue-uncorr-phred:2;type:consensus-var
05K4138 2719 G>A 0.013377 basecount-A:1450;basecount-C:29;basecount-G:106870;basecount-T:46;coverage:108217;pvalue:0.0;pvalue-phred:9223372036854775807;strandbias-pvalue-corr:14.2076824235;strandbias-pvalue-uncorr:0.507417229412;strandbias-pvalue-uncorr-phred:3;type:low-freq-var
05K4138 3042 A>G 0.0282841 basecount-A:111822;basecount-C:43;basecount-G:3257;basecount-T:31;coverage:114839;pvalue:0.0;pvalue-phred:9223372036854775807;strandbias-pvalue-corr:0.955619094794;strandbias-pvalue-uncorr:0.955619094794;strandbias-pvalue-uncorr-phred:0;type:low-freq-var
05K4138 3085 A>G 0.998523 basecount-A:88;basecount-C:35;basecount-G:119694;basecount-T:54;coverage:119871;pvalue-phred:NA;strandbias-pvalue-corr:0.131527425276;strandbias-pvalue-uncorr:0.00185249894755;strandbias-pvalue-uncorr-phred:27;type:consensus-var
05K4138 3247 C>T 0.996835 basecount-A:103;basecount-C:82;basecount-G:195;basecount-T:119685;coverage:120065;pvalue-phred:NA;strandbias-pvalue-corr:9.11294565495;strandbias-pvalue-uncorr:0.185978482754;strandbias-pvalue-uncorr-phred:7;type:consensus-var
05K4138 3280 G>A 0.00591067 basecount-A:771;basecount-C:29;basecount-G:129510;basecount-T:132;coverage:130222;pvalue:2.30385500886e-22;pvalue-phred:216;strandbias-pvalue-corr:0.878123914847;strandbias-pvalue-uncorr:0.878123914847;strandbias-pvalue-uncorr-phred:1;type:low-freq-var
05K4138 3328 C>T 0.06551 basecount-A:139;basecount-C:120265;basecount-G:34;basecount-T:8443;coverage:128093;pvalue:0.0;pvalue-phred:9223372036854775807;strandbias-pvalue-corr:8.1198138537;strandbias-pvalue-uncorr:0.159212036347;strandbias-pvalue-uncorr-phred:8;type:low-freq-var
05K4138 3331 A>G 0.00304015 basecount-A:128450;basecount-C:64;basecount-G:392;basecount-T:35;coverage:128809;pvalue:4.73281291276e-34;pvalue-phred:333;strandbias-pvalue-corr:3.22097664482;strandbias-pvalue-uncorr:0.0555340800831;strandbias-pvalue-uncorr-phred:13;type:low-freq-var
05K4138 3457 C>T 0.0749446 basecount-A:95;basecount-C:103346;basecount-G:32;basecount-T:8383;coverage:111375;pvalue:0.0;pvalue-phred:9223372036854775807;strandbias-pvalue-corr:12.3157419449;strandbias-pvalue-uncorr:0.300383949876;strandbias-pvalue-uncorr-phred:5;type:low-freq-var
05K4138 3511 G>C 0.998454 basecount-A:84;basecount-C:115626;basecount-G:54;basecount-T:41;coverage:115805;pvalue-phred:NA;strandbias-pvalue-corr:5.58056624807;strandbias-pvalue-uncorr:0.101464840874;strandbias-pvalue-uncorr-phred:10;type:consensus-var
05K4138 3525 T>C 0.00146106 basecount-A:25;basecount-C:173;basecount-G:25;basecount-T:118184;coverage:118356;pvalue:6.31460377582e-14;pvalue-phred:132;strandbias-pvalue-corr:12.5689641397;strandbias-pvalue-uncorr:0.299261050945;strandbias-pvalue-uncorr-phred:5;type:low-freq-var
05K4138 3532 C>T 0.0033538 basecount-A:69;basecount-C:117580;basecount-G:30;basecount-T:396;coverage:117975;pvalue:5.28344466739e-103;pvalue-phred:1023;strandbias-pvalue-corr:13.3547635314;strandbias-pvalue-uncorr:0.430798823592;strandbias-pvalue-uncorr-phred:4;type:low-freq-var
05K4138 3797 C>T 0.99908 basecount-A:24;basecount-C:36;basecount-G:30;basecount-T:97692;coverage:97782;pvalue-phred:NA;strandbias-pvalue-corr:1.0;strandbias-pvalue-uncorr:1.0;strandbias-pvalue-uncorr-phred:0;type:consensus-var
05K4138 3916 T>C 0.998306 basecount-A:37;basecount-C:73674;basecount-G:24;basecount-T:64;coverage:73799;pvalue-phred:NA;strandbias-pvalue-corr:0.489459120175;strandbias-pvalue-uncorr:0.00709361043732;strandbias-pvalue-uncorr-phred:21;type:consensus-var
05K4138 3919 C>T 0.998609 basecount-A:15;basecount-C:70;basecount-G:14;basecount-T:71097;coverage:71196;pvalue-phred:NA;strandbias-pvalue-corr:2.90473133511;strandbias-pvalue-uncorr:0.0492327344934;strandbias-pvalue-uncorr-phred:13;type:consensus-var
05K4138 4396 A>G 0.00428112 basecount-A:182028;basecount-C:38;basecount-G:783;basecount-T:47;coverage:182739;pvalue:6.9462366734e-114;pvalue-phred:1132;strandbias-pvalue-corr:5.5079941752;strandbias-pvalue-uncorr:0.0983570388429;strandbias-pvalue-uncorr-phred:10;type:low-freq-var
05K4138 4408 C>T 0.998027 basecount-A:113;basecount-C:214;basecount-G:71;basecount-T:201325;coverage:201723;pvalue-phred:NA;strandbias-pvalue-corr:0.589686724856;strandbias-pvalue-uncorr:0.00867186360083;strandbias-pvalue-uncorr-phred:21;type:consensus-var
05K4138 4588 T>C 0.00231559 basecount-A:15;basecount-C:173;basecount-G:10;basecount-T:74513;coverage:74677;pvalue:1.98823101997e-29;pvalue-phred:287;strandbias-pvalue-corr:13.1141625754;strandbias-pvalue-uncorr:0.336260578857;strandbias-pvalue-uncorr-phred:5;type:low-freq-var
05K4138 5407 G>A 0.998607 basecount-A:108952;basecount-C:37;basecount-G:97;basecount-T:18;coverage:109104;pvalue-phred:NA;strandbias-pvalue-corr:0.934420772565;strandbias-pvalue-uncorr:0.0143757041933;strandbias-pvalue-uncorr-phred:18;type:consensus-var
05K4138 5520 A>G 0.00342307 basecount-A:100974;basecount-C:27;basecount-G:347;basecount-T:23;coverage:101309;pvalue:8.94377704395e-126;pvalue-phred:1250;strandbias-pvalue-corr:11.620692151;strandbias-pvalue-uncorr:0.61161537637;strandbias-pvalue-uncorr-phred:2;type:low-freq-var
05K4138 5569 G>A 0.00128862 basecount-A:129;basecount-C:23;basecount-G:99924;basecount-T:31;coverage:100052;pvalue:2.25831013367e-07;pvalue-phred:66;strandbias-pvalue-corr:0.847248910041;strandbias-pvalue-uncorr:0.847248910041;strandbias-pvalue-uncorr-phred:1;type:low-freq-var
05K4138 5586 C>T 0.00261214 basecount-A:49;basecount-C:97669;basecount-G:30;basecount-T:256;coverage:97921;pvalue:7.01109211539e-70;pvalue-phred:692;strandbias-pvalue-corr:12.4085645932;strandbias-pvalue-uncorr:0.590884028247;strandbias-pvalue-uncorr-phred:2;type:low-freq-var
05K4138 5725 T>C 0.998756 basecount-A:31;basecount-C:84268;basecount-G:39;basecount-T:35;coverage:84373;pvalue-phred:NA;strandbias-pvalue-corr:6.73376270598;strandbias-pvalue-uncorr:0.12469930937;strandbias-pvalue-uncorr-phred:9;type:consensus-var
05K4138 6394 A>G 0.0124896 basecount-A:11852;basecount-C:6;basecount-G:150;basecount-T:2;coverage:11997;pvalue:6.17854329994e-77;pvalue-phred:762;strandbias-pvalue-corr:13.9233474233;strandbias-pvalue-uncorr:0.480115428391;strandbias-pvalue-uncorr-phred:3;type:low-freq-var
05K4138 6631 A>T 0.998721 basecount-A:48;basecount-C:66;basecount-G:60;basecount-T:135888;coverage:136062;pvalue-phred:NA;strandbias-pvalue-corr:0.708873582288;strandbias-pvalue-uncorr:0.708873582288;strandbias-pvalue-uncorr-phred:1;type:consensus-var
05K4138 6769 C>T 0.998195 basecount-A:51;basecount-C:40;basecount-G:36;basecount-T:70232;coverage:70359;pvalue-phred:NA;strandbias-pvalue-corr:2.63819409568;strandbias-pvalue-uncorr:0.0425515176723;strandbias-pvalue-uncorr-phred:14;type:consensus-var
05K4138 6782 T>C 0.0041864 basecount-A:18;basecount-C:320;basecount-G:24;basecount-T:76076;coverage:76381;pvalue:1.27678409468e-67;pvalue-phred:669;strandbias-pvalue-corr:2.93364015186;strandbias-pvalue-uncorr:0.048894002531;strandbias-pvalue-uncorr-phred:13;type:low-freq-var
05K4138 6826 C>T 0.00645078 basecount-A:65;basecount-C:84468;basecount-G:24;basecount-T:549;coverage:84994;pvalue:5.12928073823e-182;pvalue-phred:1813;strandbias-pvalue-corr:12.8822993712;strandbias-pvalue-uncorr:0.585559062326;strandbias-pvalue-uncorr-phred:2;type:low-freq-var
05K4138 6871 T>C 0.0956348 basecount-A:41;basecount-C:8691;basecount-G:303;basecount-T:81842;coverage:89873;pvalue:0.0;pvalue-phred:9223372036854775807;strandbias-pvalue-corr:0.108760453969;strandbias-pvalue-uncorr:0.00151056186068;strandbias-pvalue-uncorr-phred:28;type:low-freq-var
05K4138 7017 T>C 0.00780933 basecount-A:37;basecount-C:788;basecount-G:39;basecount-T:100041;coverage:100795;pvalue:1.20500850421e-286;pvalue-phred:2859;strandbias-pvalue-corr:9.12161992825;strandbias-pvalue-uncorr:0.182432398565;strandbias-pvalue-uncorr-phred:7;type:low-freq-var
05K4138 7087 G>A 0.0120131 basecount-A:1144;basecount-C:35;basecount-G:93997;basecount-T:53;coverage:95059;pvalue:0.0;pvalue-phred:9223372036854775807;strandbias-pvalue-corr:12.7542477315;strandbias-pvalue-uncorr:0.554532510067;strandbias-pvalue-uncorr-phred:3;type:low-freq-var
05K4138 7243 G>A 0.00924361 basecount-A:733;basecount-C:30;basecount-G:78497;basecount-T:38;coverage:79189;pvalue:0.0;pvalue-phred:9223372036854775807;strandbias-pvalue-corr:13.0550859523;strandbias-pvalue-uncorr:0.352840160872;strandbias-pvalue-uncorr-phred:5;type:low-freq-var
05K4138 7346 T>C 0.00242182 basecount-A:40;basecount-C:194;basecount-G:26;basecount-T:79845;coverage:80026;pvalue:8.27046168934e-29;pvalue-phred:281;strandbias-pvalue-corr:0.816704567341;strandbias-pvalue-uncorr:0.816704567341;strandbias-pvalue-uncorr-phred:1;type:low-freq-var
05K4138 7555 T>C 0.998276 basecount-A:56;basecount-C:75285;basecount-G:24;basecount-T:50;coverage:75415;pvalue-phred:NA;strandbias-pvalue-corr:5.09082574799;strandbias-pvalue-uncorr:0.0893127324209;strandbias-pvalue-uncorr-phred:10;type:consensus-var
05K4138 7653 C>T 0.00277792 basecount-A:28;basecount-C:80000;basecount-G:25;basecount-T:223;coverage:80218;pvalue:6.13115075497e-52;pvalue-phred:512;strandbias-pvalue-corr:11.0196469421;strandbias-pvalue-uncorr:0.256270859118;strandbias-pvalue-uncorr-phred:6;type:low-freq-var
05K4138 7876 G>A 0.00837842 basecount-A:734;basecount-C:21;basecount-G:86810;basecount-T:41;coverage:87373;pvalue:1.1129777823e-13;pvalue-phred:130;strandbias-pvalue-corr:13.1524462949;strandbias-pvalue-uncorr:0.54801859562;strandbias-pvalue-uncorr-phred:3;type:low-freq-var
05K4138 7913 A>G 0.998589 basecount-A:64;basecount-C:37;basecount-G:89203;basecount-T:25;coverage:89329;pvalue-phred:NA;strandbias-pvalue-corr:0.777227260148;strandbias-pvalue-uncorr:0.0117761706083;strandbias-pvalue-uncorr-phred:19;type:consensus-var
05K4138 7940 C>T 0.00202281 basecount-A:51;basecount-C:87252;basecount-G:22;basecount-T:177;coverage:87427;pvalue:3.50941031914e-07;pvalue-phred:65;strandbias-pvalue-corr:12.9525285907;strandbias-pvalue-uncorr:0.340856015546;strandbias-pvalue-uncorr-phred:5;type:low-freq-var
05K4138 8314 G>A 0.00142906 basecount-A:245;basecount-C:48;basecount-G:171108;basecount-T:40;coverage:171352;pvalue:5.63157628615e-07;pvalue-phred:62;strandbias-pvalue-corr:0.785814535486;strandbias-pvalue-uncorr:0.785814535486;strandbias-pvalue-uncorr-phred:1;type:low-freq-var
05K4138 8342 T>C 0.998066 basecount-A:199;basecount-C:210001;basecount-G:122;basecount-T:86;coverage:210408;pvalue-phred:NA;strandbias-pvalue-corr:1.0;strandbias-pvalue-uncorr:1.0;strandbias-pvalue-uncorr-phred:0;type:consensus-var
05K4138 8366 G>A 0.0193185 basecount-A:3812;basecount-C:37;basecount-G:193431;basecount-T:44;coverage:197135;pvalue:0.0;pvalue-phred:9223372036854775807;strandbias-pvalue-corr:13.40563473;strandbias-pvalue-uncorr:0.394283374411;strandbias-pvalue-uncorr-phred:4;type:low-freq-var
05K4138 8584 C>T 0.0172241 basecount-A:15;basecount-C:5860;basecount-G:2;basecount-T:103;coverage:5960;pvalue:5.1745557172e-71;pvalue-phred:703;strandbias-pvalue-corr:0.833048280929;strandbias-pvalue-uncorr:0.833048280929;strandbias-pvalue-uncorr-phred:1;type:low-freq-var
05K4138 8632 G>A 0.0197776 basecount-A:450;basecount-C:8;basecount-G:22181;basecount-T:114;coverage:22558;pvalue:1.27113786671e-56;pvalue-phred:559;strandbias-pvalue-corr:13.4372444989;strandbias-pvalue-uncorr:0.383921271396;strandbias-pvalue-uncorr-phred:4;type:low-freq-var
05K4138 8728 C>T 0.998868 basecount-A:42;basecount-C:64;basecount-G:29;basecount-T:119128;coverage:119263;pvalue-phred:NA;strandbias-pvalue-corr:0.653922953473;strandbias-pvalue-uncorr:0.00976004408169;strandbias-pvalue-uncorr-phred:20;type:consensus-var
05K4138 9148 A>T 0.0045576 basecount-A:66959;basecount-C:58;basecount-G:36;basecount-T:307;coverage:67275;pvalue:1.26492657457e-69;pvalue-phred:689;strandbias-pvalue-corr:13.0303393809;strandbias-pvalue-uncorr:0.407198105653;strandbias-pvalue-uncorr-phred:4;type:low-freq-var
05K4138 9235 C>T 0.0166309 basecount-A:73;basecount-C:66784;basecount-G:18;basecount-T:1131;coverage:67867;pvalue:0.0;pvalue-phred:9223372036854775807;strandbias-pvalue-corr:1.02849442471;strandbias-pvalue-uncorr:0.0160702253861;strandbias-pvalue-uncorr-phred:18;type:low-freq-var
05K4138 9579 C>T 0.998139 basecount-A:62;basecount-C:29;basecount-G:28;basecount-T:63819;coverage:63938;pvalue-phred:NA;strandbias-pvalue-corr:7.21401197508;strandbias-pvalue-uncorr:0.136113433492;strandbias-pvalue-uncorr-phred:9;type:consensus-var
05K4138 10001 T>G 0.0681664 basecount-A:26;basecount-C:32;basecount-G:5512;basecount-T:75291;coverage:80547;pvalue:0.0;pvalue-phred:9223372036854775807;strandbias-pvalue-corr:1.94614446298;strandbias-pvalue-uncorr:0.030891181952;strandbias-pvalue-uncorr-phred:15;type:low-freq-var
05K4138 10054 C>T 0.00404256 basecount-A:96;basecount-C:78227;basecount-G:22;basecount-T:318;coverage:78530;pvalue:2.02687738972e-13;pvalue-phred:127;strandbias-pvalue-corr:13.2275468453;strandbias-pvalue-uncorr:0.400834752887;strandbias-pvalue-uncorr-phred:4;type:low-freq-var
05K4138 10127 T>C 0.0226191 basecount-A:21;basecount-C:1706;basecount-G:29;basecount-T:73667;coverage:75313;pvalue:0.0;pvalue-phred:9223372036854775807;strandbias-pvalue-corr:13.8963206598;strandbias-pvalue-uncorr:0.514678542956;strandbias-pvalue-uncorr-phred:3;type:low-freq-var
05K4138 10189 A>G 0.025746 basecount-A:61617;basecount-C:13;basecount-G:1629;basecount-T:13;coverage:63192;pvalue:0.0;pvalue-phred:9223372036854775807;strandbias-pvalue-corr:9.55515181851;strandbias-pvalue-uncorr:0.682510844179;strandbias-pvalue-uncorr-phred:2;type:low-freq-var
05K4138 10253 C>T 0.998179 basecount-A:23;basecount-C:72;basecount-G:25;basecount-T:65787;coverage:65907;pvalue-phred:NA;strandbias-pvalue-corr:9.18951477254;strandbias-pvalue-uncorr:0.191448224428;strandbias-pvalue-uncorr-phred:7;type:consensus-var
05K4138 10301 A>G 0.00450764 basecount-A:60044;basecount-C:16;basecount-G:272;basecount-T:10;coverage:60298;pvalue:2.39031035674e-104;pvalue-phred:1036;strandbias-pvalue-corr:0.84707562515;strandbias-pvalue-uncorr:0.84707562515;strandbias-pvalue-uncorr-phred:1;type:low-freq-var
