# Supplementary material for: Analysis of Dengue Virus Genetic Diversity during Human and Mosquito Infection Reveals Genetic Constraints
Source: PLoS Negl Trop Dis. 2015 Sep 1;9(9):e0004044. doi: 10.1371/journal.pntd.0004044 (PMC4556638; doi:10.1371/journal.pntd.0004044)
Supplement: S6 File — The LoFreq output.snp files for each sample in our data set are in the folder “SNP Files”. The read coverage graphs for each sample are in the folder “Coverage Plots”. (ZIP) [file pntd.0004044.s006.zip › S6_File/SNP Files/05K4138DK2-Serum-TGACCA_read1_bwa-uniq-dups-marked_lofreq-final.snp]

05K4138 214 T>C 0.99782 basecount-A:61;basecount-C:66360;basecount-G:51;basecount-T:33;coverage:66505;pvalue-phred:NA;strandbias-pvalue-corr:33.3402278659;strandbias-pvalue-uncorr:0.606185961199;strandbias-pvalue-uncorr-phred:2;type:consensus-var
05K4138 308 T>C 0.00255434 basecount-A:29;basecount-C:167;basecount-G:30;basecount-T:65153;coverage:65313;pvalue:9.32173487219e-07;pvalue-phred:60;strandbias-pvalue-corr:37.4972856399;strandbias-pvalue-uncorr:0.551430671175;strandbias-pvalue-uncorr-phred:3;type:low-freq-var
05K4138 346 C>T 0.999254 basecount-A:16;basecount-C:17;basecount-G:18;basecount-T:68349;coverage:68400;pvalue-phred:NA;strandbias-pvalue-corr:35.5516440431;strandbias-pvalue-uncorr:0.461709662898;strandbias-pvalue-uncorr-phred:3;type:consensus-var
05K4138 512 A>G 0.00195231 basecount-A:98105;basecount-C:19;basecount-G:192;basecount-T:29;coverage:98293;pvalue:3.71319615136e-19;pvalue-phred:184;strandbias-pvalue-corr:27.3885893721;strandbias-pvalue-uncorr:0.760794149225;strandbias-pvalue-uncorr-phred:1;type:low-freq-var
05K4138 523 A>T 0.00217316 basecount-A:103702;basecount-C:29;basecount-G:39;basecount-T:226;coverage:103920;pvalue:1.5743822269e-25;pvalue-phred:248;strandbias-pvalue-corr:9.53700223946;strandbias-pvalue-uncorr:0.0745078299958;strandbias-pvalue-uncorr-phred:11;type:low-freq-var
05K4138 556 T>A 0.00217817 basecount-A:240;basecount-C:27;basecount-G:45;basecount-T:109872;coverage:110095;pvalue:2.73145927906e-12;pvalue-phred:116;strandbias-pvalue-corr:23.4182363564;strandbias-pvalue-uncorr:0.780607878546;strandbias-pvalue-uncorr-phred:1;type:low-freq-var
05K4138 631 T>C 0.998389 basecount-A:47;basecount-C:98563;basecount-G:41;basecount-T:71;coverage:98722;pvalue-phred:NA;strandbias-pvalue-corr:1.0;strandbias-pvalue-uncorr:1.0;strandbias-pvalue-uncorr-phred:0;type:consensus-var
05K4138 775 C>T 0.00195638 basecount-A:49;basecount-C:99907;basecount-G:33;basecount-T:196;coverage:100096;pvalue:6.10591260336e-07;pvalue-phred:62;strandbias-pvalue-corr:5.856141053;strandbias-pvalue-uncorr:0.0430598606838;strandbias-pvalue-uncorr-phred:14;type:low-freq-var
05K4138 854 T>C 0.997871 basecount-A:48;basecount-C:94682;basecount-G:29;basecount-T:125;coverage:94884;pvalue-phred:NA;strandbias-pvalue-corr:29.8861780102;strandbias-pvalue-uncorr:0.32484976098;strandbias-pvalue-uncorr-phred:5;type:consensus-var
05K4138 865 C>T 0.00212603 basecount-A:33;basecount-C:104140;basecount-G:25;basecount-T:222;coverage:104349;pvalue:1.03576565764e-42;pvalue-phred:420;strandbias-pvalue-corr:24.818026267;strandbias-pvalue-uncorr:0.775563320843;strandbias-pvalue-uncorr-phred:1;type:low-freq-var
05K4138 876 C>T 0.00212266 basecount-A:40;basecount-C:105708;basecount-G:26;basecount-T:225;coverage:105936;pvalue:7.10781324141e-34;pvalue-phred:331;strandbias-pvalue-corr:0.891366813525;strandbias-pvalue-uncorr:0.891366813525;strandbias-pvalue-uncorr-phred:0;type:low-freq-var
05K4138 930 T>C 0.00198743 basecount-A:35;basecount-C:235;basecount-G:34;basecount-T:117939;coverage:118161;pvalue:1.13484025745e-30;pvalue-phred:299;strandbias-pvalue-corr:0.943538590323;strandbias-pvalue-uncorr:0.943538590323;strandbias-pvalue-uncorr-phred:0;type:low-freq-var
05K4138 1191 A>G 0.00242942 basecount-A:96453;basecount-C:26;basecount-G:235;basecount-T:17;coverage:96669;pvalue:2.51083772271e-31;pvalue-phred:306;strandbias-pvalue-corr:36.9451900722;strandbias-pvalue-uncorr:0.577268594878;strandbias-pvalue-uncorr-phred:2;type:low-freq-var
05K4138 1446 C>A 0.00223664 basecount-A:192;basecount-C:85610;basecount-G:25;basecount-T:16;coverage:85779;pvalue:3.34959630889e-11;pvalue-phred:105;strandbias-pvalue-corr:32.0766087122;strandbias-pvalue-uncorr:0.628953112003;strandbias-pvalue-uncorr-phred:2;type:low-freq-var
05K4138 1474 T>C 0.00231386 basecount-A:21;basecount-C:219;basecount-G:40;basecount-T:94367;coverage:94576;pvalue:7.35285199873e-10;pvalue-phred:91;strandbias-pvalue-corr:27.2425983603;strandbias-pvalue-uncorr:0.280851529488;strandbias-pvalue-uncorr-phred:6;type:low-freq-var
05K4138 1514 A>G 0.00229666 basecount-A:95082;basecount-C:21;basecount-G:219;basecount-T:34;coverage:95296;pvalue:3.2370972058e-22;pvalue-phred:215;strandbias-pvalue-corr:17.512044431;strandbias-pvalue-uncorr:0.154973844522;strandbias-pvalue-uncorr-phred:8;type:low-freq-var
05K4138 1616 C>A 0.00286994 basecount-A:282;basecount-C:97928;basecount-G:22;basecount-T:28;coverage:98157;pvalue:8.46675837079e-13;pvalue-phred:121;strandbias-pvalue-corr:1.0;strandbias-pvalue-uncorr:1.0;strandbias-pvalue-uncorr-phred:0;type:low-freq-var
05K4138 1624 T>C 0.998783 basecount-A:46;basecount-C:95195;basecount-G:24;basecount-T:46;coverage:95311;pvalue-phred:NA;strandbias-pvalue-corr:12.5047113055;strandbias-pvalue-uncorr:0.102497633652;strandbias-pvalue-uncorr-phred:10;type:consensus-var
05K4138 1639 T>C 0.0015768 basecount-A:10;basecount-C:152;basecount-G:28;basecount-T:96208;coverage:96349;pvalue:6.88163985928e-11;pvalue-phred:102;strandbias-pvalue-corr:18.375426171;strandbias-pvalue-uncorr:0.164066305098;strandbias-pvalue-uncorr-phred:8;type:low-freq-var
05K4138 1668 C>A 0.00235472 basecount-A:227;basecount-C:96096;basecount-G:32;basecount-T:47;coverage:96327;pvalue:7.13140335587e-29;pvalue-phred:281;strandbias-pvalue-corr:26.1453020501;strandbias-pvalue-uncorr:0.768979472063;strandbias-pvalue-uncorr-phred:1;type:low-freq-var
05K4138 1691 T>C 0.996992 basecount-A:63;basecount-C:97454;basecount-G:35;basecount-T:196;coverage:97748;pvalue-phred:NA;strandbias-pvalue-corr:6.04970588743;strandbias-pvalue-uncorr:0.0448126362032;strandbias-pvalue-uncorr-phred:13;type:consensus-var
05K4138 1757 A>C 0.0444191 basecount-A:87161;basecount-C:4054;basecount-G:32;basecount-T:20;coverage:91009;pvalue:0.0;pvalue-phred:9223372036854775807;strandbias-pvalue-corr:2.09164736777;strandbias-pvalue-uncorr:0.0147299110406;strandbias-pvalue-uncorr-phred:18;type:low-freq-var
05K4138 1808 C>T 0.00163096 basecount-A:36;basecount-C:75856;basecount-G:13;basecount-T:124;coverage:75970;pvalue:1.48233869556e-06;pvalue-phred:58;strandbias-pvalue-corr:23.7027081819;strandbias-pvalue-uncorr:0.230123380407;strandbias-pvalue-uncorr-phred:6;type:low-freq-var
05K4138 1841 A>T 0.00197932 basecount-A:90157;basecount-C:61;basecount-G:38;basecount-T:179;coverage:90320;pvalue:2.25593739896e-08;pvalue-phred:76;strandbias-pvalue-corr:23.5190659811;strandbias-pvalue-uncorr:0.230579078246;strandbias-pvalue-uncorr-phred:6;type:low-freq-var
05K4138 1853 A>G 0.00183689 basecount-A:108093;basecount-C:21;basecount-G:199;basecount-T:22;coverage:108288;pvalue:6.43263357573e-37;pvalue-phred:362;strandbias-pvalue-corr:27.9552140861;strandbias-pvalue-uncorr:0.29120014673;strandbias-pvalue-uncorr-phred:5;type:low-freq-var
05K4138 1914 A>G 0.00235752 basecount-A:204299;basecount-C:49;basecount-G:483;basecount-T:45;coverage:204742;pvalue:2.60438126981e-25;pvalue-phred:246;strandbias-pvalue-corr:6.67048527149;strandbias-pvalue-uncorr:0.049779740832;strandbias-pvalue-uncorr-phred:13;type:low-freq-var
05K4138 1947 C>T 0.00201331 basecount-A:88;basecount-C:144600;basecount-G:55;basecount-T:292;coverage:144863;pvalue:2.27723404504e-11;pvalue-phred:106;strandbias-pvalue-corr:30.8247714062;strandbias-pvalue-uncorr:0.655846200132;strandbias-pvalue-uncorr-phred:2;type:low-freq-var
05K4138 1969 A>G 0.028329 basecount-A:66522;basecount-C:10;basecount-G:1940;basecount-T:9;coverage:68298;pvalue:0.0;pvalue-phred:9223372036854775807;strandbias-pvalue-corr:9.06751986002;strandbias-pvalue-uncorr:0.0702908516281;strandbias-pvalue-uncorr-phred:12;type:low-freq-var
05K4138 2182 T>A 0.999055 basecount-A:83533;basecount-C:21;basecount-G:19;basecount-T:39;coverage:83612;pvalue-phred:NA;strandbias-pvalue-corr:35.6139001504;strandbias-pvalue-uncorr:0.593565002506;strandbias-pvalue-uncorr-phred:2;type:consensus-var
05K4138 2185 C>T 0.999149 basecount-A:19;basecount-C:29;basecount-G:32;basecount-T:93968;coverage:94048;pvalue-phred:NA;strandbias-pvalue-corr:38.1685745514;strandbias-pvalue-uncorr:0.530119090992;strandbias-pvalue-uncorr-phred:3;type:consensus-var
05K4138 2205 C>A 0.00240509 basecount-A:381;basecount-C:157922;basecount-G:35;basecount-T:76;coverage:158253;pvalue:1.33780177494e-16;pvalue-phred:159;strandbias-pvalue-corr:29.3726441329;strandbias-pvalue-uncorr:0.699348669832;strandbias-pvalue-uncorr-phred:2;type:low-freq-var
05K4138 2223 C>T 0.00323376 basecount-A:54;basecount-C:202741;basecount-G:25;basecount-T:658;coverage:203349;pvalue:2.52769771764e-82;pvalue-phred:816;strandbias-pvalue-corr:34.949695378;strandbias-pvalue-uncorr:0.442401207317;strandbias-pvalue-uncorr-phred:4;type:low-freq-var
05K4138 2233 A>G 0.00152627 basecount-A:212496;basecount-C:61;basecount-G:325;basecount-T:56;coverage:212795;pvalue:1.21178578428e-28;pvalue-phred:279;strandbias-pvalue-corr:32.1514384953;strandbias-pvalue-uncorr:0.378252217592;strandbias-pvalue-uncorr-phred:4;type:low-freq-var
05K4138 2259 C>T 0.00298253 basecount-A:35;basecount-C:182451;basecount-G:34;basecount-T:546;coverage:182983;pvalue:1.17281368526e-197;pvalue-phred:1969;strandbias-pvalue-corr:0.907234197361;strandbias-pvalue-uncorr:0.907234197361;strandbias-pvalue-uncorr-phred:0;type:low-freq-var
05K4138 2301 A>G 0.00280081 basecount-A:88972;basecount-C:22;basecount-G:250;basecount-T:16;coverage:89214;pvalue:8.25343240525e-59;pvalue-phred:581;strandbias-pvalue-corr:20.5680173751;strandbias-pvalue-uncorr:0.190444605325;strandbias-pvalue-uncorr-phred:7;type:low-freq-var
05K4138 2304 T>C 0.00219921 basecount-A:19;basecount-C:185;basecount-G:27;basecount-T:83890;coverage:84064;pvalue:4.30001446808e-18;pvalue-phred:174;strandbias-pvalue-corr:37.3123714558;strandbias-pvalue-uncorr:0.53303387794;strandbias-pvalue-uncorr-phred:3;type:low-freq-var
05K4138 2383 C>T 0.996214 basecount-A:43;basecount-C:40;basecount-G:243;basecount-T:85778;coverage:86104;pvalue-phred:NA;strandbias-pvalue-corr:4.43471115668;strandbias-pvalue-uncorr:0.0321355880919;strandbias-pvalue-uncorr-phred:15;type:consensus-var
05K4138 2405 G>A 0.0027085 basecount-A:245;basecount-C:12;basecount-G:90182;basecount-T:17;coverage:90405;pvalue:5.59015645727e-26;pvalue-phred:253;strandbias-pvalue-corr:22.0699793508;strandbias-pvalue-uncorr:0.210190279531;strandbias-pvalue-uncorr-phred:7;type:low-freq-var
05K4138 2407 C>T 0.999135 basecount-A:26;basecount-C:28;basecount-G:22;basecount-T:87745;coverage:87821;pvalue-phred:NA;strandbias-pvalue-corr:24.9728337421;strandbias-pvalue-uncorr:0.254824834103;strandbias-pvalue-uncorr-phred:6;type:consensus-var
05K4138 2410 G>A 0.00286187 basecount-A:258;basecount-C:19;basecount-G:89839;basecount-T:35;coverage:90090;pvalue:1.9783034328e-45;pvalue-phred:447;strandbias-pvalue-corr:20.5965411559;strandbias-pvalue-uncorr:0.792174659841;strandbias-pvalue-uncorr-phred:1;type:low-freq-var
05K4138 2524 A>G 0.00246308 basecount-A:101190;basecount-C:36;basecount-G:250;basecount-T:23;coverage:101437;pvalue:1.27863927849e-60;pvalue-phred:599;strandbias-pvalue-corr:31.4725127276;strandbias-pvalue-uncorr:0.642296178115;strandbias-pvalue-uncorr-phred:2;type:low-freq-var
05K4138 2526 C>T 0.00197865 basecount-A:37;basecount-C:99794;basecount-G:39;basecount-T:198;coverage:99991;pvalue:6.26631210817e-18;pvalue-phred:172;strandbias-pvalue-corr:11.7655673475;strandbias-pvalue-uncorr:0.0933775186306;strandbias-pvalue-uncorr-phred:10;type:low-freq-var
05K4138 2564 G>A 0.00179437 basecount-A:185;basecount-C:13;basecount-G:102853;basecount-T:49;coverage:103045;pvalue:3.41899142179e-10;pvalue-phred:95;strandbias-pvalue-corr:11.5654957181;strandbias-pvalue-uncorr:0.0910668954185;strandbias-pvalue-uncorr-phred:10;type:low-freq-var
05K4138 2678 A>T 0.00361408 basecount-A:99443;basecount-C:42;basecount-G:41;basecount-T:361;coverage:99791;pvalue:3.98783800552e-92;pvalue-phred:914;strandbias-pvalue-corr:18.2208795454;strandbias-pvalue-uncorr:0.867660930735;strandbias-pvalue-uncorr-phred:1;type:low-freq-var
05K4138 2681 G>A 0.0018606 basecount-A:186;basecount-C:17;basecount-G:99738;basecount-T:27;coverage:99923;pvalue:1.93431127124e-24;pvalue-phred:237;strandbias-pvalue-corr:36.436174684;strandbias-pvalue-uncorr:0.587680236838;strandbias-pvalue-uncorr-phred:2;type:low-freq-var
05K4138 2697 T>C 0.00289675 basecount-A:35;basecount-C:289;basecount-G:56;basecount-T:99387;coverage:99659;pvalue:4.6795427833e-33;pvalue-phred:323;strandbias-pvalue-corr:20.4436610158;strandbias-pvalue-uncorr:0.191062252484;strandbias-pvalue-uncorr-phred:7;type:low-freq-var
05K4138 2718 G>A 0.00263452 basecount-A:257;basecount-C:34;basecount-G:97214;basecount-T:46;coverage:97434;pvalue:3.67178001513e-08;pvalue-phred:74;strandbias-pvalue-corr:22.6547724406;strandbias-pvalue-uncorr:0.781199049677;strandbias-pvalue-uncorr-phred:1;type:low-freq-var
05K4138 2719 G>A 0.0098714 basecount-A:958;basecount-C:22;basecount-G:96026;basecount-T:42;coverage:96921;pvalue:0.0;pvalue-phred:9223372036854775807;strandbias-pvalue-corr:1.0;strandbias-pvalue-uncorr:1.0;strandbias-pvalue-uncorr-phred:0;type:low-freq-var
05K4138 2723 A>G 0.00327911 basecount-A:92069;basecount-C:15;basecount-G:303;basecount-T:16;coverage:92352;pvalue:2.26928035778e-11;pvalue-phred:106;strandbias-pvalue-corr:35.9597925322;strandbias-pvalue-uncorr:0.58950479561;strandbias-pvalue-uncorr-phred:2;type:low-freq-var
05K4138 2840 C>T 0.00294828 basecount-A:63;basecount-C:106436;basecount-G:28;basecount-T:315;coverage:106738;pvalue:2.9035821812e-37;pvalue-phred:365;strandbias-pvalue-corr:8.84365508447;strandbias-pvalue-uncorr:0.0680281160344;strandbias-pvalue-uncorr-phred:12;type:low-freq-var
05K4138 2891 T>C 0.0027565 basecount-A:33;basecount-C:294;basecount-G:42;basecount-T:106288;coverage:106556;pvalue:2.01802518696e-22;pvalue-phred:217;strandbias-pvalue-corr:37.7162111039;strandbias-pvalue-uncorr:0.5312142409;strandbias-pvalue-uncorr-phred:3;type:low-freq-var
05K4138 2969 A>G 0.00353186 basecount-A:111370;basecount-C:50;basecount-G:395;basecount-T:24;coverage:111732;pvalue:2.41702993737e-54;pvalue-phred:536;strandbias-pvalue-corr:12.795771751;strandbias-pvalue-uncorr:0.107527493706;strandbias-pvalue-uncorr-phred:10;type:low-freq-var
05K4138 3042 A>G 0.0943975 basecount-A:94478;basecount-C:35;basecount-G:9855;basecount-T:31;coverage:103707;pvalue:0.0;pvalue-phred:9223372036854775807;strandbias-pvalue-corr:0.607828369366;strandbias-pvalue-uncorr:0.00419191978873;strandbias-pvalue-uncorr-phred:24;type:low-freq-var
05K4138 3085 A>G 0.99887 basecount-A:59;basecount-C:32;basecount-G:108742;basecount-T:32;coverage:108865;pvalue-phred:NA;strandbias-pvalue-corr:0.590776864352;strandbias-pvalue-uncorr:0.00404641687912;strandbias-pvalue-uncorr-phred:24;type:consensus-var
05K4138 3102 C>T 0.00330412 basecount-A:76;basecount-C:110895;basecount-G:37;basecount-T:368;coverage:111250;pvalue:2.91224557045e-64;pvalue-phred:635;strandbias-pvalue-corr:35.3056476193;strandbias-pvalue-uncorr:0.441320595241;strandbias-pvalue-uncorr-phred:4;type:low-freq-var
05K4138 3112 A>G 0.003386 basecount-A:112100;basecount-C:16;basecount-G:381;basecount-T:25;coverage:112466;pvalue:4.33429579575e-132;pvalue-phred:1314;strandbias-pvalue-corr:20.1492228695;strandbias-pvalue-uncorr:0.183174753359;strandbias-pvalue-uncorr-phred:7;type:low-freq-var
05K4138 3216 G>A 0.00191686 basecount-A:216;basecount-C:39;basecount-G:112379;basecount-T:50;coverage:112593;pvalue:4.57441280753e-10;pvalue-phred:93;strandbias-pvalue-corr:4.46301581701;strandbias-pvalue-uncorr:0.0321080274605;strandbias-pvalue-uncorr-phred:15;type:low-freq-var
05K4138 3247 C>T 0.99696 basecount-A:95;basecount-C:49;basecount-G:162;basecount-T:100360;coverage:100666;pvalue-phred:NA;strandbias-pvalue-corr:24.0720985243;strandbias-pvalue-uncorr:0.776519307235;strandbias-pvalue-uncorr-phred:1;type:consensus-var
05K4138 3313 T>G 0.00246761 basecount-A:27;basecount-C:43;basecount-G:268;basecount-T:108269;coverage:108518;pvalue:2.83008634891e-29;pvalue-phred:285;strandbias-pvalue-corr:20.2689586757;strandbias-pvalue-uncorr:0.844539944819;strandbias-pvalue-uncorr-phred:1;type:low-freq-var
05K4138 3325 A>G 0.00291321 basecount-A:107737;basecount-C:48;basecount-G:315;basecount-T:28;coverage:108029;pvalue:1.10210564283e-19;pvalue-phred:190;strandbias-pvalue-corr:31.9842442839;strandbias-pvalue-uncorr:0.363457321408;strandbias-pvalue-uncorr-phred:4;type:low-freq-var
05K4138 3338 A>G 0.00219256 basecount-A:104169;basecount-C:24;basecount-G:229;basecount-T:22;coverage:104386;pvalue:7.34776427337e-15;pvalue-phred:141;strandbias-pvalue-corr:32.915692713;strandbias-pvalue-uncorr:0.621050805906;strandbias-pvalue-uncorr-phred:2;type:low-freq-var
05K4138 3384 G>T 0.00230973 basecount-A:29;basecount-C:23;basecount-G:105344;basecount-T:244;coverage:105587;pvalue:6.76704624973e-51;pvalue-phred:502;strandbias-pvalue-corr:23.5550671888;strandbias-pvalue-uncorr:0.235550671888;strandbias-pvalue-uncorr-phred:6;type:low-freq-var
05K4138 3457 C>T 0.0740303 basecount-A:82;basecount-C:87566;basecount-G:33;basecount-T:7010;coverage:94246;pvalue:0.0;pvalue-phred:9223372036854775807;strandbias-pvalue-corr:31.0444751027;strandbias-pvalue-uncorr:0.674879893536;strandbias-pvalue-uncorr-phred:2;type:low-freq-var
05K4138 3511 G>C 0.998526 basecount-A:68;basecount-C:99604;basecount-G:49;basecount-T:30;coverage:99751;pvalue-phred:NA;strandbias-pvalue-corr:0.123577162919;strandbias-pvalue-uncorr:0.000818391807408;strandbias-pvalue-uncorr-phred:31;type:consensus-var
05K4138 3557 A>G 0.00402878 basecount-A:95849;basecount-C:33;basecount-G:388;basecount-T:37;coverage:96186;pvalue:2.78346387388e-64;pvalue-phred:636;strandbias-pvalue-corr:19.8988779378;strandbias-pvalue-uncorr:0.179269170611;strandbias-pvalue-uncorr-phred:7;type:low-freq-var
05K4138 3573 T>C 0.0032318 basecount-A:25;basecount-C:315;basecount-G:19;basecount-T:97110;coverage:97412;pvalue:4.64752428043e-65;pvalue-phred:643;strandbias-pvalue-corr:19.7426393059;strandbias-pvalue-uncorr:0.858375621994;strandbias-pvalue-uncorr-phred:1;type:low-freq-var
05K4138 3576 C>G 0.00239163 basecount-A:29;basecount-C:97135;basecount-G:233;basecount-T:26;coverage:97361;pvalue:3.26422236145e-41;pvalue-phred:405;strandbias-pvalue-corr:0.944743013047;strandbias-pvalue-uncorr:0.944743013047;strandbias-pvalue-uncorr-phred:0;type:low-freq-var
05K4138 3602 C>T 0.00315198 basecount-A:39;basecount-C:99247;basecount-G:20;basecount-T:314;coverage:99533;pvalue:1.42785940226e-32;pvalue-phred:318;strandbias-pvalue-corr:29.7404027245;strandbias-pvalue-uncorr:0.326817612357;strandbias-pvalue-uncorr-phred:5;type:low-freq-var
05K4138 3679 G>A 0.00246931 basecount-A:251;basecount-C:28;basecount-G:101330;basecount-T:39;coverage:101584;pvalue:3.51030392899e-30;pvalue-phred:295;strandbias-pvalue-corr:35.8105740018;strandbias-pvalue-uncorr:0.471191763182;strandbias-pvalue-uncorr-phred:3;type:low-freq-var
05K4138 3762 T>C 0.00220067 basecount-A:17;basecount-C:204;basecount-G:21;basecount-T:92457;coverage:92649;pvalue:5.13145286373e-34;pvalue-phred:333;strandbias-pvalue-corr:23.7035276046;strandbias-pvalue-uncorr:0.234688392125;strandbias-pvalue-uncorr-phred:6;type:low-freq-var
05K4138 3774 A>G 0.00214285 basecount-A:91214;basecount-C:28;basecount-G:196;basecount-T:29;coverage:91388;pvalue:7.07785029365e-18;pvalue-phred:172;strandbias-pvalue-corr:38.1758305959;strandbias-pvalue-uncorr:0.522956583506;strandbias-pvalue-uncorr-phred:3;type:low-freq-var
05K4138 3779 C>T 0.00267006 basecount-A:46;basecount-C:89931;basecount-G:42;basecount-T:241;coverage:90163;pvalue:2.267426252e-29;pvalue-phred:286;strandbias-pvalue-corr:15.9985293206;strandbias-pvalue-uncorr:0.888807184479;strandbias-pvalue-uncorr-phred:1;type:low-freq-var
05K4138 3797 C>T 0.999022 basecount-A:27;basecount-C:41;basecount-G:23;basecount-T:93002;coverage:93093;pvalue-phred:NA;strandbias-pvalue-corr:3.96082320967;strandbias-pvalue-uncorr:0.0280909447494;strandbias-pvalue-uncorr-phred:16;type:consensus-var
05K4138 3832 C>A 0.00284242 basecount-A:262;basecount-C:91877;basecount-G:18;basecount-T:18;coverage:92120;pvalue:1.67286112817e-79;pvalue-phred:788;strandbias-pvalue-corr:1.0;strandbias-pvalue-uncorr:1.0;strandbias-pvalue-uncorr-phred:0;type:low-freq-var
05K4138 3841 G>C 0.00284935 basecount-A:21;basecount-C:254;basecount-G:88827;basecount-T:41;coverage:89084;pvalue:6.67681448773e-26;pvalue-phred:252;strandbias-pvalue-corr:12.1757948374;strandbias-pvalue-uncorr:0.0981918938498;strandbias-pvalue-uncorr-phred:10;type:low-freq-var
05K4138 3888 C>A 0.00255041 basecount-A:204;basecount-C:79736;basecount-G:19;basecount-T:28;coverage:79935;pvalue:4.44650424074e-20;pvalue-phred:194;strandbias-pvalue-corr:34.4497302911;strandbias-pvalue-uncorr:0.604381233177;strandbias-pvalue-uncorr-phred:2;type:low-freq-var
05K4138 3916 T>C 0.998435 basecount-A:43;basecount-C:75931;basecount-G:26;basecount-T:50;coverage:76050;pvalue-phred:NA;strandbias-pvalue-corr:13.7065251864;strandbias-pvalue-uncorr:0.116156993105;strandbias-pvalue-uncorr-phred:9;type:consensus-var
05K4138 3919 C>T 0.998841 basecount-A:15;basecount-C:42;basecount-G:28;basecount-T:73282;coverage:73367;pvalue-phred:NA;strandbias-pvalue-corr:4.10109150108;strandbias-pvalue-uncorr:0.029293510722;strandbias-pvalue-uncorr-phred:15;type:consensus-var
05K4138 3937 T>C 0.00281457 basecount-A:6;basecount-C:204;basecount-G:12;basecount-T:72258;coverage:72455;pvalue:1.75902746587e-84;pvalue-phred:838;strandbias-pvalue-corr:0.941496590369;strandbias-pvalue-uncorr:0.941496590369;strandbias-pvalue-uncorr-phred:0;type:low-freq-var
05K4138 3979 G>A 0.00263667 basecount-A:158;basecount-C:22;basecount-G:59689;basecount-T:55;coverage:59858;pvalue:2.71815394026e-08;pvalue-phred:76;strandbias-pvalue-corr:18.9628558232;strandbias-pvalue-uncorr:0.861947991963;strandbias-pvalue-uncorr-phred:1;type:low-freq-var
05K4138 4019 C>T 0.00222496 basecount-A:26;basecount-C:92320;basecount-G:34;basecount-T:206;coverage:92518;pvalue:7.45250739734e-12;pvalue-phred:111;strandbias-pvalue-corr:28.9278193975;strandbias-pvalue-uncorr:0.70555657067;strandbias-pvalue-uncorr-phred:2;type:low-freq-var
05K4138 4036 A>G 0.0016453 basecount-A:123134;basecount-C:21;basecount-G:203;basecount-T:24;coverage:123325;pvalue:5.0554865822e-10;pvalue-phred:93;strandbias-pvalue-corr:28.164443267;strandbias-pvalue-uncorr:0.741169559658;strandbias-pvalue-uncorr-phred:1;type:low-freq-var
05K4138 4089 C>G 0.00324332 basecount-A:179;basecount-C:142079;basecount-G:463;basecount-T:34;coverage:142509;pvalue:6.25105794405e-11;pvalue-phred:102;strandbias-pvalue-corr:30.4725459001;strandbias-pvalue-uncorr:0.677167686669;strandbias-pvalue-uncorr-phred:2;type:low-freq-var
05K4138 4363 C>T 0.00350543 basecount-A:58;basecount-C:138072;basecount-G:26;basecount-T:486;coverage:138534;pvalue:4.68058746118e-28;pvalue-phred:273;strandbias-pvalue-corr:37.6062260255;strandbias-pvalue-uncorr:0.569791303416;strandbias-pvalue-uncorr-phred:2;type:low-freq-var
05K4138 4408 C>T 0.998509 basecount-A:74;basecount-C:127;basecount-G:51;basecount-T:168727;coverage:168979;pvalue-phred:NA;strandbias-pvalue-corr:1.05932908553;strandbias-pvalue-uncorr:0.00735645198287;strandbias-pvalue-uncorr-phred:21;type:consensus-var
05K4138 4450 A>G 0.00270791 basecount-A:94230;basecount-C:34;basecount-G:256;basecount-T:18;coverage:94470;pvalue:8.32665814561e-60;pvalue-phred:591;strandbias-pvalue-corr:31.5708332589;strandbias-pvalue-uncorr:0.631416665177;strandbias-pvalue-uncorr-phred:2;type:low-freq-var
05K4138 4543 T>C 0.00646723 basecount-A:39;basecount-C:481;basecount-G:26;basecount-T:73829;coverage:74276;pvalue:1.24691682286e-134;pvalue-phred:1339;strandbias-pvalue-corr:22.0612281722;strandbias-pvalue-uncorr:0.208124794077;strandbias-pvalue-uncorr-phred:7;type:low-freq-var
05K4138 4572 T>C 0.00174526 basecount-A:25;basecount-C:150;basecount-G:31;basecount-T:85741;coverage:85885;pvalue:1.57854147949e-14;pvalue-phred:138;strandbias-pvalue-corr:0.930481025509;strandbias-pvalue-uncorr:0.930481025509;strandbias-pvalue-uncorr-phred:0;type:low-freq-var
05K4138 4861 C>T 0.00474185 basecount-A:64;basecount-C:82392;basecount-G:30;basecount-T:393;coverage:82741;pvalue:6.36630742539e-13;pvalue-phred:122;strandbias-pvalue-corr:21.168647392;strandbias-pvalue-uncorr:0.784023977482;strandbias-pvalue-uncorr-phred:1;type:low-freq-var
05K4138 4937 G>T 0.00369463 basecount-A:41;basecount-C:22;basecount-G:81645;basecount-T:303;coverage:81957;pvalue:5.68580054719e-99;pvalue-phred:982;strandbias-pvalue-corr:37.7726181997;strandbias-pvalue-uncorr:0.510440786482;strandbias-pvalue-uncorr-phred:3;type:low-freq-var
05K4138 4971 G>T 0.0029966 basecount-A:24;basecount-C:16;basecount-G:69164;basecount-T:208;coverage:69364;pvalue:7.19471931044e-23;pvalue-phred:221;strandbias-pvalue-corr:25.3929958563;strandbias-pvalue-uncorr:0.769484722918;strandbias-pvalue-uncorr-phred:1;type:low-freq-var
05K4138 4999 C>T 0.0152292 basecount-A:102;basecount-C:69378;basecount-G:33;basecount-T:1075;coverage:70157;pvalue:6.94323779729e-26;pvalue-phred:252;strandbias-pvalue-corr:36.5675453042;strandbias-pvalue-uncorr:0.580437227051;strandbias-pvalue-uncorr-phred:2;type:low-freq-var
05K4138 5058 A>G 0.00354337 basecount-A:80107;basecount-C:26;basecount-G:285;basecount-T:14;coverage:80386;pvalue:1.9010584531e-58;pvalue-phred:577;strandbias-pvalue-corr:32.0511773798;strandbias-pvalue-uncorr:0.381561635474;strandbias-pvalue-uncorr-phred:4;type:low-freq-var
05K4138 5062 C>T 0.0046942 basecount-A:26;basecount-C:81374;basecount-G:19;basecount-T:384;coverage:81747;pvalue:2.23586256039e-113;pvalue-phred:1127;strandbias-pvalue-corr:0.915445444199;strandbias-pvalue-uncorr:0.915445444199;strandbias-pvalue-uncorr-phred:0;type:low-freq-var
05K4138 5105 C>T 0.00413836 basecount-A:32;basecount-C:76471;basecount-G:21;basecount-T:318;coverage:76761;pvalue:1.58338906454e-23;pvalue-phred:228;strandbias-pvalue-corr:7.34804233337;strandbias-pvalue-uncorr:0.055666987374;strandbias-pvalue-uncorr-phred:13;type:low-freq-var
05K4138 5161 A>T 0.0046679 basecount-A:78206;basecount-C:26;basecount-G:23;basecount-T:367;coverage:78549;pvalue:7.62221245581e-76;pvalue-phred:751;strandbias-pvalue-corr:0.423540951699;strandbias-pvalue-uncorr:0.00288123096394;strandbias-pvalue-uncorr-phred:25;type:low-freq-var
05K4138 5209 C>T 0.00525665 basecount-A:38;basecount-C:92468;basecount-G:30;basecount-T:489;coverage:92937;pvalue:1.61516230446e-192;pvalue-phred:1918;strandbias-pvalue-corr:12.0906603325;strandbias-pvalue-uncorr:0.0982980514841;strandbias-pvalue-uncorr-phred:10;type:low-freq-var
05K4138 5260 A>G 0.0052756 basecount-A:92522;basecount-C:33;basecount-G:491;basecount-T:24;coverage:92971;pvalue:1.9045706783e-46;pvalue-phred:457;strandbias-pvalue-corr:14.2356450845;strandbias-pvalue-uncorr:0.122721078315;strandbias-pvalue-uncorr-phred:9;type:low-freq-var
05K4138 5350 C>T 0.00603839 basecount-A:79;basecount-C:99139;basecount-G:40;basecount-T:603;coverage:99702;pvalue:3.68855615134e-156;pvalue-phred:1554;strandbias-pvalue-corr:34.8939083748;strandbias-pvalue-uncorr:0.60161910991;strandbias-pvalue-uncorr-phred:2;type:low-freq-var
05K4138 5379 C>A 0.00735653 basecount-A:724;basecount-C:97638;basecount-G:21;basecount-T:33;coverage:98244;pvalue:2.30774016712e-31;pvalue-phred:306;strandbias-pvalue-corr:31.2753797482;strandbias-pvalue-uncorr:0.651570411421;strandbias-pvalue-uncorr-phred:2;type:low-freq-var
05K4138 5401 C>T 0.00323356 basecount-A:49;basecount-C:98267;basecount-G:18;basecount-T:319;coverage:98567;pvalue:6.24180686264e-31;pvalue-phred:302;strandbias-pvalue-corr:29.8649147762;strandbias-pvalue-uncorr:0.678748063095;strandbias-pvalue-uncorr-phred:2;type:low-freq-var
05K4138 5407 G>A 0.998605 basecount-A:93786;basecount-C:35;basecount-G:74;basecount-T:22;coverage:93917;pvalue-phred:NA;strandbias-pvalue-corr:27.8191967716;strandbias-pvalue-uncorr:0.292833650227;strandbias-pvalue-uncorr-phred:5;type:consensus-var
05K4138 5584 C>T 0.00399444 basecount-A:33;basecount-C:90950;basecount-G:29;basecount-T:365;coverage:91307;pvalue:9.85045183672e-113;pvalue-phred:1120;strandbias-pvalue-corr:8.58389233715;strandbias-pvalue-uncorr:0.0655258957034;strandbias-pvalue-uncorr-phred:12;type:low-freq-var
05K4138 5684 A>G 0.00222044 basecount-A:85797;basecount-C:16;basecount-G:191;basecount-T:15;coverage:85977;pvalue:5.74761730564e-09;pvalue-phred:82;strandbias-pvalue-corr:20.2085181285;strandbias-pvalue-uncorr:0.185399248885;strandbias-pvalue-uncorr-phred:7;type:low-freq-var
05K4138 5725 T>C 0.998973 basecount-A:23;basecount-C:84664;basecount-G:38;basecount-T:26;coverage:84751;pvalue-phred:NA;strandbias-pvalue-corr:29.8850350826;strandbias-pvalue-uncorr:0.695000815874;strandbias-pvalue-uncorr-phred:2;type:consensus-var
05K4138 5745 C>A 0.00576133 basecount-A:543;basecount-C:93659;basecount-G:19;basecount-T:28;coverage:94085;pvalue:8.99940496161e-07;pvalue-phred:60;strandbias-pvalue-corr:7.04558435213;strandbias-pvalue-uncorr:0.0529743184371;strandbias-pvalue-uncorr-phred:13;type:low-freq-var
05K4138 5875 G>A 0.00495597 basecount-A:466;basecount-C:40;basecount-G:93476;basecount-T:46;coverage:93919;pvalue:1.42355597917e-81;pvalue-phred:808;strandbias-pvalue-corr:37.0852512399;strandbias-pvalue-uncorr:0.494470016532;strandbias-pvalue-uncorr-phred:3;type:low-freq-var
05K4138 5984 T>A 0.00557944 basecount-A:488;basecount-C:36;basecount-G:302;basecount-T:86638;coverage:87115;pvalue:1.16481216874e-41;pvalue-phred:409;strandbias-pvalue-corr:28.2262644787;strandbias-pvalue-uncorr:0.705656611968;strandbias-pvalue-uncorr-phred:2;type:low-freq-var
05K4138 6066 A>C 0.00322435 basecount-A:84027;basecount-C:272;basecount-G:48;basecount-T:11;coverage:84288;pvalue:1.48772769299e-42;pvalue-phred:418;strandbias-pvalue-corr:33.9243279819;strandbias-pvalue-uncorr:0.605791571105;strandbias-pvalue-uncorr-phred:2;type:low-freq-var
05K4138 6465 T>C 0.0058639 basecount-A:13;basecount-C:43;basecount-G:7;basecount-T:7270;coverage:7287;pvalue:4.07890130352e-07;pvalue-phred:64;strandbias-pvalue-corr:0.181990988837;strandbias-pvalue-uncorr:0.00121327325891;strandbias-pvalue-uncorr-phred:29;type:low-freq-var
05K4138 6567 T>C 0.00167196 basecount-A:9;basecount-C:129;basecount-G:21;basecount-T:76996;coverage:77113;pvalue:9.59512476171e-09;pvalue-phred:80;strandbias-pvalue-corr:16.8636896524;strandbias-pvalue-uncorr:0.887562613283;strandbias-pvalue-uncorr-phred:1;type:low-freq-var
05K4138 6597 C>A 0.00146867 basecount-A:189;basecount-C:128434;basecount-G:24;basecount-T:41;coverage:128632;pvalue:3.67024890147e-13;pvalue-phred:124;strandbias-pvalue-corr:20.7598284808;strandbias-pvalue-uncorr:0.830393139231;strandbias-pvalue-uncorr-phred:1;type:low-freq-var
05K4138 6608 T>C 0.00180172 basecount-A:34;basecount-C:249;basecount-G:52;basecount-T:137866;coverage:138087;pvalue:2.26082431263e-08;pvalue-phred:76;strandbias-pvalue-corr:11.9529908438;strandbias-pvalue-uncorr:0.0956239267507;strandbias-pvalue-uncorr-phred:10;type:low-freq-var
05K4138 6631 A>T 0.998578 basecount-A:91;basecount-C:44;basecount-G:48;basecount-T:128535;coverage:128718;pvalue-phred:NA;strandbias-pvalue-corr:0.902947924371;strandbias-pvalue-uncorr:0.902947924371;strandbias-pvalue-uncorr-phred:0;type:consensus-var
05K4138 6638 G>A 0.00192273 basecount-A:234;basecount-C:35;basecount-G:121388;basecount-T:45;coverage:121614;pvalue:1.40792990452e-21;pvalue-phred:209;strandbias-pvalue-corr:37.0979542213;strandbias-pvalue-uncorr:0.537651510454;strandbias-pvalue-uncorr-phred:3;type:low-freq-var
05K4138 6769 C>T 0.998185 basecount-A:46;basecount-C:62;basecount-G:40;basecount-T:81406;coverage:81554;pvalue-phred:NA;strandbias-pvalue-corr:17.579461599;strandbias-pvalue-uncorr:0.1542058035;strandbias-pvalue-uncorr-phred:8;type:consensus-var
05K4138 6779 G>A 0.00191051 basecount-A:164;basecount-C:14;basecount-G:85637;basecount-T:26;coverage:85791;pvalue:2.32702526368e-16;pvalue-phred:156;strandbias-pvalue-corr:35.0608839504;strandbias-pvalue-uncorr:0.449498512185;strandbias-pvalue-uncorr-phred:3;type:low-freq-var
05K4138 7516 T>C 0.00323849 basecount-A:27;basecount-C:308;basecount-G:25;basecount-T:94746;coverage:95036;pvalue:4.74075587011e-67;pvalue-phred:663;strandbias-pvalue-corr:28.6885818775;strandbias-pvalue-uncorr:0.305197679548;strandbias-pvalue-uncorr-phred:5;type:low-freq-var
05K4138 7555 T>C 0.998298 basecount-A:60;basecount-C:86785;basecount-G:25;basecount-T:63;coverage:86933;pvalue-phred:NA;strandbias-pvalue-corr:33.1811657597;strandbias-pvalue-uncorr:0.614466032587;strandbias-pvalue-uncorr-phred:2;type:consensus-var
05K4138 7638 A>G 0.0021268 basecount-A:91445;basecount-C:29;basecount-G:195;basecount-T:18;coverage:91625;pvalue:1.90799269929e-13;pvalue-phred:127;strandbias-pvalue-corr:23.7456832034;strandbias-pvalue-uncorr:0.239855385893;strandbias-pvalue-uncorr-phred:6;type:low-freq-var
05K4138 7653 C>T 0.00565692 basecount-A:32;basecount-C:94330;basecount-G:29;basecount-T:537;coverage:94851;pvalue:4.82548651483e-291;pvalue-phred:2903;strandbias-pvalue-corr:16.1492824271;strandbias-pvalue-uncorr:0.140428542844;strandbias-pvalue-uncorr-phred:9;type:low-freq-var
05K4138 7654 C>T 0.00163938 basecount-A:42;basecount-C:94936;basecount-G:24;basecount-T:156;coverage:95092;pvalue:2.70004802711e-17;pvalue-phred:166;strandbias-pvalue-corr:0.9320929656;strandbias-pvalue-uncorr:0.9320929656;strandbias-pvalue-uncorr-phred:0;type:low-freq-var
05K4138 7657 T>C 0.00144236 basecount-A:39;basecount-C:139;basecount-G:27;basecount-T:96165;coverage:96297;pvalue:6.41801027378e-09;pvalue-phred:82;strandbias-pvalue-corr:21.9433807245;strandbias-pvalue-uncorr:0.783692168732;strandbias-pvalue-uncorr-phred:1;type:low-freq-var
05K4138 7807 A>G 0.00286541 basecount-A:102608;basecount-C:27;basecount-G:295;basecount-T:22;coverage:102876;pvalue:2.87701594667e-08;pvalue-phred:75;strandbias-pvalue-corr:12.7714568646;strandbias-pvalue-uncorr:0.106428807205;strandbias-pvalue-uncorr-phred:10;type:low-freq-var
05K4138 7913 A>G 0.998711 basecount-A:67;basecount-C:22;basecount-G:99196;basecount-T:39;coverage:99324;pvalue-phred:NA;strandbias-pvalue-corr:23.1693982394;strandbias-pvalue-uncorr:0.222782675379;strandbias-pvalue-uncorr-phred:7;type:consensus-var
05K4138 8125 C>A 0.00166837 basecount-A:150;basecount-C:89714;basecount-G:29;basecount-T:15;coverage:89842;pvalue:2.91010186362e-13;pvalue-phred:125;strandbias-pvalue-corr:1.0;strandbias-pvalue-uncorr:1.0;strandbias-pvalue-uncorr-phred:0;type:low-freq-var
05K4138 8136 G>A 0.0016272 basecount-A:148;basecount-C:16;basecount-G:90764;basecount-T:26;coverage:90909;pvalue:8.4918208251e-24;pvalue-phred:231;strandbias-pvalue-corr:14.0520484184;strandbias-pvalue-uncorr:0.120102977935;strandbias-pvalue-uncorr-phred:9;type:low-freq-var
05K4138 8180 A>G 0.00177656 basecount-A:83115;basecount-C:21;basecount-G:148;basecount-T:23;coverage:83251;pvalue:5.40596675155e-12;pvalue-phred:113;strandbias-pvalue-corr:1.0;strandbias-pvalue-uncorr:1.0;strandbias-pvalue-uncorr-phred:0;type:low-freq-var
05K4138 8311 C>T 0.00166094 basecount-A:59;basecount-C:105092;basecount-G:36;basecount-T:175;coverage:105275;pvalue:1.19181943382e-11;pvalue-phred:109;strandbias-pvalue-corr:1.0;strandbias-pvalue-uncorr:1.0;strandbias-pvalue-uncorr-phred:0;type:low-freq-var
05K4138 8331 G>A 0.00139755 basecount-A:207;basecount-C:36;basecount-G:147836;basecount-T:37;coverage:148034;pvalue:1.00635890233e-10;pvalue-phred:100;strandbias-pvalue-corr:35.2148768725;strandbias-pvalue-uncorr:0.596862319873;strandbias-pvalue-uncorr-phred:2;type:low-freq-var
05K4138 8342 T>C 0.998445 basecount-A:136;basecount-C:175883;basecount-G:93;basecount-T:45;coverage:176157;pvalue-phred:NA;strandbias-pvalue-corr:30.6576021191;strandbias-pvalue-uncorr:0.340640023545;strandbias-pvalue-uncorr-phred:5;type:consensus-var
05K4138 8584 C>T 0.00929457 basecount-A:15;basecount-C:8297;basecount-G:2;basecount-T:78;coverage:8375;pvalue:1.46388676095e-30;pvalue-phred:298;strandbias-pvalue-corr:34.3510649231;strandbias-pvalue-uncorr:0.418915425891;strandbias-pvalue-uncorr-phred:4;type:low-freq-var
05K4138 8677 C>A 0.0029414 basecount-A:471;basecount-C:159583;basecount-G:32;basecount-T:42;coverage:160012;pvalue:1.85637467816e-54;pvalue-phred:537;strandbias-pvalue-corr:0.938347968495;strandbias-pvalue-uncorr:0.938347968495;strandbias-pvalue-uncorr-phred:0;type:low-freq-var
05K4138 8728 C>T 0.99917 basecount-A:29;basecount-C:35;basecount-G:28;basecount-T:110784;coverage:110876;pvalue-phred:NA;strandbias-pvalue-corr:0.296772685702;strandbias-pvalue-uncorr:0.00200522084934;strandbias-pvalue-uncorr-phred:27;type:consensus-var
05K4138 8740 G>A 0.00210221 basecount-A:197;basecount-C:38;basecount-G:93442;basecount-T:34;coverage:93626;pvalue:1.00965450872e-07;pvalue-phred:70;strandbias-pvalue-corr:12.595679861;strandbias-pvalue-uncorr:0.104096527777;strandbias-pvalue-uncorr-phred:10;type:low-freq-var
05K4138 8755 A>G 0.00311775 basecount-A:77343;basecount-C:18;basecount-G:242;basecount-T:17;coverage:77570;pvalue:5.76387715732e-87;pvalue-phred:862;strandbias-pvalue-corr:4.86923411916;strandbias-pvalue-uncorr:0.0355418548844;strandbias-pvalue-uncorr-phred:14;type:low-freq-var
05K4138 9036 T>C 0.002512 basecount-A:27;basecount-C:224;basecount-G:32;basecount-T:88889;coverage:89088;pvalue:3.22884287805e-18;pvalue-phred:175;strandbias-pvalue-corr:37.463690221;strandbias-pvalue-uncorr:0.559159555538;strandbias-pvalue-uncorr-phred:3;type:low-freq-var
05K4138 9190 A>G 0.00222187 basecount-A:95162;basecount-C:18;basecount-G:212;basecount-T:23;coverage:95356;pvalue:7.6460156558e-27;pvalue-phred:261;strandbias-pvalue-corr:27.6634748106;strandbias-pvalue-uncorr:0.709319866939;strandbias-pvalue-uncorr-phred:1;type:low-freq-var
05K4138 9259 A>G 0.00269305 basecount-A:96571;basecount-C:53;basecount-G:261;basecount-T:31;coverage:96805;pvalue:3.56899922703e-13;pvalue-phred:124;strandbias-pvalue-corr:34.7525474486;strandbias-pvalue-uncorr:0.429043795662;strandbias-pvalue-uncorr-phred:4;type:low-freq-var
05K4138 9281 C>T 0.00232057 basecount-A:52;basecount-C:95805;basecount-G:17;basecount-T:223;coverage:96025;pvalue:6.66067183047e-15;pvalue-phred:142;strandbias-pvalue-corr:37.3851230659;strandbias-pvalue-uncorr:0.575155739476;strandbias-pvalue-uncorr-phred:2;type:low-freq-var
05K4138 9579 C>T 0.998454 basecount-A:71;basecount-C:37;basecount-G:27;basecount-T:87173;coverage:87308;pvalue-phred:NA;strandbias-pvalue-corr:1.13158680904;strandbias-pvalue-uncorr:0.00791319446878;strandbias-pvalue-uncorr-phred:21;type:consensus-var
05K4138 9641 A>G 0.00255754 basecount-A:81867;basecount-C:23;basecount-G:210;basecount-T:10;coverage:82054;pvalue:3.214812415e-29;pvalue-phred:285;strandbias-pvalue-corr:31.9506150731;strandbias-pvalue-uncorr:0.367248449116;strandbias-pvalue-uncorr-phred:4;type:low-freq-var
05K4138 9994 C>T 0.00229064 basecount-A:37;basecount-C:100547;basecount-G:30;basecount-T:231;coverage:100770;pvalue:6.31615882484e-29;pvalue-phred:282;strandbias-pvalue-corr:32.6883996125;strandbias-pvalue-uncorr:0.628623069471;strandbias-pvalue-uncorr-phred:2;type:low-freq-var
05K4138 10001 T>G 0.0530682 basecount-A:42;basecount-C:56;basecount-G:5533;basecount-T:98631;coverage:103900;pvalue:0.0;pvalue-phred:9223372036854775807;strandbias-pvalue-corr:30.3745282822;strandbias-pvalue-uncorr:0.341286834631;strandbias-pvalue-uncorr-phred:5;type:low-freq-var
05K4138 10080 C>T 0.00198766 basecount-A:65;basecount-C:105343;basecount-G:34;basecount-T:210;coverage:105559;pvalue:1.30282087983e-17;pvalue-phred:169;strandbias-pvalue-corr:28.4486499986;strandbias-pvalue-uncorr:0.305899462351;strandbias-pvalue-uncorr-phred:5;type:low-freq-var
05K4138 10095 G>A 0.00231647 basecount-A:243;basecount-C:25;basecount-G:104596;basecount-T:37;coverage:104810;pvalue:2.91978500088e-17;pvalue-phred:165;strandbias-pvalue-corr:17.7383089185;strandbias-pvalue-uncorr:0.886915445926;strandbias-pvalue-uncorr-phred:1;type:low-freq-var
05K4138 10144 C>T 0.00189746 basecount-A:43;basecount-C:97242;basecount-G:29;basecount-T:185;coverage:97412;pvalue:5.02068286553e-10;pvalue-phred:93;strandbias-pvalue-corr:31.8250927379;strandbias-pvalue-uncorr:0.383434852264;strandbias-pvalue-uncorr-phred:4;type:low-freq-var
05K4138 10189 A>G 0.185378 basecount-A:70584;basecount-C:25;basecount-G:16073;basecount-T:22;coverage:86156;pvalue:0.0;pvalue-phred:9223372036854775807;strandbias-pvalue-corr:0.244959296323;strandbias-pvalue-uncorr:0.00164402212297;strandbias-pvalue-uncorr-phred:28;type:low-freq-var
05K4138 10230 A>G 0.00192824 basecount-A:93641;basecount-C:25;basecount-G:181;basecount-T:21;coverage:93811;pvalue:3.48278306654e-39;pvalue-phred:385;strandbias-pvalue-corr:32.4788587343;strandbias-pvalue-uncorr:0.377661148073;strandbias-pvalue-uncorr-phred:4;type:low-freq-var
05K4138 10253 C>T 0.998796 basecount-A:36;basecount-C:43;basecount-G:34;basecount-T:93719;coverage:93832;pvalue-phred:NA;strandbias-pvalue-corr:28.113654023;strandbias-pvalue-uncorr:0.759828487108;strandbias-pvalue-uncorr-phred:1;type:consensus-var
05K4138 10336 T>C 0.00246472 basecount-A:10;basecount-C:215;basecount-G:26;basecount-T:86980;coverage:87170;pvalue:4.02545588274e-10;pvalue-phred:94;strandbias-pvalue-corr:26.8263758882;strandbias-pvalue-uncorr:0.766467882519;strandbias-pvalue-uncorr-phred:1;type:low-freq-var
