# Supplementary material for: Analysis of Dengue Virus Genetic Diversity during Human and Mosquito Infection Reveals Genetic Constraints
Source: PLoS Negl Trop Dis. 2015 Sep 1;9(9):e0004044. doi: 10.1371/journal.pntd.0004044 (PMC4556638; doi:10.1371/journal.pntd.0004044)
Supplement: S6 File — The LoFreq output.snp files for each sample in our data set are in the folder “SNP Files”. The read coverage graphs for each sample are in the folder “Coverage Plots”. (ZIP) [file pntd.0004044.s006.zip › S6_File/SNP Files/05K4139DK1-Aeg-GATCAG_read1_bwa-uniq-dups-marked_lofreq-final.snp]

05K4139 529 T>C 0.00756834 basecount-A:23	basecount-C:897	basecount-G:39	basecount-T:117561	coverage:118425	pvalue:0.0	pvalue-phred:9223372036854775807	strandbias-pvalue-corr:0.862724384155	strandbias-pvalue-uncorr:0.862724384155	strandbias-pvalue-uncorr-phred:1	type:low-freq-var
05K4139 1477 T>A 0.00344579 basecount-A:330	basecount-C:51	basecount-G:32	basecount-T:95356	coverage:95700	pvalue:5.74022878119e-111	pvalue-phred:1102	strandbias-pvalue-corr:2.32174547584	strandbias-pvalue-uncorr:0.058043636896	strandbias-pvalue-uncorr-phred:12	type:low-freq-var
05K4139 1640 T>C 0.00381898 basecount-A:34	basecount-C:373	basecount-G:41	basecount-T:97222	coverage:97581	pvalue:7.74292732107e-117	pvalue-phred:1161	strandbias-pvalue-corr:8.13182816155	strandbias-pvalue-uncorr:0.625525243196	strandbias-pvalue-uncorr-phred:2	type:low-freq-var
05K4139 1691 C>T 0.00235163 basecount-A:57	basecount-C:102142	basecount-G:42	basecount-T:241	coverage:102383	pvalue:3.49309099491e-10	pvalue-phred:95	strandbias-pvalue-corr:7.69255975534	strandbias-pvalue-uncorr:0.45250351502	strandbias-pvalue-uncorr-phred:3	type:low-freq-var
05K4139 1738 G>A 0.00350451 basecount-A:352	basecount-C:37	basecount-G:99968	basecount-T:85	coverage:100306	pvalue:3.16552839465e-22	pvalue-phred:215	strandbias-pvalue-corr:0.685715436621	strandbias-pvalue-uncorr:0.685715436621	strandbias-pvalue-uncorr-phred:2	type:low-freq-var
05K4139 1806 A>G 0.0134881 basecount-A:71866	basecount-C:12	basecount-G:983	basecount-T:18	coverage:72823	pvalue:0.0	pvalue-phred:9223372036854775807	strandbias-pvalue-corr:5.10127837899	strandbias-pvalue-uncorr:0.150037599382	strandbias-pvalue-uncorr-phred:8	type:low-freq-var
05K4139 1905 T>C 0.00549788 basecount-A:78	basecount-C:1280	basecount-G:92	basecount-T:231367	coverage:232625	pvalue:0.0	pvalue-phred:9223372036854775807	strandbias-pvalue-corr:9.0498232104	strandbias-pvalue-uncorr:0.361992928416	strandbias-pvalue-uncorr-phred:4	type:low-freq-var
05K4139 1947 C>T 0.00639306 basecount-A:99	basecount-C:168766	basecount-G:76	basecount-T:1087	coverage:169798	pvalue:0.0	pvalue-phred:9223372036854775807	strandbias-pvalue-corr:5.39725768283	strandbias-pvalue-uncorr:0.163553263116	strandbias-pvalue-uncorr-phred:8	type:low-freq-var
05K4139 2213 G>A 0.00296318 basecount-A:538	basecount-C:64	basecount-G:180819	basecount-T:141	coverage:181349	pvalue:2.77382783158e-93	pvalue-phred:926	strandbias-pvalue-corr:7.83007779465	strandbias-pvalue-uncorr:0.435004321925	strandbias-pvalue-uncorr-phred:4	type:low-freq-var
05K4139 2590 T>C 0.020059 basecount-A:32	basecount-C:2141	basecount-G:55	basecount-T:104507	coverage:106505	pvalue:0.0	pvalue-phred:9223372036854775807	strandbias-pvalue-corr:8.8978450996	strandbias-pvalue-uncorr:0.342224811523	strandbias-pvalue-uncorr-phred:5	type:low-freq-var
05K4139 2672 A>G 0.013595 basecount-A:104358	basecount-C:26	basecount-G:1439	basecount-T:25	coverage:105760	pvalue:0.0	pvalue-phred:9223372036854775807	strandbias-pvalue-corr:8.26966401	strandbias-pvalue-uncorr:0.551310934	strandbias-pvalue-uncorr-phred:3	type:low-freq-var
05K4139 2681 G>T 0.00210566 basecount-A:23	basecount-C:23	basecount-G:106110	basecount-T:224	coverage:106326	pvalue:1.13574929323e-45	pvalue-phred:449	strandbias-pvalue-corr:2.32066568731	strandbias-pvalue-uncorr:0.0566016021295	strandbias-pvalue-uncorr-phred:12	type:low-freq-var
05K4139 2719 G>A 0.0306042 basecount-A:3116	basecount-C:26	basecount-G:98626	basecount-T:48	coverage:101627	pvalue:0.0	pvalue-phred:9223372036854775807	strandbias-pvalue-corr:0.940645902207	strandbias-pvalue-uncorr:0.940645902207	strandbias-pvalue-uncorr-phred:0	type:low-freq-var
05K4139 2720 A>G 0.0119219 basecount-A:95181	basecount-C:24	basecount-G:1149	basecount-T:23	coverage:96237	pvalue:0.0	pvalue-phred:9223372036854775807	strandbias-pvalue-corr:7.28681658301	strandbias-pvalue-uncorr:0.251269537345	strandbias-pvalue-uncorr-phred:6	type:low-freq-var
05K4139 2802 T>A 0.00737931 basecount-A:753	basecount-C:84	basecount-G:149	basecount-T:101056	coverage:101646	pvalue:2.51954156525e-08	pvalue-phred:76	strandbias-pvalue-corr:0.671185521873	strandbias-pvalue-uncorr:0.671185521873	strandbias-pvalue-uncorr-phred:2	type:low-freq-var
05K4139 2839 C>A 0.0109498 basecount-A:1231	basecount-C:111065	basecount-G:47	basecount-T:79	coverage:112243	pvalue:0.0	pvalue-phred:9223372036854775807	strandbias-pvalue-corr:2.73679032014	strandbias-pvalue-uncorr:0.0701741107728	strandbias-pvalue-uncorr-phred:12	type:low-freq-var
05K4139 2934 G>T 0.0200165 basecount-A:56	basecount-C:78	basecount-G:111443	basecount-T:2279	coverage:113354	pvalue:0.0	pvalue-phred:9223372036854775807	strandbias-pvalue-corr:3.8021914314	strandbias-pvalue-uncorr:0.108634040897	strandbias-pvalue-uncorr-phred:10	type:low-freq-var
05K4139 3398 G>A 0.00280221 basecount-A:318	basecount-C:26	basecount-G:113090	basecount-T:48	coverage:113413	pvalue:6.77502200281e-43	pvalue-phred:422	strandbias-pvalue-corr:0.76832488946	strandbias-pvalue-uncorr:0.76832488946	strandbias-pvalue-uncorr-phred:1	type:low-freq-var
05K4139 3438 A>G 0.0119109 basecount-A:99891	basecount-C:34	basecount-G:1205	basecount-T:38	coverage:101045	pvalue:0.0	pvalue-phred:9223372036854775807	strandbias-pvalue-corr:8.71049602592	strandbias-pvalue-uncorr:0.322610963923	strandbias-pvalue-uncorr-phred:5	type:low-freq-var
05K4139 3838 G>A 0.0128357 basecount-A:1139	basecount-C:28	basecount-G:87475	basecount-T:95	coverage:88604	pvalue:0.0	pvalue-phred:9223372036854775807	strandbias-pvalue-corr:8.81539835613	strandbias-pvalue-uncorr:0.383278189397	strandbias-pvalue-uncorr-phred:4	type:low-freq-var
05K4139 4024 C>A 0.00344016 basecount-A:367	basecount-C:106231	basecount-G:41	basecount-T:42	coverage:106549	pvalue:2.04498696947e-11	pvalue-phred:107	strandbias-pvalue-corr:0.763802888938	strandbias-pvalue-uncorr:0.763802888938	strandbias-pvalue-uncorr-phred:1	type:low-freq-var
05K4139 4936 C>A 0.00221936 basecount-A:181	basecount-C:81337	basecount-G:16	basecount-T:21	coverage:81507	pvalue:5.84350308113e-26	pvalue-phred:252	strandbias-pvalue-corr:8.02639659444	strandbias-pvalue-uncorr:0.57331404246	strandbias-pvalue-uncorr-phred:2	type:low-freq-var
05K4139 4966 T>C 0.00227496 basecount-A:18	basecount-C:162	basecount-G:31	basecount-T:70999	coverage:71143	pvalue:5.41380534166e-15	pvalue-phred:143	strandbias-pvalue-corr:3.30225056896	strandbias-pvalue-uncorr:0.0917291824711	strandbias-pvalue-uncorr-phred:10	type:low-freq-var
05K4139 5062 C>T 0.00251061 basecount-A:28	basecount-C:82194	basecount-G:21	basecount-T:207	coverage:82390	pvalue:2.395725927e-18	pvalue-phred:176	strandbias-pvalue-corr:7.39705336821	strandbias-pvalue-uncorr:0.264180477436	strandbias-pvalue-uncorr-phred:6	type:low-freq-var
05K4139 5329 C>T 0.00209279 basecount-A:38	basecount-C:115322	basecount-G:33	basecount-T:242	coverage:115553	pvalue:4.61918877439e-09	pvalue-phred:83	strandbias-pvalue-corr:0.732406672272	strandbias-pvalue-uncorr:0.732406672272	strandbias-pvalue-uncorr-phred:1	type:low-freq-var
05K4139 5752 T>C 0.0510605 basecount-A:21	basecount-C:4964	basecount-G:42	basecount-T:92191	coverage:96893	pvalue:0.0	pvalue-phred:9223372036854775807	strandbias-pvalue-corr:7.40888888772	strandbias-pvalue-uncorr:0.238996415733	strandbias-pvalue-uncorr-phred:6	type:low-freq-var
05K4139 6229 C>T 0.0058581 basecount-A:89	basecount-C:83548	basecount-G:27	basecount-T:493	coverage:84029	pvalue:3.45864739629e-125	pvalue-phred:1245	strandbias-pvalue-corr:0.962596633921	strandbias-pvalue-uncorr:0.962596633921	strandbias-pvalue-uncorr-phred:0	type:low-freq-var
05K4139 6579 T>C 0.00344101 basecount-A:32	basecount-C:475	basecount-G:118	basecount-T:137416	coverage:137826	pvalue:2.65666224703e-09	pvalue-phred:86	strandbias-pvalue-corr:2.86630986972	strandbias-pvalue-uncorr:0.0774678343167	strandbias-pvalue-uncorr-phred:11	type:low-freq-var
05K4139 6638 G>A 0.00454224 basecount-A:751	basecount-C:55	basecount-G:164444	basecount-T:87	coverage:165185	pvalue:2.25264713806e-265	pvalue-phred:2646	strandbias-pvalue-corr:0.89557462265	strandbias-pvalue-uncorr:0.89557462265	strandbias-pvalue-uncorr-phred:0	type:low-freq-var
05K4139 6654 T>C 0.00573764 basecount-A:58	basecount-C:740	basecount-G:67	basecount-T:128108	coverage:128805	pvalue:2.13934504343e-202	pvalue-phred:2017	strandbias-pvalue-corr:9.13054216464	strandbias-pvalue-uncorr:0.38043925686	strandbias-pvalue-uncorr-phred:4	type:low-freq-var
05K4139 6782 T>C 0.00364206 basecount-A:25	basecount-C:400	basecount-G:42	basecount-T:109361	coverage:109741	pvalue:1.19936748424e-61	pvalue-phred:609	strandbias-pvalue-corr:8.05791771549	strandbias-pvalue-uncorr:0.424100932394	strandbias-pvalue-uncorr-phred:4	type:low-freq-var
05K4139 6809 A>G 0.00436629 basecount-A:115981	basecount-C:38	basecount-G:509	basecount-T:47	coverage:116458	pvalue:6.76714173248e-68	pvalue-phred:672	strandbias-pvalue-corr:5.52924721888	strandbias-pvalue-uncorr:0.17278897559	strandbias-pvalue-uncorr-phred:8	type:low-freq-var
05K4139 7032 T>C 0.00188383 basecount-A:51	basecount-C:254	basecount-G:47	basecount-T:134480	coverage:134716	pvalue:1.88413078903e-17	pvalue-phred:167	strandbias-pvalue-corr:0.735879876704	strandbias-pvalue-uncorr:0.735879876704	strandbias-pvalue-uncorr-phred:1	type:low-freq-var
05K4139 7297 C>T 0.00363009 basecount-A:190	basecount-C:115295	basecount-G:69	basecount-T:421	coverage:115704	pvalue:7.28163386611e-10	pvalue-phred:91	strandbias-pvalue-corr:7.44648473048	strandbias-pvalue-uncorr:0.465405295655	strandbias-pvalue-uncorr-phred:3	type:low-freq-var
05K4139 7662 G>A 0.00295755 basecount-A:339	basecount-C:31	basecount-G:114212	basecount-T:40	coverage:114538	pvalue:5.9412600052e-110	pvalue-phred:1092	strandbias-pvalue-corr:2.85998222767	strandbias-pvalue-uncorr:0.0752626902018	strandbias-pvalue-uncorr-phred:11	type:low-freq-var
05K4139 8158 A>G 0.00181616 basecount-A:99420	basecount-C:37	basecount-G:181	basecount-T:23	coverage:99606	pvalue:9.10358080511e-24	pvalue-phred:230	strandbias-pvalue-corr:1.52031677488	strandbias-pvalue-uncorr:0.0361980184495	strandbias-pvalue-uncorr-phred:14	type:low-freq-var
05K4139 9067 C>T 0.0027271 basecount-A:43	basecount-C:95382	basecount-G:20	basecount-T:261	coverage:95641	pvalue:8.95337249123e-61	pvalue-phred:600	strandbias-pvalue-corr:7.32414463815	strandbias-pvalue-uncorr:0.244138154605	strandbias-pvalue-uncorr-phred:6	type:low-freq-var
05K4139 9462 C>T 0.00402667 basecount-A:44	basecount-C:96889	basecount-G:26	basecount-T:392	coverage:97284	pvalue:4.22044070854e-99	pvalue-phred:984	strandbias-pvalue-corr:1.0	strandbias-pvalue-uncorr:1.0	strandbias-pvalue-uncorr-phred:0	type:low-freq-var
05K4139 9986 A>G 0.00301314 basecount-A:112738	basecount-C:57	basecount-G:341	basecount-T:35	coverage:113046	pvalue:6.16059815079e-35	pvalue-phred:342	strandbias-pvalue-corr:0.859528925826	strandbias-pvalue-uncorr:0.859528925826	strandbias-pvalue-uncorr-phred:1	type:low-freq-var
05K4139 9998 C>A 0.00204966 basecount-A:244	basecount-C:117586	basecount-G:408	basecount-T:806	coverage:118951	pvalue:6.80089516958e-110	pvalue-phred:1092	strandbias-pvalue-corr:8.98387486513	strandbias-pvalue-uncorr:0.408357948415	strandbias-pvalue-uncorr-phred:4	type:low-freq-var
05K4139 9998 C>T 0.00677061 basecount-A:244	basecount-C:117586	basecount-G:408	basecount-T:806	coverage:118951	pvalue:6.80089516958e-110	pvalue-phred:1092	strandbias-pvalue-corr:8.98387486513	strandbias-pvalue-uncorr:0.408357948415	strandbias-pvalue-uncorr-phred:4	type:low-freq-var
05K4139 9998 C>G 0.0034273 basecount-A:244	basecount-C:117586	basecount-G:408	basecount-T:806	coverage:118951	pvalue:6.80089516958e-110	pvalue-phred:1092	strandbias-pvalue-corr:8.98387486513	strandbias-pvalue-uncorr:0.408357948415	strandbias-pvalue-uncorr-phred:4	type:low-freq-var
