# Supplementary material for: Analysis of Dengue Virus Genetic Diversity during Human and Mosquito Infection Reveals Genetic Constraints
Source: PLoS Negl Trop Dis. 2015 Sep 1;9(9):e0004044. doi: 10.1371/journal.pntd.0004044 (PMC4556638; doi:10.1371/journal.pntd.0004044)
Supplement: S6 File — The LoFreq output.snp files for each sample in our data set are in the folder “SNP Files”. The read coverage graphs for each sample are in the folder “Coverage Plots”. (ZIP) [file pntd.0004044.s006.zip › S6_File/SNP Files/05K4139DK1-Albo-ACTTGA_read1_bwa-uniq-dups-marked_lofreq-final.snp]

05K4139 346 T>C 0.00284181 basecount-A:7	basecount-C:135	basecount-G:17	basecount-T:47346	coverage:47474	pvalue:1.22010589012e-07	pvalue-phred:69	strandbias-pvalue-corr:6.31904551749	strandbias-pvalue-uncorr:0.351058084305	strandbias-pvalue-uncorr-phred:5	type:low-freq-var
05K4139 757 C>T 0.00881192 basecount-A:140	basecount-C:74630	basecount-G:31	basecount-T:665	coverage:75279	pvalue:1.40703213969e-109	pvalue-phred:1089	strandbias-pvalue-corr:0.872730606565	strandbias-pvalue-uncorr:0.872730606565	strandbias-pvalue-uncorr-phred:1	type:low-freq-var
05K4139 1143 C>T 0.00861155 basecount-A:20	basecount-C:74789	basecount-G:21	basecount-T:650	coverage:75372	pvalue:1.1094255e-190	pvalue-phred:1900	strandbias-pvalue-corr:7.54439536154	strandbias-pvalue-uncorr:0.580338104734	strandbias-pvalue-uncorr-phred:2	type:low-freq-var
05K4139 1478 A>G 0.00440464 basecount-A:60744	basecount-C:24	basecount-G:269	basecount-T:35	coverage:60989	pvalue:5.0587801504e-81	pvalue-phred:803	strandbias-pvalue-corr:3.89021962339	strandbias-pvalue-uncorr:0.134145504255	strandbias-pvalue-uncorr-phred:9	type:low-freq-var
05K4139 1972 C>T 0.0142619 basecount-A:21	basecount-C:24778	basecount-G:14	basecount-T:359	coverage:25129	pvalue:1.25176315475e-258	pvalue-phred:2579	strandbias-pvalue-corr:0.94319874644	strandbias-pvalue-uncorr:0.94319874644	strandbias-pvalue-uncorr-phred:0	type:low-freq-var
05K4139 2719 G>A 0.0141612 basecount-A:869	basecount-C:24	basecount-G:60444	basecount-T:28	coverage:61280	pvalue:0.0	pvalue-phred:9223372036854775807	strandbias-pvalue-corr:4.11027674078	strandbias-pvalue-uncorr:0.158087566953	strandbias-pvalue-uncorr-phred:8	type:low-freq-var
05K4139 2720 A>G 0.00516127 basecount-A:58759	basecount-C:15	basecount-G:305	basecount-T:15	coverage:59020	pvalue:3.76041453813e-37	pvalue-phred:364	strandbias-pvalue-corr:5.48711674675	strandbias-pvalue-uncorr:0.28879561825	strandbias-pvalue-uncorr-phred:5	type:low-freq-var
05K4139 3199 T>C 0.0019177 basecount-A:18	basecount-C:144	basecount-G:19	basecount-T:74909	coverage:75042	pvalue:7.96120625327e-09	pvalue-phred:81	strandbias-pvalue-corr:1.0	strandbias-pvalue-uncorr:1.0	strandbias-pvalue-uncorr-phred:0	type:low-freq-var
05K4139 3558 G>A 0.00178665 basecount-A:116	basecount-C:16	basecount-G:64776	basecount-T:18	coverage:64889	pvalue:2.91138415851e-12	pvalue-phred:115	strandbias-pvalue-corr:5.25568701512	strandbias-pvalue-uncorr:0.228508131092	strandbias-pvalue-uncorr-phred:6	type:low-freq-var
05K4139 3597 T>C 0.00335001 basecount-A:20	basecount-C:219	basecount-G:22	basecount-T:65112	coverage:65319	pvalue:2.91414668787e-54	pvalue-phred:535	strandbias-pvalue-corr:1.0	strandbias-pvalue-uncorr:1.0	strandbias-pvalue-uncorr-phred:0	type:low-freq-var
05K4139 3843 T>A 0.00386993 basecount-A:216	basecount-C:21	basecount-G:18	basecount-T:55560	coverage:55763	pvalue:9.71976370086e-48	pvalue-phred:470	strandbias-pvalue-corr:5.65987853348	strandbias-pvalue-uncorr:0.269518025404	strandbias-pvalue-uncorr-phred:6	type:low-freq-var
05K4139 3846 G>T 0.00396432 basecount-A:17	basecount-C:19	basecount-G:55239	basecount-T:220	coverage:55418	pvalue:3.22498612354e-31	pvalue-phred:305	strandbias-pvalue-corr:2.95658840606	strandbias-pvalue-uncorr:0.0985529468686	strandbias-pvalue-uncorr-phred:10	type:low-freq-var
05K4139 3881 T>C 0.00449347 basecount-A:13	basecount-C:222	basecount-G:21	basecount-T:49149	coverage:49360	pvalue:6.45260261216e-80	pvalue-phred:792	strandbias-pvalue-corr:5.45557314662	strandbias-pvalue-uncorr:0.227315547776	strandbias-pvalue-uncorr-phred:6	type:low-freq-var
05K4139 4436 C>T 0.00179937 basecount-A:65	basecount-C:141930	basecount-G:21	basecount-T:256	coverage:142193	pvalue:1.07383417359e-21	pvalue-phred:210	strandbias-pvalue-corr:8.68925600539	strandbias-pvalue-uncorr:0.543078500337	strandbias-pvalue-uncorr-phred:3	type:low-freq-var
05K4139 4493 T>C 0.00364847 basecount-A:47	basecount-C:217	basecount-G:67	basecount-T:59146	coverage:59353	pvalue:7.58150354972e-12	pvalue-phred:111	strandbias-pvalue-corr:8.32192828667	strandbias-pvalue-uncorr:0.554795219111	strandbias-pvalue-uncorr-phred:3	type:low-freq-var
05K4139 5251 A>T 0.00223529 basecount-A:80754	basecount-C:13	basecount-G:26	basecount-T:181	coverage:80923	pvalue:1.15195234472e-13	pvalue-phred:129	strandbias-pvalue-corr:0.0770762756512	strandbias-pvalue-uncorr:0.00226694928386	strandbias-pvalue-uncorr-phred:26	type:low-freq-var
05K4139 5518 C>T 0.00167328 basecount-A:26	basecount-C:78700	basecount-G:29	basecount-T:132	coverage:78837	pvalue:2.02636236069e-10	pvalue-phred:97	strandbias-pvalue-corr:5.8518997343	strandbias-pvalue-uncorr:0.265995442468	strandbias-pvalue-uncorr-phred:6	type:low-freq-var
05K4139 5605 T>C 0.00161372 basecount-A:15	basecount-C:115	basecount-G:19	basecount-T:71115	coverage:71221	pvalue:1.56937227234e-09	pvalue-phred:88	strandbias-pvalue-corr:0.682579887311	strandbias-pvalue-uncorr:0.682579887311	strandbias-pvalue-uncorr-phred:2	type:low-freq-var
05K4139 5752 T>C 0.0122191 basecount-A:21	basecount-C:890	basecount-G:43	basecount-T:71883	coverage:72721	pvalue:6.25426709657e-234	pvalue-phred:2332	strandbias-pvalue-corr:2.11083062316	strandbias-pvalue-uncorr:0.0659634569737	strandbias-pvalue-uncorr-phred:12	type:low-freq-var
05K4139 6707 C>A 0.0312556 basecount-A:4045	basecount-C:125261	basecount-G:50	basecount-T:61	coverage:128288	pvalue:7.05386541014e-239	pvalue-phred:2382	strandbias-pvalue-corr:2.37715232999	strandbias-pvalue-uncorr:0.0766823332254	strandbias-pvalue-uncorr-phred:11	type:low-freq-var
05K4139 7010 G>A 0.00296977 basecount-A:406	basecount-C:71	basecount-G:136148	basecount-T:86	coverage:136534	pvalue:2.77899613141e-10	pvalue-phred:96	strandbias-pvalue-corr:3.9428988098	strandbias-pvalue-uncorr:0.146033289252	strandbias-pvalue-uncorr-phred:8	type:low-freq-var
05K4139 7456 A>T 0.0182818 basecount-A:92771	basecount-C:34	basecount-G:41	basecount-T:1729	coverage:94411	pvalue:0.0	pvalue-phred:9223372036854775807	strandbias-pvalue-corr:0.627877578208	strandbias-pvalue-uncorr:0.627877578208	strandbias-pvalue-uncorr-phred:2	type:low-freq-var
05K4139 7484 G>T 0.00357539 basecount-A:20	basecount-C:28	basecount-G:96100	basecount-T:345	coverage:96412	pvalue:3.96843942814e-75	pvalue-phred:744	strandbias-pvalue-corr:5.7593688868	strandbias-pvalue-uncorr:0.28796844434	strandbias-pvalue-uncorr-phred:5	type:low-freq-var
05K4139 8003 T>C 0.0034241 basecount-A:30	basecount-C:526	basecount-G:74	basecount-T:152987	coverage:153478	pvalue:1.44445496294e-69	pvalue-phred:688	strandbias-pvalue-corr:3.98849487442	strandbias-pvalue-uncorr:0.142446245515	strandbias-pvalue-uncorr-phred:8	type:low-freq-var
05K4139 8051 A>G 0.00356327 basecount-A:170487	basecount-C:53	basecount-G:610	basecount-T:41	coverage:171017	pvalue:2.31890295039e-26	pvalue-phred:256	strandbias-pvalue-corr:0.625975104286	strandbias-pvalue-uncorr:0.625975104286	strandbias-pvalue-uncorr-phred:2	type:low-freq-var
05K4139 8163 A>T 0.00321536 basecount-A:166061	basecount-C:34	basecount-G:69	basecount-T:536	coverage:166592	pvalue:8.75754345355e-200	pvalue-phred:1991	strandbias-pvalue-corr:7.582899981	strandbias-pvalue-uncorr:0.446052940059	strandbias-pvalue-uncorr-phred:4	type:low-freq-var
05K4139 8181 T>G 0.00250995 basecount-A:63	basecount-C:67	basecount-G:405	basecount-T:160823	coverage:161193	pvalue:9.04595920898e-16	pvalue-phred:150	strandbias-pvalue-corr:5.27886592343	strandbias-pvalue-uncorr:0.211154636937	strandbias-pvalue-uncorr-phred:7	type:low-freq-var
05K4139 8351 G>T 0.00165509 basecount-A:277	basecount-C:103	basecount-G:608849	basecount-T:1010	coverage:609917	pvalue:1.92321776265e-32	pvalue-phred:317	strandbias-pvalue-corr:1.0	strandbias-pvalue-uncorr:1.0	strandbias-pvalue-uncorr-phred:0	type:low-freq-var
05K4139 8359 A>G 0.00797839 basecount-A:609622	basecount-C:254	basecount-G:4906	basecount-T:129	coverage:614219	pvalue:0.0	pvalue-phred:9223372036854775807	strandbias-pvalue-corr:0.952104400008	strandbias-pvalue-uncorr:0.0288516484851	strandbias-pvalue-uncorr-phred:15	type:low-freq-var
05K4139 8515 A>G 0.0132399 basecount-A:16460	basecount-C:5	basecount-G:221	basecount-T:6	coverage:16683	pvalue:1.0684359961e-205	pvalue-phred:2050	strandbias-pvalue-corr:8.0086361426	strandbias-pvalue-uncorr:0.572045438757	strandbias-pvalue-uncorr-phred:2	type:low-freq-var
05K4139 8735 A>G 0.00341251 basecount-A:89611	basecount-C:28	basecount-G:307	basecount-T:17	coverage:89901	pvalue:8.59884095786e-121	pvalue-phred:1201	strandbias-pvalue-corr:0.772312656762	strandbias-pvalue-uncorr:0.772312656762	strandbias-pvalue-uncorr-phred:1	type:low-freq-var
05K4139 9248 G>A 0.00768896 basecount-A:477	basecount-C:48	basecount-G:61448	basecount-T:64	coverage:61829	pvalue:1.93464635394e-20	pvalue-phred:197	strandbias-pvalue-corr:0.95771457205	strandbias-pvalue-uncorr:0.95771457205	strandbias-pvalue-uncorr-phred:0	type:low-freq-var
05K4139 9775 G>A 0.00755319 basecount-A:393	basecount-C:12	basecount-G:51589	basecount-T:37	coverage:51980	pvalue:4.74325797231e-194	pvalue-phred:1933	strandbias-pvalue-corr:0.914115705318	strandbias-pvalue-uncorr:0.914115705318	strandbias-pvalue-uncorr-phred:0	type:low-freq-var
05K4139 10202 A>G 0.00332054 basecount-A:51900	basecount-C:12	basecount-G:173	basecount-T:15	coverage:52063	pvalue:6.82274853437e-59	pvalue-phred:582	strandbias-pvalue-corr:0.690798681654	strandbias-pvalue-uncorr:0.690798681654	strandbias-pvalue-uncorr-phred:2	type:low-freq-var
