# Supplementary material for: Analysis of Dengue Virus Genetic Diversity during Human and Mosquito Infection Reveals Genetic Constraints
Source: PLoS Negl Trop Dis. 2015 Sep 1;9(9):e0004044. doi: 10.1371/journal.pntd.0004044 (PMC4556638; doi:10.1371/journal.pntd.0004044)
Supplement: S6 File — The LoFreq output.snp files for each sample in our data set are in the folder “SNP Files”. The read coverage graphs for each sample are in the folder “Coverage Plots”. (ZIP) [file pntd.0004044.s006.zip › S6_File/SNP Files/05K4139DK1-Serum-CAGATC_read1_bwa-uniq-dups-marked_lofreq-final.snp]

05K4139 346 T>C 0.0039197 basecount-A:13	basecount-C:279	basecount-G:19	basecount-T:70868	coverage:71136	pvalue:1.93528836652e-32	pvalue-phred:317	strandbias-pvalue-corr:3.49114294885	strandbias-pvalue-uncorr:0.290928579071	strandbias-pvalue-uncorr-phred:5	type:low-freq-var
05K4139 433 G>A 0.0030636 basecount-A:310	basecount-C:24	basecount-G:100792	basecount-T:62	coverage:101080	pvalue:5.2545902414e-22	pvalue-phred:213	strandbias-pvalue-corr:2.18123109304	strandbias-pvalue-uncorr:0.167787007157	strandbias-pvalue-uncorr-phred:8	type:low-freq-var
05K4139 939 G>A 0.0795448 basecount-A:10444	basecount-C:30	basecount-G:120782	basecount-T:41	coverage:130838	pvalue:0.0	pvalue-phred:9223372036854775807	strandbias-pvalue-corr:0.564731062932	strandbias-pvalue-uncorr:0.564731062932	strandbias-pvalue-uncorr-phred:2	type:low-freq-var
05K4139 1727 A>T 0.00680379 basecount-A:94745	basecount-C:80	basecount-G:60	basecount-T:650	coverage:95367	pvalue:1.68216613896e-92	pvalue-phred:918	strandbias-pvalue-corr:0.987609459017	strandbias-pvalue-uncorr:0.0705435327869	strandbias-pvalue-uncorr-phred:12	type:low-freq-var
05K4139 1757 A>C 0.013969 basecount-A:82551	basecount-C:1170	basecount-G:17	basecount-T:19	coverage:83650	pvalue:0.0	pvalue-phred:9223372036854775807	strandbias-pvalue-corr:0.512136053849	strandbias-pvalue-uncorr:0.0341424035899	strandbias-pvalue-uncorr-phred:15	type:low-freq-var
05K4139 2496 A>G 0.00546406 basecount-A:25971	basecount-C:44	basecount-G:143	basecount-T:13	coverage:26104	pvalue:1.13573721321e-19	pvalue-phred:189	strandbias-pvalue-corr:0.600276830332	strandbias-pvalue-uncorr:0.600276830332	strandbias-pvalue-uncorr-phred:2	type:low-freq-var
05K4139 3604 C>T 0.232275 basecount-A:12	basecount-C:21945	basecount-G:13	basecount-T:6647	coverage:28227	pvalue:0.0	pvalue-phred:9223372036854775807	strandbias-pvalue-corr:0.977144765741	strandbias-pvalue-uncorr:0.977144765741	strandbias-pvalue-uncorr-phred:0	type:low-freq-var
05K4139 5390 G>A 0.0171345 basecount-A:1940	basecount-C:62	basecount-G:111130	basecount-T:90	coverage:112916	pvalue:0.0	pvalue-phred:9223372036854775807	strandbias-pvalue-corr:0.630398544329	strandbias-pvalue-uncorr:0.630398544329	strandbias-pvalue-uncorr-phred:2	type:low-freq-var
05K4139 5577 C>A 0.0308788 basecount-A:3205	basecount-C:100530	basecount-G:30	basecount-T:28	coverage:103611	pvalue:0.0	pvalue-phred:9223372036854775807	strandbias-pvalue-corr:0.940447276301	strandbias-pvalue-uncorr:0.940447276301	strandbias-pvalue-uncorr-phred:0	type:low-freq-var
05K4139 6774 A>G 0.094559 basecount-A:67710	basecount-C:16	basecount-G:7075	basecount-T:20	coverage:74484	pvalue:0.0	pvalue-phred:9223372036854775807	strandbias-pvalue-corr:0.711058014456	strandbias-pvalue-uncorr:0.711058014456	strandbias-pvalue-uncorr-phred:1	type:low-freq-var
05K4139 7080 T>A 0.118045 basecount-A:12093	basecount-C:47	basecount-G:43	basecount-T:90261	coverage:101840	pvalue:0.0	pvalue-phred:9223372036854775807	strandbias-pvalue-corr:0.751890466938	strandbias-pvalue-uncorr:0.751890466938	strandbias-pvalue-uncorr-phred:1	type:low-freq-var
05K4139 7555 T>C 0.00865892 basecount-A:27	basecount-C:865	basecount-G:36	basecount-T:98969	coverage:99782	pvalue:0.0	pvalue-phred:9223372036854775807	strandbias-pvalue-corr:0.696999040605	strandbias-pvalue-uncorr:0.696999040605	strandbias-pvalue-uncorr-phred:2	type:low-freq-var
05K4139 8227 T>C 0.00181147 basecount-A:19	basecount-C:109	basecount-G:13	basecount-T:60031	coverage:60129	pvalue:3.49503268175e-12	pvalue-phred:115	strandbias-pvalue-corr:1.0	strandbias-pvalue-uncorr:1.0	strandbias-pvalue-uncorr-phred:0	type:low-freq-var
05K4139 10187 C>A 0.0131087 basecount-A:1182	basecount-C:88943	basecount-G:19	basecount-T:25	coverage:90065	pvalue:0.0	pvalue-phred:9223372036854775807	strandbias-pvalue-corr:3.81711447612	strandbias-pvalue-uncorr:0.34701040692	strandbias-pvalue-uncorr-phred:5	type:low-freq-var
