# Supplementary material for: Analysis of Dengue Virus Genetic Diversity during Human and Mosquito Infection Reveals Genetic Constraints
Source: PLoS Negl Trop Dis. 2015 Sep 1;9(9):e0004044. doi: 10.1371/journal.pntd.0004044 (PMC4556638; doi:10.1371/journal.pntd.0004044)
Supplement: S6 File — The LoFreq output.snp files for each sample in our data set are in the folder “SNP Files”. The read coverage graphs for each sample are in the folder “Coverage Plots”. (ZIP) [file pntd.0004044.s006.zip › S6_File/SNP Files/05K4139DK2-Aeg-CTTGTA_read1_bwa-uniq-dups-marked_lofreq-final.snp]

05K4139 172 T>C 0.00173084 basecount-A:17	basecount-C:263	basecount-G:32	basecount-T:151637	coverage:151875	pvalue:9.68223060106e-10	pvalue-phred:90	strandbias-pvalue-corr:5.01486444642	strandbias-pvalue-uncorr:0.358204603316	strandbias-pvalue-uncorr-phred:4	type:low-freq-var
05K4139 631 T>C 0.00433467 basecount-A:33	basecount-C:606	basecount-G:58	basecount-T:139106	coverage:139693	pvalue:1.54426326584e-124	pvalue-phred:1238	strandbias-pvalue-corr:6.99261765034	strandbias-pvalue-uncorr:0.582718137528	strandbias-pvalue-uncorr-phred:2	type:low-freq-var
05K4139 1222 T>C 0.00371483 basecount-A:20	basecount-C:377	basecount-G:27	basecount-T:101061	coverage:101397	pvalue:2.51237476693e-42	pvalue-phred:416	strandbias-pvalue-corr:0.817785674247	strandbias-pvalue-uncorr:0.817785674247	strandbias-pvalue-uncorr-phred:1	type:low-freq-var
05K4139 1451 A>G 0.00142385 basecount-A:106555	basecount-C:25	basecount-G:152	basecount-T:21	coverage:106697	pvalue:1.98140019693e-07	pvalue-phred:67	strandbias-pvalue-corr:2.32588308556	strandbias-pvalue-uncorr:0.116294154278	strandbias-pvalue-uncorr-phred:9	type:low-freq-var
05K4139 2719 G>A 0.0159581 basecount-A:1697	basecount-C:37	basecount-G:104566	basecount-T:41	coverage:106185	pvalue:0.0	pvalue-phred:9223372036854775807	strandbias-pvalue-corr:0.685820195175	strandbias-pvalue-uncorr:0.685820195175	strandbias-pvalue-uncorr-phred:2	type:low-freq-var
05K4139 2720 A>G 0.0034387 basecount-A:102226	basecount-C:40	basecount-G:353	basecount-T:36	coverage:102524	pvalue:1.91900660749e-09	pvalue-phred:87	strandbias-pvalue-corr:1.55162671328	strandbias-pvalue-uncorr:0.0738869863465	strandbias-pvalue-uncorr-phred:11	type:low-freq-var
05K4139 3406 T>C 0.00632631 basecount-A:35	basecount-C:715	basecount-G:136	basecount-T:112134	coverage:112800	pvalue:3.83972833702e-87	pvalue-phred:864	strandbias-pvalue-corr:1.0	strandbias-pvalue-uncorr:1.0	strandbias-pvalue-uncorr-phred:0	type:low-freq-var
05K4139 3919 C>T 0.00608755 basecount-A:41	basecount-C:78639	basecount-G:16	basecount-T:482	coverage:79108	pvalue:5.56943442293e-252	pvalue-phred:2513	strandbias-pvalue-corr:0.268534629681	strandbias-pvalue-uncorr:0.0116754186818	strandbias-pvalue-uncorr-phred:19	type:low-freq-var
05K4139 4501 G>C 0.0142332 basecount-A:17	basecount-C:720	basecount-G:49830	basecount-T:19	coverage:50545	pvalue:0.0	pvalue-phred:9223372036854775807	strandbias-pvalue-corr:0.680958897851	strandbias-pvalue-uncorr:0.680958897851	strandbias-pvalue-uncorr-phred:2	type:low-freq-var
05K4139 4534 G>T 0.00497774 basecount-A:27	basecount-C:18	basecount-G:54926	basecount-T:275	coverage:55208	pvalue:2.15085985108e-84	pvalue-phred:837	strandbias-pvalue-corr:6.010819712	strandbias-pvalue-uncorr:0.462370747077	strandbias-pvalue-uncorr-phred:3	type:low-freq-var
05K4139 5266 G>T 0.0128485 basecount-A:177	basecount-C:41	basecount-G:85371	basecount-T:1114	coverage:86382	pvalue:1.33360262574e-162	pvalue-phred:1619	strandbias-pvalue-corr:5.1514289835	strandbias-pvalue-uncorr:0.321964311469	strandbias-pvalue-uncorr-phred:5	type:low-freq-var
05K4139 5752 T>C 0.0106429 basecount-A:15	basecount-C:810	basecount-G:30	basecount-T:75252	coverage:75980	pvalue:2.58749192074e-159	pvalue-phred:1586	strandbias-pvalue-corr:4.33124774144	strandbias-pvalue-uncorr:0.227960407444	strandbias-pvalue-uncorr-phred:6	type:low-freq-var
05K4139 6782 T>C 0.00375638 basecount-A:10	basecount-C:257	basecount-G:18	basecount-T:68132	coverage:68370	pvalue:1.78871709909e-44	pvalue-phred:437	strandbias-pvalue-corr:0.841249915755	strandbias-pvalue-uncorr:0.841249915755	strandbias-pvalue-uncorr-phred:1	type:low-freq-var
05K4139 7515 A>G 0.00224298 basecount-A:62249	basecount-C:14	basecount-G:140	basecount-T:14	coverage:62381	pvalue:8.18779498496e-16	pvalue-phred:151	strandbias-pvalue-corr:0.856360950299	strandbias-pvalue-uncorr:0.856360950299	strandbias-pvalue-uncorr-phred:1	type:low-freq-var
05K4139 7555 T>C 0.0111292 basecount-A:11	basecount-C:650	basecount-G:17	basecount-T:57727	coverage:58336	pvalue:0.0	pvalue-phred:9223372036854775807	strandbias-pvalue-corr:0.902173320075	strandbias-pvalue-uncorr:0.902173320075	strandbias-pvalue-uncorr-phred:0	type:low-freq-var
05K4139 7665 G>A 0.00227373 basecount-A:145	basecount-C:14	basecount-G:63599	basecount-T:14	coverage:63735	pvalue:3.7544439797e-19	pvalue-phred:184	strandbias-pvalue-corr:1.0	strandbias-pvalue-uncorr:1.0	strandbias-pvalue-uncorr-phred:0	type:low-freq-var
05K4139 8071 G>A 0.520305 basecount-A:28686	basecount-C:16	basecount-G:26403	basecount-T:28	coverage:55133	pvalue-phred:NA	strandbias-pvalue-corr:5.20636046865	strandbias-pvalue-uncorr:0.34709069791	strandbias-pvalue-uncorr-phred:5	type:consensus-var
05K4139 8212 T>C 0.00214106 basecount-A:11	basecount-C:101	basecount-G:4	basecount-T:47057	coverage:47148	pvalue:1.84696583256e-16	pvalue-phred:157	strandbias-pvalue-corr:0.749264887046	strandbias-pvalue-uncorr:0.749264887046	strandbias-pvalue-uncorr-phred:1	type:low-freq-var
05K4139 8662 A>C 0.00481294 basecount-A:183958	basecount-C:890	basecount-G:35	basecount-T:35	coverage:184770	pvalue:0.0	pvalue-phred:9223372036854775807	strandbias-pvalue-corr:4.19004396862	strandbias-pvalue-uncorr:0.246473174625	strandbias-pvalue-uncorr-phred:6	type:low-freq-var
05K4139 9214 G>A 0.017809 basecount-A:2021	basecount-C:32	basecount-G:111365	basecount-T:64	coverage:113331	pvalue:0.0	pvalue-phred:9223372036854775807	strandbias-pvalue-corr:4.26999509242	strandbias-pvalue-uncorr:0.237221949579	strandbias-pvalue-uncorr-phred:6	type:low-freq-var
05K4139 9998 C>T 0.00318913 basecount-A:26	basecount-C:102783	basecount-G:25	basecount-T:329	coverage:103111	pvalue:2.45657443509e-100	pvalue-phred:996	strandbias-pvalue-corr:0.731684309745	strandbias-pvalue-uncorr:0.731684309745	strandbias-pvalue-uncorr-phred:1	type:low-freq-var
05K4139 10206 A>G 0.00202625 basecount-A:98956	basecount-C:20	basecount-G:201	basecount-T:21	coverage:99126	pvalue:2.86029475857e-25	pvalue-phred:245	strandbias-pvalue-corr:0.84992409236	strandbias-pvalue-uncorr:0.0386329132891	strandbias-pvalue-uncorr-phred:14	type:low-freq-var
05K4139 10253 T>C 0.00523584 basecount-A:27	basecount-C:568	basecount-G:46	basecount-T:107842	coverage:108405	pvalue:5.92137471213e-231	pvalue-phred:2302	strandbias-pvalue-corr:0.231827590866	strandbias-pvalue-uncorr:0.00965948295275	strandbias-pvalue-uncorr-phred:20	type:low-freq-var
05K4139 10364 T>C 0.0122195 basecount-A:89	basecount-C:1166	basecount-G:296	basecount-T:93870	coverage:94929	pvalue:7.00687999088e-49	pvalue-phred:482	strandbias-pvalue-corr:0.72188455794	strandbias-pvalue-uncorr:0.72188455794	strandbias-pvalue-uncorr-phred:1	type:low-freq-var
