# Supplementary material for: Analysis of Dengue Virus Genetic Diversity during Human and Mosquito Infection Reveals Genetic Constraints
Source: PLoS Negl Trop Dis. 2015 Sep 1;9(9):e0004044. doi: 10.1371/journal.pntd.0004044 (PMC4556638; doi:10.1371/journal.pntd.0004044)
Supplement: S6 File — The LoFreq output.snp files for each sample in our data set are in the folder “SNP Files”. The read coverage graphs for each sample are in the folder “Coverage Plots”. (ZIP) [file pntd.0004044.s006.zip › S6_File/SNP Files/05K4139DK2-Albo-GGCTAC_read1_bwa-uniq-dups-marked_lofreq-final.snp]

05K4139 380 A>C 0.00217623 basecount-A:165888	basecount-C:362	basecount-G:68	basecount-T:25	coverage:166266	pvalue:1.21328430811e-70	pvalue-phred:699	strandbias-pvalue-corr:3.44804702492	strandbias-pvalue-uncorr:0.172402351246	strandbias-pvalue-uncorr-phred:8	type:low-freq-var
05K4139 529 T>C 0.00193378 basecount-A:55	basecount-C:460	basecount-G:64	basecount-T:237297	coverage:237748	pvalue:7.35098477218e-12	pvalue-phred:111	strandbias-pvalue-corr:4.82314562958	strandbias-pvalue-uncorr:0.321543041972	strandbias-pvalue-uncorr-phred:5	type:low-freq-var
05K4139 1441 T>C 0.00412995 basecount-A:40	basecount-C:702	basecount-G:47	basecount-T:169189	coverage:169864	pvalue:1.12973074568e-162	pvalue-phred:1619	strandbias-pvalue-corr:3.00298883192	strandbias-pvalue-uncorr:0.13649949236	strandbias-pvalue-uncorr-phred:9	type:low-freq-var
05K4139 1489 T>C 0.00814481 basecount-A:61	basecount-C:1591	basecount-G:126	basecount-T:193561	coverage:195030	pvalue:0.0	pvalue-phred:9223372036854775807	strandbias-pvalue-corr:0.597108165814	strandbias-pvalue-uncorr:0.597108165814	strandbias-pvalue-uncorr-phred:2	type:low-freq-var
05K4139 1829 T>C 0.00129172 basecount-A:47	basecount-C:257	basecount-G:67	basecount-T:198589	coverage:198843	pvalue:1.83165911399e-12	pvalue-phred:117	strandbias-pvalue-corr:0.737634171744	strandbias-pvalue-uncorr:0.737634171744	strandbias-pvalue-uncorr-phred:1	type:low-freq-var
05K4139 2206 T>C 0.0010519 basecount-A:29	basecount-C:305	basecount-G:57	basecount-T:289560	coverage:289819	pvalue:1.05219746718e-09	pvalue-phred:90	strandbias-pvalue-corr:0.709401251517	strandbias-pvalue-uncorr:0.0283760500607	strandbias-pvalue-uncorr-phred:15	type:low-freq-var
05K4139 2241 T>C 0.0177374 basecount-A:110	basecount-C:7356	basecount-G:102	basecount-T:407150	coverage:414191	pvalue:0.0	pvalue-phred:9223372036854775807	strandbias-pvalue-corr:0.801844652416	strandbias-pvalue-uncorr:0.801844652416	strandbias-pvalue-uncorr-phred:1	type:low-freq-var
05K4139 2491 A>G 0.0015866 basecount-A:220130	basecount-C:67	basecount-G:350	basecount-T:51	coverage:220444	pvalue:9.94562053835e-07	pvalue-phred:60	strandbias-pvalue-corr:6.22579770238	strandbias-pvalue-uncorr:0.518816475198	strandbias-pvalue-uncorr-phred:3	type:low-freq-var
05K4139 2719 G>A 0.0119965 basecount-A:2414	basecount-C:67	basecount-G:198646	basecount-T:99	coverage:200922	pvalue:0.0	pvalue-phred:9223372036854775807	strandbias-pvalue-corr:4.87327946465	strandbias-pvalue-uncorr:0.348091390332	strandbias-pvalue-uncorr-phred:5	type:low-freq-var
05K4139 2720 A>G 0.00433105 basecount-A:193690	basecount-C:56	basecount-G:843	basecount-T:52	coverage:194355	pvalue:2.50217292257e-39	pvalue-phred:386	strandbias-pvalue-corr:3.40997182295	strandbias-pvalue-uncorr:0.179472201208	strandbias-pvalue-uncorr-phred:7	type:low-freq-var
05K4139 2842 A>G 0.00412702 basecount-A:222607	basecount-C:79	basecount-G:923	basecount-T:39	coverage:223471	pvalue:1.40630825545e-192	pvalue-phred:1919	strandbias-pvalue-corr:3.80252236498	strandbias-pvalue-uncorr:0.211251242499	strandbias-pvalue-uncorr-phred:7	type:low-freq-var
05K4139 3199 T>C 0.00325344 basecount-A:66	basecount-C:785	basecount-G:84	basecount-T:240348	coverage:241085	pvalue:6.22925653047e-168	pvalue-phred:1672	strandbias-pvalue-corr:0.402542916074	strandbias-pvalue-uncorr:0.015482419849	strandbias-pvalue-uncorr-phred:18	type:low-freq-var
05K4139 3367 T>C 0.0025777 basecount-A:107	basecount-C:645	basecount-G:155	basecount-T:249316	coverage:249906	pvalue:5.16375790971e-09	pvalue-phred:83	strandbias-pvalue-corr:3.90967719028	strandbias-pvalue-uncorr:0.229981011193	strandbias-pvalue-uncorr-phred:6	type:low-freq-var
05K4139 3797 T>C 0.00176934 basecount-A:50	basecount-C:330	basecount-G:66	basecount-T:186064	coverage:186378	pvalue:6.89354132706e-23	pvalue-phred:222	strandbias-pvalue-corr:6.68214809119	strandbias-pvalue-uncorr:0.51401139163	strandbias-pvalue-uncorr-phred:3	type:low-freq-var
05K4139 3884 T>C 0.00205207 basecount-A:41	basecount-C:327	basecount-G:47	basecount-T:158936	coverage:159247	pvalue:2.74385913058e-44	pvalue-phred:436	strandbias-pvalue-corr:0.551482282572	strandbias-pvalue-uncorr:0.551482282572	strandbias-pvalue-uncorr-phred:3	type:low-freq-var
05K4139 3982 T>C 0.00650403 basecount-A:29	basecount-C:967	basecount-G:62	basecount-T:147619	coverage:148492	pvalue:1.05865648515e-261	pvalue-phred:2610	strandbias-pvalue-corr:0.837330584554	strandbias-pvalue-uncorr:0.0348887743564	strandbias-pvalue-uncorr-phred:15	type:low-freq-var
05K4139 4496 T>C 0.00175241 basecount-A:33	basecount-C:240	basecount-G:63	basecount-T:136618	coverage:136857	pvalue:2.72953260372e-09	pvalue-phred:86	strandbias-pvalue-corr:0.619964340521	strandbias-pvalue-uncorr:0.619964340521	strandbias-pvalue-uncorr-phred:2	type:low-freq-var
05K4139 5058 A>G 0.00266541 basecount-A:150711	basecount-C:46	basecount-G:403	basecount-T:36	coverage:151097	pvalue:4.80615873675e-46	pvalue-phred:453	strandbias-pvalue-corr:0.957838128202	strandbias-pvalue-uncorr:0.957838128202	strandbias-pvalue-uncorr-phred:0	type:low-freq-var
05K4139 5151 A>T 0.00373174 basecount-A:158969	basecount-C:64	basecount-G:82	basecount-T:596	coverage:159543	pvalue:3.91982132909e-48	pvalue-phred:474	strandbias-pvalue-corr:0.591194286736	strandbias-pvalue-uncorr:0.591194286736	strandbias-pvalue-uncorr-phred:2	type:low-freq-var
05K4139 6782 T>C 0.00419797 basecount-A:41	basecount-C:752	basecount-G:66	basecount-T:178275	coverage:178964	pvalue:4.44583994915e-123	pvalue-phred:1224	strandbias-pvalue-corr:0.69174729083	strandbias-pvalue-uncorr:0.69174729083	strandbias-pvalue-uncorr-phred:2	type:low-freq-var
05K4139 7460 A>C 0.00212478 basecount-A:183526	basecount-C:391	basecount-G:66	basecount-T:36	coverage:183893	pvalue:1.03152071783e-25	pvalue-phred:250	strandbias-pvalue-corr:1.70031987999	strandbias-pvalue-uncorr:0.073926951304	strandbias-pvalue-uncorr-phred:11	type:low-freq-var
05K4139 8239 T>C 0.00294716 basecount-A:55	basecount-C:426	basecount-G:100	basecount-T:143965	coverage:144347	pvalue:3.82356953875e-54	pvalue-phred:534	strandbias-pvalue-corr:3.01595219037	strandbias-pvalue-uncorr:0.14361677097	strandbias-pvalue-uncorr-phred:8	type:low-freq-var
05K4139 9273 T>C 0.114993 basecount-A:48	basecount-C:16804	basecount-G:56	basecount-T:129222	coverage:145226	pvalue:0.0	pvalue-phred:9223372036854775807	strandbias-pvalue-corr:0.579784849998	strandbias-pvalue-uncorr:0.579784849998	strandbias-pvalue-uncorr-phred:2	type:low-freq-var
05K4139 9973 C>T 0.00565801 basecount-A:38	basecount-C:154402	basecount-G:36	basecount-T:879	coverage:155224	pvalue:0.0	pvalue-phred:9223372036854775807	strandbias-pvalue-corr:4.33961545878	strandbias-pvalue-uncorr:0.271225966174	strandbias-pvalue-uncorr-phred:6	type:low-freq-var
05K4139 10253 T>G 0.00177039 basecount-A:51	basecount-C:57	basecount-G:248	basecount-T:139726	coverage:139959	pvalue:7.21012736569e-08	pvalue-phred:71	strandbias-pvalue-corr:0.77262977559	strandbias-pvalue-uncorr:0.77262977559	strandbias-pvalue-uncorr-phred:1	type:low-freq-var
