# Supplementary material for: Analysis of Dengue Virus Genetic Diversity during Human and Mosquito Infection Reveals Genetic Constraints
Source: PLoS Negl Trop Dis. 2015 Sep 1;9(9):e0004044. doi: 10.1371/journal.pntd.0004044 (PMC4556638; doi:10.1371/journal.pntd.0004044)
Supplement: S6 File — The LoFreq output.snp files for each sample in our data set are in the folder “SNP Files”. The read coverage graphs for each sample are in the folder “Coverage Plots”. (ZIP) [file pntd.0004044.s006.zip › S6_File/SNP Files/05K4139DK2-Serum-TAGCTT_read1_bwa-uniq-dups-marked_lofreq-final.snp]

05K4139 147 G>A 0.0100163 basecount-A:276	basecount-C:16	basecount-G:27246	basecount-T:17	coverage:27486	pvalue:1.9373996275e-37	pvalue-phred:367	strandbias-pvalue-corr:19.6129578275	strandbias-pvalue-uncorr:0.268670655171	strandbias-pvalue-uncorr-phred:6	type:low-freq-var
05K4139 209 T>C 0.0047961 basecount-A:13	basecount-C:173	basecount-G:6	basecount-T:35879	coverage:36008	pvalue:7.17034310187e-07	pvalue-phred:61	strandbias-pvalue-corr:24.7439500895	strandbias-pvalue-uncorr:0.706970002556	strandbias-pvalue-uncorr-phred:2	type:low-freq-var
05K4139 290 T>G 0.00395034 basecount-A:4	basecount-C:5	basecount-G:98	basecount-T:24701	coverage:24788	pvalue:1.55383589912e-32	pvalue-phred:318	strandbias-pvalue-corr:22.3710146073	strandbias-pvalue-uncorr:0.344169455497	strandbias-pvalue-uncorr-phred:5	type:low-freq-var
05K4139 448 T>C 0.00442734 basecount-A:14	basecount-C:176	basecount-G:10	basecount-T:39553	coverage:39709	pvalue:8.59669399436e-28	pvalue-phred:271	strandbias-pvalue-corr:15.6281058503	strandbias-pvalue-uncorr:0.195351323129	strandbias-pvalue-uncorr-phred:7	type:low-freq-var
05K4139 469 C>T 0.00534478 basecount-A:28	basecount-C:39599	basecount-G:12	basecount-T:213	coverage:39798	pvalue:8.84365741793e-26	pvalue-phred:251	strandbias-pvalue-corr:25.902740516	strandbias-pvalue-uncorr:0.563103054696	strandbias-pvalue-uncorr-phred:2	type:low-freq-var
05K4139 487 G>A 0.00303951 basecount-A:121	basecount-C:10	basecount-G:39670	basecount-T:8	coverage:39782	pvalue:2.20269350734e-18	pvalue-phred:177	strandbias-pvalue-corr:26.2004287477	strandbias-pvalue-uncorr:0.436673812461	strandbias-pvalue-uncorr-phred:4	type:low-freq-var
05K4139 546 T>C 0.00485756 basecount-A:13	basecount-C:222	basecount-G:14	basecount-T:45453	coverage:45662	pvalue:1.72981702265e-89	pvalue-phred:888	strandbias-pvalue-corr:2.84675287728	strandbias-pvalue-uncorr:0.029653675805	strandbias-pvalue-uncorr-phred:15	type:low-freq-var
05K4139 774 C>T 0.00423225 basecount-A:21	basecount-C:41851	basecount-G:8	basecount-T:178	coverage:42010	pvalue:6.35325927512e-25	pvalue-phred:242	strandbias-pvalue-corr:24.7658152178	strandbias-pvalue-uncorr:0.687939311606	strandbias-pvalue-uncorr-phred:2	type:low-freq-var
05K4139 919 T>C 0.00717528 basecount-A:11	basecount-C:343	basecount-G:13	basecount-T:47436	coverage:47750	pvalue:4.63357973155e-154	pvalue-phred:1533	strandbias-pvalue-corr:0.954128402302	strandbias-pvalue-uncorr:0.954128402302	strandbias-pvalue-uncorr-phred:0	type:low-freq-var
05K4139 931 G>A 0.00180604 basecount-A:86	basecount-C:13	basecount-G:47506	basecount-T:13	coverage:47581	pvalue:1.99668236735e-10	pvalue-phred:97	strandbias-pvalue-corr:1.0	strandbias-pvalue-uncorr:1.0	strandbias-pvalue-uncorr-phred:0	type:low-freq-var
05K4139 1097 G>A 0.0048597 basecount-A:230	basecount-C:21	basecount-G:47053	basecount-T:24	coverage:47275	pvalue:7.84943865547e-48	pvalue-phred:471	strandbias-pvalue-corr:24.9421495711	strandbias-pvalue-uncorr:0.408887697887	strandbias-pvalue-uncorr-phred:4	type:low-freq-var
05K4139 1477 T>C 0.0061639 basecount-A:6	basecount-C:251	basecount-G:9	basecount-T:40455	coverage:40691	pvalue:8.6394420201e-138	pvalue-phred:1371	strandbias-pvalue-corr:23.0464916265	strandbias-pvalue-uncorr:0.743435213758	strandbias-pvalue-uncorr-phred:1	type:low-freq-var
05K4139 1597 C>T 0.00354814 basecount-A:27	basecount-C:41524	basecount-G:13	basecount-T:148	coverage:41661	pvalue:2.7334125461e-24	pvalue-phred:236	strandbias-pvalue-corr:24.3822949722	strandbias-pvalue-uncorr:0.658980945194	strandbias-pvalue-uncorr-phred:2	type:low-freq-var
05K4139 1624 T>C 0.00276077 basecount-A:16	basecount-C:115	basecount-G:11	basecount-T:41513	coverage:41621	pvalue:1.07085618556e-23	pvalue-phred:230	strandbias-pvalue-corr:20.1875956991	strandbias-pvalue-uncorr:0.841149820794	strandbias-pvalue-uncorr-phred:1	type:low-freq-var
05K4139 1642 G>T 0.00444634 basecount-A:12	basecount-C:10	basecount-G:39609	basecount-T:177	coverage:39764	pvalue:4.88243123058e-54	pvalue-phred:533	strandbias-pvalue-corr:22.3531251902	strandbias-pvalue-uncorr:0.745104173007	strandbias-pvalue-uncorr-phred:1	type:low-freq-var
05K4139 1643 C>T 0.00431684 basecount-A:18	basecount-C:39643	basecount-G:11	basecount-T:172	coverage:39809	pvalue:3.05528352194e-67	pvalue-phred:665	strandbias-pvalue-corr:23.7827614197	strandbias-pvalue-uncorr:0.383592926124	strandbias-pvalue-uncorr-phred:4	type:low-freq-var
05K4139 1757 A>C 0.0419611 basecount-A:35094	basecount-C:1538	basecount-G:9	basecount-T:12	coverage:36556	pvalue:0.0	pvalue-phred:9223372036854775807	strandbias-pvalue-corr:25.924672543	strandbias-pvalue-uncorr:0.529074949857	strandbias-pvalue-uncorr-phred:3	type:low-freq-var
05K4139 1883 C>T 0.00507958 basecount-A:68	basecount-C:79230	basecount-G:28	basecount-T:405	coverage:79632	pvalue:4.30697751508e-90	pvalue-phred:894	strandbias-pvalue-corr:0.635859667112	strandbias-pvalue-uncorr:0.00642282492032	strandbias-pvalue-uncorr-phred:22	type:low-freq-var
05K4139 1905 T>C 0.0111691 basecount-A:28	basecount-C:959	basecount-G:35	basecount-T:84840	coverage:85769	pvalue:0.0	pvalue-phred:9223372036854775807	strandbias-pvalue-corr:16.9268549694	strandbias-pvalue-uncorr:0.890887103653	strandbias-pvalue-uncorr-phred:1	type:low-freq-var
05K4139 1915 A>T 0.00366278 basecount-A:81818	basecount-C:26	basecount-G:33	basecount-T:301	coverage:82108	pvalue:1.16203869894e-63	pvalue-phred:629	strandbias-pvalue-corr:7.61626052258	strandbias-pvalue-uncorr:0.0875432243975	strandbias-pvalue-uncorr-phred:11	type:low-freq-var
05K4139 2050 T>C 0.00754268 basecount-A:0	basecount-C:19	basecount-G:0	basecount-T:2500	coverage:2518	pvalue:5.36338973736e-16	pvalue-phred:153	strandbias-pvalue-corr:1.0	strandbias-pvalue-uncorr:1.0	strandbias-pvalue-uncorr-phred:0	type:low-freq-var
05K4139 2092 T>C 0.00766 basecount-A:8	basecount-C:31	basecount-G:6	basecount-T:4002	coverage:4030	pvalue:1.68065604456e-13	pvalue-phred:128	strandbias-pvalue-corr:17.9787702013	strandbias-pvalue-uncorr:0.230497053863	strandbias-pvalue-uncorr-phred:6	type:low-freq-var
05K4139 2314 G>A 0.00616271 basecount-A:661	basecount-C:30	basecount-G:106515	basecount-T:52	coverage:107171	pvalue:7.70816517359e-319	pvalue-phred:3181	strandbias-pvalue-corr:1.56967498382	strandbias-pvalue-uncorr:0.0160170916716	strandbias-pvalue-uncorr-phred:18	type:low-freq-var
05K4139 2649 A>G 0.00787131 basecount-A:129934	basecount-C:89	basecount-G:1032	basecount-T:54	coverage:130893	pvalue:0.0	pvalue-phred:9223372036854775807	strandbias-pvalue-corr:5.26231771443	strandbias-pvalue-uncorr:0.0571991055916	strandbias-pvalue-uncorr-phred:12	type:low-freq-var
05K4139 2657 C>A 0.00743696 basecount-A:986	basecount-C:131542	basecount-G:24	basecount-T:29	coverage:132487	pvalue:0.0	pvalue-phred:9223372036854775807	strandbias-pvalue-corr:19.3913700337	strandbias-pvalue-uncorr:0.843103044944	strandbias-pvalue-uncorr-phred:1	type:low-freq-var
05K4139 2676 T>G 0.00800732 basecount-A:36	basecount-C:44	basecount-G:1076	basecount-T:133221	coverage:134280	pvalue:0.0	pvalue-phred:9223372036854775807	strandbias-pvalue-corr:0.900413369656	strandbias-pvalue-uncorr:0.900413369656	strandbias-pvalue-uncorr-phred:0	type:low-freq-var
05K4139 2688 T>C 0.00355023 basecount-A:45	basecount-C:476	basecount-G:57	basecount-T:133498	coverage:133927	pvalue:5.0174597396e-64	pvalue-phred:633	strandbias-pvalue-corr:17.6651438393	strandbias-pvalue-uncorr:0.883257191966	strandbias-pvalue-uncorr-phred:1	type:low-freq-var
05K4139 2717 G>A 0.00504095 basecount-A:669	basecount-C:30	basecount-G:131980	basecount-T:34	coverage:132604	pvalue:3.36086209378e-179	pvalue-phred:1785	strandbias-pvalue-corr:19.6175714137	strandbias-pvalue-uncorr:0.272466269635	strandbias-pvalue-uncorr-phred:6	type:low-freq-var
05K4139 2977 T>C 0.007231 basecount-A:51	basecount-C:1036	basecount-G:66	basecount-T:142119	coverage:143087	pvalue:2.73657515833e-292	pvalue-phred:2916	strandbias-pvalue-corr:2.02443040604	strandbias-pvalue-uncorr:0.0208704165571	strandbias-pvalue-uncorr-phred:17	type:low-freq-var
05K4139 2987 G>A 0.00637802 basecount-A:917	basecount-C:44	basecount-G:142749	basecount-T:65	coverage:143620	pvalue:0.0	pvalue-phred:9223372036854775807	strandbias-pvalue-corr:5.28854758269	strandbias-pvalue-uncorr:0.0581159075021	strandbias-pvalue-uncorr-phred:12	type:low-freq-var
05K4139 3159 A>T 0.00528465 basecount-A:147298	basecount-C:45	basecount-G:39	basecount-T:783	coverage:148039	pvalue:2.89012306456e-282	pvalue-phred:2815	strandbias-pvalue-corr:13.6587711304	strandbias-pvalue-uncorr:0.164563507595	strandbias-pvalue-uncorr-phred:8	type:low-freq-var
05K4139 3185 T>C 0.00724874 basecount-A:51	basecount-C:1087	basecount-G:38	basecount-T:148781	coverage:149802	pvalue:0.0	pvalue-phred:9223372036854775807	strandbias-pvalue-corr:0.949371478662	strandbias-pvalue-uncorr:0.949371478662	strandbias-pvalue-uncorr-phred:0	type:low-freq-var
05K4139 3242 C>T 0.0073131 basecount-A:308	basecount-C:141066	basecount-G:68	basecount-T:1042	coverage:142064	pvalue:4.58252052354e-102	pvalue-phred:1013	strandbias-pvalue-corr:24.760019835	strandbias-pvalue-uncorr:0.603902922805	strandbias-pvalue-uncorr-phred:2	type:low-freq-var
05K4139 3279 T>G 0.00912717 basecount-A:52	basecount-C:47	basecount-G:1350	basecount-T:146461	coverage:147505	pvalue:2.90574764947e-59	pvalue-phred:585	strandbias-pvalue-corr:21.0320292521	strandbias-pvalue-uncorr:0.31391088436	strandbias-pvalue-uncorr-phred:5	type:low-freq-var
05K4139 3438 A>G 0.00626037 basecount-A:129937	basecount-C:40	basecount-G:819	basecount-T:27	coverage:130688	pvalue:4.34722207945e-268	pvalue-phred:2674	strandbias-pvalue-corr:14.210320806	strandbias-pvalue-uncorr:0.173296595195	strandbias-pvalue-uncorr-phred:8	type:low-freq-var
05K4139 3452 C>A 0.0084792 basecount-A:1088	basecount-C:127152	basecount-G:37	basecount-T:37	coverage:128094	pvalue:0.0	pvalue-phred:9223372036854775807	strandbias-pvalue-corr:25.1059100523	strandbias-pvalue-uncorr:0.643741283393	strandbias-pvalue-uncorr-phred:2	type:low-freq-var
05K4139 3489 T>C 0.0150098 basecount-A:190	basecount-C:2058	basecount-G:732	basecount-T:134130	coverage:136082	pvalue:0.0	pvalue-phred:9223372036854775807	strandbias-pvalue-corr:26.9601364735	strandbias-pvalue-uncorr:0.490184299518	strandbias-pvalue-uncorr-phred:3	type:low-freq-var
05K4139 3514 A>G 0.00437326 basecount-A:138775	basecount-C:60	basecount-G:610	basecount-T:39	coverage:139337	pvalue:6.88915399949e-168	pvalue-phred:1672	strandbias-pvalue-corr:21.539428718	strandbias-pvalue-uncorr:0.797756619186	strandbias-pvalue-uncorr-phred:1	type:low-freq-var
05K4139 3532 C>T 0.00301914 basecount-A:78	basecount-C:136272	basecount-G:31	basecount-T:413	coverage:136666	pvalue:3.93415053434e-90	pvalue-phred:894	strandbias-pvalue-corr:21.6901954205	strandbias-pvalue-uncorr:0.834238285403	strandbias-pvalue-uncorr-phred:1	type:low-freq-var
05K4139 3565 A>G 0.00753093 basecount-A:128427	basecount-C:40	basecount-G:975	basecount-T:24	coverage:129379	pvalue:0.0	pvalue-phred:9223372036854775807	strandbias-pvalue-corr:12.5837028037	strandbias-pvalue-uncorr:0.149805985758	strandbias-pvalue-uncorr-phred:8	type:low-freq-var
05K4139 3621 C>T 0.00572681 basecount-A:80	basecount-C:132331	basecount-G:59	basecount-T:763	coverage:133066	pvalue:1.812500297e-297	pvalue-phred:2967	strandbias-pvalue-corr:25.3589590433	strandbias-pvalue-uncorr:0.444894018304	strandbias-pvalue-uncorr-phred:4	type:low-freq-var
05K4139 3643 A>G 0.0087249 basecount-A:134875	basecount-C:44	basecount-G:1188	basecount-T:55	coverage:136005	pvalue:0.0	pvalue-phred:9223372036854775807	strandbias-pvalue-corr:0.90368965789	strandbias-pvalue-uncorr:0.90368965789	strandbias-pvalue-uncorr-phred:0	type:low-freq-var
05K4139 3645 G>A 0.00769813 basecount-A:1048	basecount-C:57	basecount-G:134928	basecount-T:104	coverage:135953	pvalue:0.0	pvalue-phred:9223372036854775807	strandbias-pvalue-corr:27.033186208	strandbias-pvalue-uncorr:0.500614559407	strandbias-pvalue-uncorr-phred:3	type:low-freq-var
05K4139 3658 A>G 0.00780277 basecount-A:132906	basecount-C:56	basecount-G:1046	basecount-T:47	coverage:133891	pvalue:8.40916703871e-288	pvalue-phred:2871	strandbias-pvalue-corr:6.7040911051	strandbias-pvalue-uncorr:0.0753268663494	strandbias-pvalue-uncorr-phred:11	type:low-freq-var
05K4139 3666 C>T 0.00328992 basecount-A:53	basecount-C:133523	basecount-G:29	basecount-T:441	coverage:133949	pvalue:2.83399175708e-42	pvalue-phred:415	strandbias-pvalue-corr:0.920475389837	strandbias-pvalue-uncorr:0.920475389837	strandbias-pvalue-uncorr-phred:0	type:low-freq-var
05K4139 3863 G>A 0.00400735 basecount-A:432	basecount-C:46	basecount-G:107271	basecount-T:53	coverage:107689	pvalue:2.58712497555e-76	pvalue-phred:756	strandbias-pvalue-corr:1.0	strandbias-pvalue-uncorr:1.0	strandbias-pvalue-uncorr-phred:0	type:low-freq-var
05K4139 3928 C>T 0.00854727 basecount-A:59	basecount-C:96178	basecount-G:40	basecount-T:830	coverage:97000	pvalue:0.0	pvalue-phred:9223372036854775807	strandbias-pvalue-corr:15.7324170757	strandbias-pvalue-uncorr:0.199144519945	strandbias-pvalue-uncorr-phred:7	type:low-freq-var
05K4139 3961 C>T 0.00377857 basecount-A:33	basecount-C:80619	basecount-G:25	basecount-T:306	coverage:80893	pvalue:5.10686037374e-54	pvalue-phred:533	strandbias-pvalue-corr:21.157879153	strandbias-pvalue-uncorr:0.32057392656	strandbias-pvalue-uncorr-phred:5	type:low-freq-var
05K4139 4034 C>A 0.00339589 basecount-A:629	basecount-C:184468	basecount-G:76	basecount-T:51	coverage:185005	pvalue:3.60905323686e-62	pvalue-phred:614	strandbias-pvalue-corr:4.25652034031	strandbias-pvalue-uncorr:0.0457690359173	strandbias-pvalue-uncorr-phred:13	type:low-freq-var
05K4139 4117 C>A 0.0100305 basecount-A:759	basecount-C:74872	basecount-G:17	basecount-T:21	coverage:75544	pvalue:1.1197467991e-265	pvalue-phred:2650	strandbias-pvalue-corr:25.61189813	strandbias-pvalue-uncorr:0.64029745325	strandbias-pvalue-uncorr-phred:2	type:low-freq-var
05K4139 4363 C>T 0.0129866 basecount-A:50	basecount-C:120914	basecount-G:32	basecount-T:1592	coverage:122405	pvalue:0.0	pvalue-phred:9223372036854775807	strandbias-pvalue-corr:26.106328198	strandbias-pvalue-uncorr:0.555453791447	strandbias-pvalue-uncorr-phred:3	type:low-freq-var
05K4139 4410 C>A 0.0179958 basecount-A:3664	basecount-C:199760	basecount-G:73	basecount-T:106	coverage:203254	pvalue:0.0	pvalue-phred:9223372036854775807	strandbias-pvalue-corr:19.0517835354	strandbias-pvalue-uncorr:0.250681362308	strandbias-pvalue-uncorr-phred:6	type:low-freq-var
05K4139 4558 G>A 0.0150853 basecount-A:1211	basecount-C:16	basecount-G:79015	basecount-T:35	coverage:80178	pvalue:0.0	pvalue-phred:9223372036854775807	strandbias-pvalue-corr:25.3472834928	strandbias-pvalue-uncorr:0.603506749829	strandbias-pvalue-uncorr-phred:2	type:low-freq-var
05K4139 4560 A>G 0.0101246 basecount-A:79934	basecount-C:19	basecount-G:818	basecount-T:22	coverage:80726	pvalue:0.0	pvalue-phred:9223372036854775807	strandbias-pvalue-corr:18.5410522961	strandbias-pvalue-uncorr:0.882907252196	strandbias-pvalue-uncorr-phred:1	type:low-freq-var
05K4139 4610 T>C 0.0147807 basecount-A:38	basecount-C:1287	basecount-G:126	basecount-T:85622	coverage:86833	pvalue:0.0	pvalue-phred:9223372036854775807	strandbias-pvalue-corr:18.9493344828	strandbias-pvalue-uncorr:0.861333385581	strandbias-pvalue-uncorr-phred:1	type:low-freq-var
05K4139 4677 C>A 0.0175232 basecount-A:1651	basecount-C:92509	basecount-G:30	basecount-T:28	coverage:93662	pvalue:8.730276966e-127	pvalue-phred:1261	strandbias-pvalue-corr:7.47159486971	strandbias-pvalue-uncorr:0.0849044871558	strandbias-pvalue-uncorr-phred:11	type:low-freq-var
05K4139 5194 A>G 0.0127437 basecount-A:95855	basecount-C:35	basecount-G:1238	basecount-T:18	coverage:97008	pvalue:0.0	pvalue-phred:9223372036854775807	strandbias-pvalue-corr:9.2676621192	strandbias-pvalue-uncorr:0.107763513014	strandbias-pvalue-uncorr-phred:10	type:low-freq-var
05K4139 5329 C>T 0.0123929 basecount-A:40	basecount-C:103937	basecount-G:20	basecount-T:1305	coverage:105170	pvalue:0.0	pvalue-phred:9223372036854775807	strandbias-pvalue-corr:26.3895017962	strandbias-pvalue-uncorr:0.507490419157	strandbias-pvalue-uncorr-phred:3	type:low-freq-var
05K4139 5581 C>T 0.0131268 basecount-A:35	basecount-C:103077	basecount-G:35	basecount-T:1372	coverage:104412	pvalue:0.0	pvalue-phred:9223372036854775807	strandbias-pvalue-corr:21.2605423385	strandbias-pvalue-uncorr:0.759305083519	strandbias-pvalue-uncorr-phred:1	type:low-freq-var
05K4139 5622 C>A 0.0156603 basecount-A:1490	basecount-C:93617	basecount-G:20	basecount-T:18	coverage:95019	pvalue:0.0	pvalue-phred:9223372036854775807	strandbias-pvalue-corr:0.978458847791	strandbias-pvalue-uncorr:0.978458847791	strandbias-pvalue-uncorr-phred:0	type:low-freq-var
05K4139 5689 C>T 0.0170655 basecount-A:257	basecount-C:96345	basecount-G:47	basecount-T:1678	coverage:97986	pvalue:0.0	pvalue-phred:9223372036854775807	strandbias-pvalue-corr:22.0143784394	strandbias-pvalue-uncorr:0.349434578403	strandbias-pvalue-uncorr-phred:5	type:low-freq-var
05K4139 5752 T>C 0.0136638 basecount-A:36	basecount-C:1406	basecount-G:43	basecount-T:101415	coverage:102731	pvalue:0.0	pvalue-phred:9223372036854775807	strandbias-pvalue-corr:0.933206340898	strandbias-pvalue-uncorr:0.933206340898	strandbias-pvalue-uncorr-phred:0	type:low-freq-var
05K4139 6055 G>A 0.0168876 basecount-A:1530	basecount-C:20	basecount-G:89018	basecount-T:31	coverage:90462	pvalue:0.0	pvalue-phred:9223372036854775807	strandbias-pvalue-corr:14.7752708398	strandbias-pvalue-uncorr:0.182410751109	strandbias-pvalue-uncorr-phred:7	type:low-freq-var
05K4139 6584 C>T 0.00498908 basecount-A:47	basecount-C:126163	basecount-G:34	basecount-T:633	coverage:126750	pvalue:3.36009589059e-142	pvalue-phred:1415	strandbias-pvalue-corr:25.3481158944	strandbias-pvalue-uncorr:0.576093543054	strandbias-pvalue-uncorr-phred:2	type:low-freq-var
05K4139 6769 T>C 0.00405428 basecount-A:51	basecount-C:415	basecount-G:40	basecount-T:101855	coverage:102238	pvalue:2.23061741809e-48	pvalue-phred:477	strandbias-pvalue-corr:26.0194279659	strandbias-pvalue-uncorr:0.520388559319	strandbias-pvalue-uncorr-phred:3	type:low-freq-var
05K4139 7120 G>T 0.00330596 basecount-A:39	basecount-C:52	basecount-G:134371	basecount-T:446	coverage:134768	pvalue:4.52727134381e-27	pvalue-phred:263	strandbias-pvalue-corr:5.9976782968	strandbias-pvalue-uncorr:0.0666408699645	strandbias-pvalue-uncorr-phred:12	type:low-freq-var
05K4139 7429 T>G 0.00247864 basecount-A:41	basecount-C:66	basecount-G:378	basecount-T:152018	coverage:152342	pvalue:6.17684394711e-11	pvalue-phred:102	strandbias-pvalue-corr:1.0	strandbias-pvalue-uncorr:1.0	strandbias-pvalue-uncorr-phred:0	type:low-freq-var
05K4139 7432 G>A 0.00426599 basecount-A:650	basecount-C:42	basecount-G:151630	basecount-T:46	coverage:152250	pvalue:8.63320553132e-133	pvalue-phred:1321	strandbias-pvalue-corr:23.7833307896	strandbias-pvalue-uncorr:0.743229087174	strandbias-pvalue-uncorr-phred:1	type:low-freq-var
05K4139 7492 G>T 0.00518082 basecount-A:65	basecount-C:66	basecount-G:156941	basecount-T:818	coverage:157709	pvalue:1.39015394585e-257	pvalue-phred:2569	strandbias-pvalue-corr:26.6321481297	strandbias-pvalue-uncorr:0.502493360938	strandbias-pvalue-uncorr-phred:3	type:low-freq-var
05K4139 7613 A>G 0.00599504 basecount-A:141515	basecount-C:45	basecount-G:854	basecount-T:37	coverage:142234	pvalue:5.68945426274e-37	pvalue-phred:362	strandbias-pvalue-corr:25.1818478759	strandbias-pvalue-uncorr:0.449675854926	strandbias-pvalue-uncorr-phred:3	type:low-freq-var
05K4139 7626 A>G 0.00319637 basecount-A:147670	basecount-C:85	basecount-G:474	basecount-T:64	coverage:148102	pvalue:1.06794930119e-28	pvalue-phred:280	strandbias-pvalue-corr:0.921480643532	strandbias-pvalue-uncorr:0.921480643532	strandbias-pvalue-uncorr-phred:0	type:low-freq-var
05K4139 7638 A>G 0.00244359 basecount-A:153018	basecount-C:44	basecount-G:375	basecount-T:26	coverage:153371	pvalue:1.78856029648e-35	pvalue-phred:347	strandbias-pvalue-corr:0.912609365335	strandbias-pvalue-uncorr:0.912609365335	strandbias-pvalue-uncorr-phred:0	type:low-freq-var
05K4139 7713 G>A 0.00516498 basecount-A:855	basecount-C:33	basecount-G:164597	basecount-T:53	coverage:165314	pvalue:2.07127783062e-79	pvalue-phred:787	strandbias-pvalue-corr:25.4542697932	strandbias-pvalue-uncorr:0.56565043985	strandbias-pvalue-uncorr-phred:2	type:low-freq-var
05K4139 7930 T>C 0.00403226 basecount-A:51	basecount-C:670	basecount-G:60	basecount-T:165379	coverage:166007	pvalue:2.51243576289e-148	pvalue-phred:1476	strandbias-pvalue-corr:26.2843733941	strandbias-pvalue-uncorr:0.515379870472	strandbias-pvalue-uncorr-phred:3	type:low-freq-var
05K4139 7932 G>T 0.00246534 basecount-A:57	basecount-C:35	basecount-G:164590	basecount-T:407	coverage:164984	pvalue:2.94836723551e-60	pvalue-phred:595	strandbias-pvalue-corr:0.95814997073	strandbias-pvalue-uncorr:0.95814997073	strandbias-pvalue-uncorr-phred:0	type:low-freq-var
05K4139 7958 G>A 0.00524515 basecount-A:820	basecount-C:50	basecount-G:155399	basecount-T:66	coverage:156203	pvalue:1.47856545079e-285	pvalue-phred:2848	strandbias-pvalue-corr:25.2592150684	strandbias-pvalue-uncorr:0.587423606243	strandbias-pvalue-uncorr-phred:2	type:low-freq-var
05K4139 8161 G>T 0.00201815 basecount-A:52	basecount-C:33	basecount-G:142332	basecount-T:288	coverage:142629	pvalue:3.6175624606e-40	pvalue-phred:394	strandbias-pvalue-corr:20.2677764094	strandbias-pvalue-uncorr:0.289539662992	strandbias-pvalue-uncorr-phred:5	type:low-freq-var
05K4139 8734 C>T 0.00249976 basecount-A:79	basecount-C:142751	basecount-G:26	basecount-T:358	coverage:143101	pvalue:1.62183469134e-66	pvalue-phred:658	strandbias-pvalue-corr:19.0022395227	strandbias-pvalue-uncorr:0.253363193636	strandbias-pvalue-uncorr-phred:6	type:low-freq-var
05K4139 8748 T>C 0.00261076 basecount-A:45	basecount-C:303	basecount-G:38	basecount-T:115672	coverage:115975	pvalue:2.25070744546e-58	pvalue-phred:576	strandbias-pvalue-corr:1.0	strandbias-pvalue-uncorr:1.0	strandbias-pvalue-uncorr-phred:0	type:low-freq-var
05K4139 8764 G>A 0.00278378 basecount-A:250	basecount-C:36	basecount-G:89493	basecount-T:27	coverage:89740	pvalue:2.45930094074e-33	pvalue-phred:326	strandbias-pvalue-corr:19.1944833791	strandbias-pvalue-uncorr:0.259384910528	strandbias-pvalue-uncorr-phred:6	type:low-freq-var
05K4139 8794 C>T 0.0025116 basecount-A:45	basecount-C:75789	basecount-G:22	basecount-T:191	coverage:75981	pvalue:8.44705238811e-20	pvalue-phred:191	strandbias-pvalue-corr:3.48227619866	strandbias-pvalue-uncorr:0.0370454914751	strandbias-pvalue-uncorr-phred:14	type:low-freq-var
05K4139 9067 C>T 0.0117621 basecount-A:32	basecount-C:99427	basecount-G:19	basecount-T:1184	coverage:100554	pvalue:0.0	pvalue-phred:9223372036854775807	strandbias-pvalue-corr:0.976007267995	strandbias-pvalue-uncorr:0.976007267995	strandbias-pvalue-uncorr-phred:0	type:low-freq-var
05K4139 9071 G>A 0.0037687 basecount-A:381	basecount-C:23	basecount-G:100648	basecount-T:44	coverage:100994	pvalue:7.23254172818e-95	pvalue-phred:941	strandbias-pvalue-corr:0.955953675106	strandbias-pvalue-uncorr:0.955953675106	strandbias-pvalue-uncorr-phred:0	type:low-freq-var
05K4139 9270 C>T 0.0041201 basecount-A:95	basecount-C:104055	basecount-G:28	basecount-T:431	coverage:104462	pvalue:6.3551603875e-49	pvalue-phred:482	strandbias-pvalue-corr:24.5283228648	strandbias-pvalue-uncorr:0.721421260729	strandbias-pvalue-uncorr-phred:1	type:low-freq-var
05K4139 9589 G>T 0.00273227 basecount-A:29	basecount-C:24	basecount-G:103606	basecount-T:284	coverage:103861	pvalue:2.90221911213e-16	pvalue-phred:155	strandbias-pvalue-corr:24.874182914	strandbias-pvalue-uncorr:0.654583760895	strandbias-pvalue-uncorr-phred:2	type:low-freq-var
05K4139 9608 G>A 0.00249545 basecount-A:255	basecount-C:23	basecount-G:101865	basecount-T:43	coverage:102096	pvalue:9.69524937351e-23	pvalue-phred:220	strandbias-pvalue-corr:20.9130057881	strandbias-pvalue-uncorr:0.836520231526	strandbias-pvalue-uncorr-phred:1	type:low-freq-var
05K4139 9627 A>G 0.00263561 basecount-A:98341	basecount-C:21	basecount-G:260	basecount-T:27	coverage:98579	pvalue:3.13197122442e-49	pvalue-phred:485	strandbias-pvalue-corr:26.5502904192	strandbias-pvalue-uncorr:0.553131050401	strandbias-pvalue-uncorr-phred:3	type:low-freq-var
05K4139 9756 G>T 0.00289122 basecount-A:40	basecount-C:25	basecount-G:82705	basecount-T:240	coverage:82946	pvalue:9.80239560319e-15	pvalue-phred:140	strandbias-pvalue-corr:26.008129331	strandbias-pvalue-uncorr:0.440815751373	strandbias-pvalue-uncorr-phred:4	type:low-freq-var
05K4139 9795 A>G 0.00333784 basecount-A:86819	basecount-C:49	basecount-G:291	basecount-T:23	coverage:87092	pvalue:1.76407683962e-29	pvalue-phred:288	strandbias-pvalue-corr:1.0	strandbias-pvalue-uncorr:1.0	strandbias-pvalue-uncorr-phred:0	type:low-freq-var
05K4139 10087 A>G 0.00381008 basecount-A:122270	basecount-C:37	basecount-G:468	basecount-T:57	coverage:122715	pvalue:7.16238152657e-115	pvalue-phred:1141	strandbias-pvalue-corr:3.48950833445	strandbias-pvalue-uncorr:0.0367316666784	strandbias-pvalue-uncorr-phred:14	type:low-freq-var
05K4139 10119 T>C 0.00264705 basecount-A:29	basecount-C:313	basecount-G:56	basecount-T:117847	coverage:118143	pvalue:1.08744385377e-26	pvalue-phred:260	strandbias-pvalue-corr:25.711507858	strandbias-pvalue-uncorr:0.443301859621	strandbias-pvalue-uncorr-phred:4	type:low-freq-var
05K4139 10174 C>A 0.00213278 basecount-A:209	basecount-C:97740	basecount-G:27	basecount-T:18	coverage:97904	pvalue:1.86735767209e-11	pvalue-phred:107	strandbias-pvalue-corr:20.5398174594	strandbias-pvalue-uncorr:0.289293203653	strandbias-pvalue-uncorr-phred:5	type:low-freq-var
05K4139 10190 A>G 0.00261983 basecount-A:96641	basecount-C:34	basecount-G:254	basecount-T:24	coverage:96891	pvalue:3.01408600417e-71	pvalue-phred:705	strandbias-pvalue-corr:20.4080190906	strandbias-pvalue-uncorr:0.295768392617	strandbias-pvalue-uncorr-phred:5	type:low-freq-var
05K4139 10214 T>C 0.00271507 basecount-A:30	basecount-C:283	basecount-G:30	basecount-T:103890	coverage:104162	pvalue:5.63401402899e-76	pvalue-phred:752	strandbias-pvalue-corr:22.1417087585	strandbias-pvalue-uncorr:0.345964199352	strandbias-pvalue-uncorr-phred:5	type:low-freq-var
05K4139 10289 A>G 0.00185944 basecount-A:97638	basecount-C:33	basecount-G:182	basecount-T:26	coverage:97810	pvalue:4.18901976267e-16	pvalue-phred:154	strandbias-pvalue-corr:20.5455123855	strandbias-pvalue-uncorr:0.302139888022	strandbias-pvalue-uncorr-phred:5	type:low-freq-var
05K4139 10306 A>T 0.00197307 basecount-A:92515	basecount-C:25	basecount-G:26	basecount-T:183	coverage:92697	pvalue:2.52074893615e-30	pvalue-phred:296	strandbias-pvalue-corr:10.4024085637	strandbias-pvalue-uncorr:0.12238127722	strandbias-pvalue-uncorr-phred:9	type:low-freq-var
05K4139 10338 A>G 0.00223832 basecount-A:85106	basecount-C:23	basecount-G:191	basecount-T:12	coverage:85285	pvalue:3.35087471369e-21	pvalue-phred:205	strandbias-pvalue-corr:21.9466379799	strandbias-pvalue-uncorr:0.756780619998	strandbias-pvalue-uncorr-phred:1	type:low-freq-var
05K4139 10453 G>A 0.0022462 basecount-A:249	basecount-C:32	basecount-G:110534	basecount-T:39	coverage:110772	pvalue:2.16564668651e-17	pvalue-phred:167	strandbias-pvalue-corr:19.1392487318	strandbias-pvalue-uncorr:0.248561671842	strandbias-pvalue-uncorr-phred:6	type:low-freq-var
05K4139 10655 A>G 0.00427677 basecount-A:6517	basecount-C:2	basecount-G:28	basecount-T:0	coverage:6545	pvalue:1.45429905232e-08	pvalue-phred:78	strandbias-pvalue-corr:23.8462949648	strandbias-pvalue-uncorr:0.722614998933	strandbias-pvalue-uncorr-phred:1	type:low-freq-var
