# Supplementary material for: Analysis of Dengue Virus Genetic Diversity during Human and Mosquito Infection Reveals Genetic Constraints
Source: PLoS Negl Trop Dis. 2015 Sep 1;9(9):e0004044. doi: 10.1371/journal.pntd.0004044 (PMC4556638; doi:10.1371/journal.pntd.0004044)
Supplement: S6 File — The LoFreq output.snp files for each sample in our data set are in the folder “SNP Files”. The read coverage graphs for each sample are in the folder “Coverage Plots”. (ZIP) [file pntd.0004044.s006.zip › S6_File/SNP Files/05K4152DK1-Aeg-TTAGGC_read1_bwa-uniq-dups-marked_lofreq-final.snp]

05K4152 3 T>G 0.797101 basecount-A:7;basecount-C:0;basecount-G:110;basecount-T:21;coverage:138;pvalue-phred:NA;strandbias-pvalue-corr:1.0;strandbias-pvalue-uncorr:1.0;strandbias-pvalue-uncorr-phred:0;type:consensus-var
05K4152 4 T>G 0.710434 basecount-A:9935;basecount-C:2563;basecount-G:43053;basecount-T:5050;coverage:60601;pvalue-phred:NA;strandbias-pvalue-corr:1.0;strandbias-pvalue-uncorr:1.0;strandbias-pvalue-uncorr-phred:0;type:consensus-var
05K4152 29 A>G 0.00255596 basecount-A:88510;basecount-C:28;basecount-G:227;basecount-T:47;coverage:88614;pvalue:4.86295977028e-08;pvalue-phred:73;strandbias-pvalue-corr:1.0;strandbias-pvalue-uncorr:1.0;strandbias-pvalue-uncorr-phred:0;type:low-freq-var
05K4152 1486 T>C 0.00368877 basecount-A:307;basecount-C:550;basecount-G:371;basecount-T:147873;coverage:148280;pvalue:2.06614744266e-25;pvalue-phred:247;strandbias-pvalue-corr:0.834534149965;strandbias-pvalue-uncorr:0.0521583843728;strandbias-pvalue-uncorr-phred:13;type:low-freq-var
05K4152 1669 G>A 0.00620011 basecount-A:995;basecount-C:421;basecount-G:158960;basecount-T:105;coverage:159815;pvalue:6.53727777665e-176;pvalue-phred:1752;strandbias-pvalue-corr:0.388849191691;strandbias-pvalue-uncorr:0.0228734818642;strandbias-pvalue-uncorr-phred:16;type:low-freq-var
05K4152 2269 A>G 0.00645095 basecount-A:290698;basecount-C:528;basecount-G:1893;basecount-T:326;coverage:291489;pvalue:3.10893706081e-09;pvalue-phred:85;strandbias-pvalue-corr:4.02606874748;strandbias-pvalue-uncorr:0.447340971942;strandbias-pvalue-uncorr-phred:3;type:low-freq-var
05K4152 2546 T>C 0.00823726 basecount-A:295;basecount-C:1274;basecount-G:378;basecount-T:152716;coverage:153506;pvalue:5.382150837e-29;pvalue-phred:283;strandbias-pvalue-corr:2.51079876533;strandbias-pvalue-uncorr:0.209233230444;strandbias-pvalue-uncorr-phred:7;type:low-freq-var
05K4152 2719 G>A 0.0247674 basecount-A:3645;basecount-C:300;basecount-G:143027;basecount-T:197;coverage:146243;pvalue:0.0;pvalue-phred:9223372036854775807;strandbias-pvalue-corr:0.871666069531;strandbias-pvalue-uncorr:0.871666069531;strandbias-pvalue-uncorr-phred:1;type:low-freq-var
05K4152 5356 C>T 0.0359446 basecount-A:791;basecount-C:177459;basecount-G:134;basecount-T:6651;coverage:183623;pvalue:0.0;pvalue-phred:9223372036854775807;strandbias-pvalue-corr:1.1458496351;strandbias-pvalue-uncorr:0.0818464025068;strandbias-pvalue-uncorr-phred:11;type:low-freq-var
05K4152 6437 G>C 0.00162393 basecount-A:77;basecount-C:317;basecount-G:194694;basecount-T:118;coverage:194962;pvalue:2.44272653324e-18;pvalue-phred:176;strandbias-pvalue-corr:1.21399729037;strandbias-pvalue-uncorr:0.080933152691;strandbias-pvalue-uncorr-phred:11;type:low-freq-var
05K4152 6567 T>C 0.00255449 basecount-A:58;basecount-C:306;basecount-G:50;basecount-T:119375;coverage:119628;pvalue:4.25776417667e-11;pvalue-phred:104;strandbias-pvalue-corr:0.932068632799;strandbias-pvalue-uncorr:0.932068632799;strandbias-pvalue-uncorr-phred:0;type:low-freq-var
05K4152 6832 G>A 0.00709561 basecount-A:1224;basecount-C:253;basecount-G:170846;basecount-T:178;coverage:171524;pvalue:3.54884685997e-07;pvalue-phred:64;strandbias-pvalue-corr:3.73154977093;strandbias-pvalue-uncorr:0.373154977093;strandbias-pvalue-uncorr-phred:4;type:low-freq-var
05K4152 6903 C>T 0.00717122 basecount-A:316;basecount-C:188224;basecount-G:716;basecount-T:1367;coverage:189451;pvalue:1.45532948043e-129;pvalue-phred:1288;strandbias-pvalue-corr:1.15068348699;strandbias-pvalue-uncorr:0.0885141143839;strandbias-pvalue-uncorr-phred:11;type:low-freq-var
05K4152 7669 G>A 0.01944 basecount-A:3216;basecount-C:226;basecount-G:161801;basecount-T:189;coverage:164442;pvalue:0.0;pvalue-phred:9223372036854775807;strandbias-pvalue-corr:0.796604034119;strandbias-pvalue-uncorr:0.796604034119;strandbias-pvalue-uncorr-phred:1;type:low-freq-var
05K4152 8339 G>A 0.00532605 basecount-A:2473;basecount-C:216;basecount-G:461379;basecount-T:254;coverage:462954;pvalue:3.94845142951e-21;pvalue-phred:204;strandbias-pvalue-corr:3.24677508287;strandbias-pvalue-uncorr:0.29516137117;strandbias-pvalue-uncorr-phred:5;type:low-freq-var
05K4152 10694 A>C 0.436216 basecount-A:11802;basecount-C:75591;basecount-G:48227;basecount-T:37668;coverage:173288;pvalue-phred:NA;strandbias-pvalue-corr:1.0;strandbias-pvalue-uncorr:1.0;strandbias-pvalue-uncorr-phred:0;type:consensus-var
05K4152 10695 A>G 0.416667 basecount-A:7;basecount-C:78;basecount-G:90;basecount-T:41;coverage:216;pvalue-phred:NA;strandbias-pvalue-corr:1.0;strandbias-pvalue-uncorr:1.0;strandbias-pvalue-uncorr-phred:0;type:consensus-var
