# Supplementary material for: Analysis of Dengue Virus Genetic Diversity during Human and Mosquito Infection Reveals Genetic Constraints
Source: PLoS Negl Trop Dis. 2015 Sep 1;9(9):e0004044. doi: 10.1371/journal.pntd.0004044 (PMC4556638; doi:10.1371/journal.pntd.0004044)
Supplement: S6 File — The LoFreq output.snp files for each sample in our data set are in the folder “SNP Files”. The read coverage graphs for each sample are in the folder “Coverage Plots”. (ZIP) [file pntd.0004044.s006.zip › S6_File/SNP Files/05K4152DK1-Albo-CGATGT_read1_bwa-uniq-dups-marked_lofreq-final.snp]

05K4152 3 T>G 0.701149 basecount-A:6;basecount-C:5;basecount-G:61;basecount-T:15;coverage:87;pvalue-phred:NA;strandbias-pvalue-corr:1.0;strandbias-pvalue-uncorr:1.0;strandbias-pvalue-uncorr-phred:0;type:consensus-var
05K4152 4 T>G 0.719867 basecount-A:4931;basecount-C:1299;basecount-G:22701;basecount-T:2604;coverage:31535;pvalue-phred:NA;strandbias-pvalue-corr:1.0;strandbias-pvalue-uncorr:1.0;strandbias-pvalue-uncorr-phred:0;type:consensus-var
05K4152 29 A>G 0.00282026 basecount-A:45930;basecount-C:16;basecount-G:130;basecount-T:19;coverage:46005;pvalue:1.90294893527e-15;pvalue-phred:147;strandbias-pvalue-corr:1.0;strandbias-pvalue-uncorr:1.0;strandbias-pvalue-uncorr-phred:0;type:low-freq-var
05K4152 214 C>T 0.00856005 basecount-A:123;basecount-C:77480;basecount-G:345;basecount-T:673;coverage:78053;pvalue:3.10775601181e-60;pvalue-phred:595;strandbias-pvalue-corr:7.78075120557;strandbias-pvalue-uncorr:0.518716747038;strandbias-pvalue-uncorr-phred:3;type:low-freq-var
05K4152 763 G>A 0.00906601 basecount-A:854;basecount-C:453;basecount-G:92780;basecount-T:111;coverage:93480;pvalue:1.32916362098e-46;pvalue-phred:459;strandbias-pvalue-corr:0.968911749641;strandbias-pvalue-uncorr:0.968911749641;strandbias-pvalue-uncorr-phred:0;type:low-freq-var
05K4152 1099 C>G 0.00622195 basecount-A:162;basecount-C:118411;basecount-G:743;basecount-T:100;coverage:118939;pvalue:6.39485549461e-57;pvalue-phred:562;strandbias-pvalue-corr:0.456934979094;strandbias-pvalue-uncorr:0.0142792180967;strandbias-pvalue-uncorr-phred:18;type:low-freq-var
05K4152 1128 T>C 0.0204266 basecount-A:488;basecount-C:2125;basecount-G:95;basecount-T:101323;coverage:103033;pvalue:9.19204589388e-37;pvalue-phred:360;strandbias-pvalue-corr:2.22998879788;strandbias-pvalue-uncorr:0.0743329599294;strandbias-pvalue-uncorr-phred:11;type:low-freq-var
05K4152 1293 A>G 0.00632318 basecount-A:89744;basecount-C:212;basecount-G:573;basecount-T:90;coverage:90181;pvalue:7.72466443594e-80;pvalue-phred:791;strandbias-pvalue-corr:0.718986870572;strandbias-pvalue-uncorr:0.718986870572;strandbias-pvalue-uncorr-phred:1;type:low-freq-var
05K4152 1461 C>A 0.0182248 basecount-A:1295;basecount-C:69460;basecount-G:224;basecount-T:78;coverage:70579;pvalue:0.0;pvalue-phred:9223372036854775807;strandbias-pvalue-corr:0.735235943619;strandbias-pvalue-uncorr:0.735235943619;strandbias-pvalue-uncorr-phred:1;type:low-freq-var
05K4152 1666 T>C 0.0087948 basecount-A:85;basecount-C:742;basecount-G:139;basecount-T:83402;coverage:83974;pvalue:4.5913965684e-136;pvalue-phred:1353;strandbias-pvalue-corr:0.699960875387;strandbias-pvalue-uncorr:0.699960875387;strandbias-pvalue-uncorr-phred:2;type:low-freq-var
05K4152 2002 C>T 0.00913037 basecount-A:29;basecount-C:13204;basecount-G:7;basecount-T:122;coverage:13317;pvalue:8.9460432465e-29;pvalue-phred:280;strandbias-pvalue-corr:5.2184666735;strandbias-pvalue-uncorr:0.186373809768;strandbias-pvalue-uncorr-phred:7;type:low-freq-var
05K4152 2019 A>G 0.00324366 basecount-A:135943;basecount-C:115;basecount-G:443;basecount-T:73;coverage:136396;pvalue:3.70634604315e-92;pvalue-phred:914;strandbias-pvalue-corr:7.78834470862;strandbias-pvalue-uncorr:0.409912879401;strandbias-pvalue-uncorr-phred:4;type:low-freq-var
05K4152 2092 T>C 0.00284638 basecount-A:68;basecount-C:405;basecount-G:89;basecount-T:141724;coverage:142166;pvalue:5.5405401592e-173;pvalue-phred:1723;strandbias-pvalue-corr:1.0;strandbias-pvalue-uncorr:1.0;strandbias-pvalue-uncorr-phred:0;type:low-freq-var
05K4152 2249 A>G 0.00748429 basecount-A:207494;basecount-C:346;basecount-G:1569;basecount-T:230;coverage:208744;pvalue:0.0;pvalue-phred:9223372036854775807;strandbias-pvalue-corr:6.83795125375;strandbias-pvalue-uncorr:0.27351805015;strandbias-pvalue-uncorr-phred:6;type:low-freq-var
05K4152 2719 G>A 0.0152396 basecount-A:1462;basecount-C:189;basecount-G:94125;basecount-T:158;coverage:95380;pvalue:0.0;pvalue-phred:9223372036854775807;strandbias-pvalue-corr:7.75254596038;strandbias-pvalue-uncorr:0.387627298019;strandbias-pvalue-uncorr-phred:4;type:low-freq-var
05K4152 2854 T>C 0.0165212 basecount-A:126;basecount-C:1846;basecount-G:174;basecount-T:109589;coverage:111249;pvalue:0.0;pvalue-phred:9223372036854775807;strandbias-pvalue-corr:0.85995989812;strandbias-pvalue-uncorr:0.85995989812;strandbias-pvalue-uncorr-phred:1;type:low-freq-var
05K4152 3608 A>C 0.00402999 basecount-A:93520;basecount-C:380;basecount-G:179;basecount-T:214;coverage:93793;pvalue:1.82883547723e-13;pvalue-phred:127;strandbias-pvalue-corr:7.34418660415;strandbias-pvalue-uncorr:0.524584757439;strandbias-pvalue-uncorr-phred:3;type:low-freq-var
05K4152 3994 A>G 0.0203401 basecount-A:80910;basecount-C:138;basecount-G:1684;basecount-T:60;coverage:82435;pvalue:0.0;pvalue-phred:9223372036854775807;strandbias-pvalue-corr:6.47106068265;strandbias-pvalue-uncorr:0.281350464463;strandbias-pvalue-uncorr-phred:6;type:low-freq-var
05K4152 4243 A>G 0.000748893 basecount-A:74693;basecount-C:21;basecount-G:56;basecount-T:7;coverage:74750;pvalue:7.36526223266e-08;pvalue-phred:71;strandbias-pvalue-corr:1.0;strandbias-pvalue-uncorr:1.0;strandbias-pvalue-uncorr-phred:0;type:low-freq-var
05K4152 4909 T>C 0.0139058 basecount-A:51;basecount-C:593;basecount-G:33;basecount-T:41967;coverage:42518;pvalue:6.51772519058e-278;pvalue-phred:2772;strandbias-pvalue-corr:8.09293149506;strandbias-pvalue-uncorr:0.385377690241;strandbias-pvalue-uncorr-phred:4;type:low-freq-var
05K4152 5356 C>T 0.0288449 basecount-A:326;basecount-C:64671;basecount-G:50;basecount-T:1932;coverage:66468;pvalue:0.0;pvalue-phred:9223372036854775807;strandbias-pvalue-corr:1.31134889656;strandbias-pvalue-uncorr:0.0423015773085;strandbias-pvalue-uncorr-phred:14;type:low-freq-var
05K4152 5362 G>C 0.0502633 basecount-A:162;basecount-C:3379;basecount-G:63503;basecount-T:182;coverage:66645;pvalue:0.0;pvalue-phred:9223372036854775807;strandbias-pvalue-corr:0.310625704322;strandbias-pvalue-uncorr:0.00941290013098;strandbias-pvalue-uncorr-phred:20;type:low-freq-var
05K4152 6164 T>C 0.00864824 basecount-A:41;basecount-C:276;basecount-G:26;basecount-T:31571;coverage:31808;pvalue:7.00197041714e-63;pvalue-phred:622;strandbias-pvalue-corr:6.95481079882;strandbias-pvalue-uncorr:0.534985446063;strandbias-pvalue-uncorr-phred:3;type:low-freq-var
05K4152 6467 T>C 0.00615261 basecount-A:54;basecount-C:584;basecount-G:38;basecount-T:94243;coverage:94793;pvalue:0.0;pvalue-phred:9223372036854775807;strandbias-pvalue-corr:8.52290568709;strandbias-pvalue-uncorr:0.501347393358;strandbias-pvalue-uncorr-phred:3;type:low-freq-var
05K4152 6781 A>G 0.00750889 basecount-A:92994;basecount-C:223;basecount-G:707;basecount-T:231;coverage:93474;pvalue:8.64671697196e-17;pvalue-phred:161;strandbias-pvalue-corr:8.03900194259;strandbias-pvalue-uncorr:0.502437621412;strandbias-pvalue-uncorr-phred:3;type:low-freq-var
05K4152 6832 G>A 0.0174898 basecount-A:1810;basecount-C:156;basecount-G:101439;basecount-T:84;coverage:102809;pvalue:0.0;pvalue-phred:9223372036854775807;strandbias-pvalue-corr:6.7127992596;strandbias-pvalue-uncorr:0.27969996915;strandbias-pvalue-uncorr-phred:6;type:low-freq-var
05K4152 8339 G>A 0.00620803 basecount-A:1655;basecount-C:117;basecount-G:264678;basecount-T:140;coverage:265807;pvalue:2.682236674e-45;pvalue-phred:446;strandbias-pvalue-corr:5.94426958425;strandbias-pvalue-uncorr:0.22015813275;strandbias-pvalue-uncorr-phred:7;type:low-freq-var
05K4152 8507 C>T 0.00109983 basecount-A:10;basecount-C:177998;basecount-G:5;basecount-T:196;coverage:178190;pvalue:2.48044946548e-19;pvalue-phred:186;strandbias-pvalue-corr:8.07991217743;strandbias-pvalue-uncorr:0.448884009857;strandbias-pvalue-uncorr-phred:3;type:low-freq-var
05K4152 9449 G>A 0.0038793 basecount-A:352;basecount-C:195;basecount-G:90050;basecount-T:141;coverage:90353;pvalue:1.75245006711e-12;pvalue-phred:118;strandbias-pvalue-corr:2.67851165751;strandbias-pvalue-uncorr:0.0923624709485;strandbias-pvalue-uncorr-phred:10;type:low-freq-var
05K4152 9780 G>A 0.00741048 basecount-A:571;basecount-C:147;basecount-G:76237;basecount-T:98;coverage:76669;pvalue:3.28145052948e-37;pvalue-phred:365;strandbias-pvalue-corr:6.68751948285;strandbias-pvalue-uncorr:0.257212287802;strandbias-pvalue-uncorr-phred:6;type:low-freq-var
05K4152 10326 T>C 0.018061 basecount-A:191;basecount-C:1655;basecount-G:517;basecount-T:89271;coverage:90306;pvalue:2.8400419812e-09;pvalue-phred:85;strandbias-pvalue-corr:6.52721926496;strandbias-pvalue-uncorr:0.296691784771;strandbias-pvalue-uncorr-phred:5;type:low-freq-var
05K4152 10694 A>C 0.445961 basecount-A:8225;basecount-C:51306;basecount-G:30873;basecount-T:24642;coverage:115046;pvalue-phred:NA;strandbias-pvalue-corr:1.0;strandbias-pvalue-uncorr:1.0;strandbias-pvalue-uncorr-phred:0;type:consensus-var
05K4152 10695 A>G 0.356436 basecount-A:8;basecount-C:38;basecount-G:36;basecount-T:19;coverage:101;pvalue-phred:NA;strandbias-pvalue-corr:1.0;strandbias-pvalue-uncorr:1.0;strandbias-pvalue-uncorr-phred:0;type:consensus-var
