# Supplementary material for: Analysis of Dengue Virus Genetic Diversity during Human and Mosquito Infection Reveals Genetic Constraints
Source: PLoS Negl Trop Dis. 2015 Sep 1;9(9):e0004044. doi: 10.1371/journal.pntd.0004044 (PMC4556638; doi:10.1371/journal.pntd.0004044)
Supplement: S6 File — The LoFreq output.snp files for each sample in our data set are in the folder “SNP Files”. The read coverage graphs for each sample are in the folder “Coverage Plots”. (ZIP) [file pntd.0004044.s006.zip › S6_File/SNP Files/05K4152DK1-Serum-ATCACG_read1_bwa-uniq-dups-marked_lofreq-final.snp]

05K4152 3 T>G 0.681481 basecount-A:10;basecount-C:3;basecount-G:92;basecount-T:30;coverage:135;pvalue-phred:NA;strandbias-pvalue-corr:1.0;strandbias-pvalue-uncorr:1.0;strandbias-pvalue-uncorr-phred:0;type:consensus-var
05K4152 4 T>G 0.716089 basecount-A:7654;basecount-C:1935;basecount-G:33866;basecount-T:3838;coverage:47293;pvalue-phred:NA;strandbias-pvalue-corr:1.0;strandbias-pvalue-uncorr:1.0;strandbias-pvalue-uncorr-phred:0;type:consensus-var
05K4152 363 A>G 0.00515122 basecount-A:64113;basecount-C:327;basecount-G:334;basecount-T:65;coverage:64347;pvalue:1.50763041829e-22;pvalue-phred:218;strandbias-pvalue-corr:4.05565514488;strandbias-pvalue-uncorr:0.289689653206;strandbias-pvalue-uncorr-phred:5;type:low-freq-var
05K4152 368 T>A 0.0123677 basecount-A:820;basecount-C:60;basecount-G:264;basecount-T:65158;coverage:65870;pvalue:3.67048903969e-297;pvalue-phred:2964;strandbias-pvalue-corr:0.811926304269;strandbias-pvalue-uncorr:0.811926304269;strandbias-pvalue-uncorr-phred:1;type:low-freq-var
05K4152 529 T>C 0.00421824 basecount-A:160;basecount-C:455;basecount-G:93;basecount-T:107157;coverage:107559;pvalue:6.02421539581e-11;pvalue-phred:102;strandbias-pvalue-corr:3.01711821509;strandbias-pvalue-uncorr:0.158795695531;strandbias-pvalue-uncorr-phred:8;type:low-freq-var
05K4152 763 G>A 0.0626283 basecount-A:5890;basecount-C:487;basecount-G:87567;basecount-T:103;coverage:92849;pvalue:0.0;pvalue-phred:9223372036854775807;strandbias-pvalue-corr:4.7583455445;strandbias-pvalue-uncorr:0.432576867682;strandbias-pvalue-uncorr-phred:4;type:low-freq-var
05K4152 848 T>C 0.00768008 basecount-A:98;basecount-C:725;basecount-G:164;basecount-T:93413;coverage:93871;pvalue:3.76180832024e-15;pvalue-phred:144;strandbias-pvalue-corr:0.417922028913;strandbias-pvalue-uncorr:0.0167168811565;strandbias-pvalue-uncorr-phred:18;type:low-freq-var
05K4152 979 G>A 0.0197586 basecount-A:1910;basecount-C:89;basecount-G:94235;basecount-T:433;coverage:95917;pvalue:4.79841547737e-220;pvalue-phred:2193;strandbias-pvalue-corr:0.160989659114;strandbias-pvalue-uncorr:0.0059625799672;strandbias-pvalue-uncorr-phred:22;type:low-freq-var
05K4152 1104 G>A 0.00862759 basecount-A:981;basecount-C:850;basecount-G:111727;basecount-T:147;coverage:112514;pvalue:5.78949174642e-09;pvalue-phred:82;strandbias-pvalue-corr:2.94542315087;strandbias-pvalue-uncorr:0.163634619493;strandbias-pvalue-uncorr-phred:8;type:low-freq-var
05K4152 1461 C>G 0.00489274 basecount-A:131;basecount-C:71197;basecount-G:351;basecount-T:60;coverage:71424;pvalue:7.46763254703e-13;pvalue-phred:121;strandbias-pvalue-corr:2.40321280461;strandbias-pvalue-uncorr:0.109236945664;strandbias-pvalue-uncorr-phred:10;type:low-freq-var
05K4152 1741 A>G 0.0046509 basecount-A:69562;basecount-C:137;basecount-G:326;basecount-T:69;coverage:69857;pvalue:2.13167046522e-24;pvalue-phred:237;strandbias-pvalue-corr:3.12850739986;strandbias-pvalue-uncorr:0.156425369993;strandbias-pvalue-uncorr-phred:8;type:low-freq-var
05K4152 2056 T>C 0.00200051 basecount-A:11;basecount-C:235;basecount-G:19;basecount-T:117205;coverage:117423;pvalue:2.31408109703e-36;pvalue-phred:356;strandbias-pvalue-corr:4.29187204948;strandbias-pvalue-uncorr:0.286124803299;strandbias-pvalue-uncorr-phred:5;type:low-freq-var
05K4152 2647 C>A 0.0344431 basecount-A:2848;basecount-C:79584;basecount-G:167;basecount-T:88;coverage:81997;pvalue:0.0;pvalue-phred:9223372036854775807;strandbias-pvalue-corr:4.01363311296;strandbias-pvalue-uncorr:0.308741008689;strandbias-pvalue-uncorr-phred:5;type:low-freq-var
05K4152 2758 C>T 0.03432 basecount-A:153;basecount-C:76868;basecount-G:104;basecount-T:2741;coverage:79359;pvalue:0.0;pvalue-phred:9223372036854775807;strandbias-pvalue-corr:4.15108502177;strandbias-pvalue-uncorr:0.345923751814;strandbias-pvalue-uncorr-phred:5;type:low-freq-var
05K4152 2770 C>T 0.0407648 basecount-A:121;basecount-C:76322;basecount-G:268;basecount-T:3260;coverage:79057;pvalue:0.0;pvalue-phred:9223372036854775807;strandbias-pvalue-corr:2.88001508359;strandbias-pvalue-uncorr:0.137143575409;strandbias-pvalue-uncorr-phred:9;type:low-freq-var
05K4152 2924 C>T 0.0547459 basecount-A:147;basecount-C:80139;basecount-G:330;basecount-T:4669;coverage:84335;pvalue:0.0;pvalue-phred:9223372036854775807;strandbias-pvalue-corr:4.14143251435;strandbias-pvalue-uncorr:0.258839532147;strandbias-pvalue-uncorr-phred:6;type:low-freq-var
05K4152 3209 A>T 0.0369555 basecount-A:85573;basecount-C:436;basecount-G:144;basecount-T:3306;coverage:88616;pvalue:0.0;pvalue-phred:9223372036854775807;strandbias-pvalue-corr:0.185096059786;strandbias-pvalue-uncorr:0.00711907922255;strandbias-pvalue-uncorr-phred:21;type:low-freq-var
05K4152 3539 G>A 0.00571864 basecount-A:480;basecount-C:198;basecount-G:82998;basecount-T:260;coverage:83400;pvalue:1.10580009226e-76;pvalue-phred:760;strandbias-pvalue-corr:4.97867916172;strandbias-pvalue-uncorr:0.497867916172;strandbias-pvalue-uncorr-phred:3;type:low-freq-var
05K4152 4032 C>T 0.00767335 basecount-A:148;basecount-C:102664;basecount-G:257;basecount-T:797;coverage:103372;pvalue:4.80042680705e-171;pvalue-phred:1703;strandbias-pvalue-corr:0.931639505965;strandbias-pvalue-uncorr:0.931639505965;strandbias-pvalue-uncorr-phred:0;type:low-freq-var
05K4152 4086 T>C 0.0574574 basecount-A:149;basecount-C:5517;basecount-G:53;basecount-T:90300;coverage:95285;pvalue:0.0;pvalue-phred:9223372036854775807;strandbias-pvalue-corr:3.41409110926;strandbias-pvalue-uncorr:0.20082888878;strandbias-pvalue-uncorr-phred:7;type:low-freq-var
05K4152 6769 C>T 0.0143526 basecount-A:159;basecount-C:71741;basecount-G:70;basecount-T:1048;coverage:72699;pvalue:7.47537620633e-223;pvalue-phred:2221;strandbias-pvalue-corr:0.94628572867;strandbias-pvalue-uncorr:0.94628572867;strandbias-pvalue-uncorr-phred:0;type:low-freq-var
05K4152 6832 G>A 0.0543965 basecount-A:4362;basecount-C:109;basecount-G:75638;basecount-T:80;coverage:79508;pvalue:0.0;pvalue-phred:9223372036854775807;strandbias-pvalue-corr:0.855547652232;strandbias-pvalue-uncorr:0.035647818843;strandbias-pvalue-uncorr-phred:14;type:low-freq-var
05K4152 7279 C>T 0.0232059 basecount-A:120;basecount-C:71534;basecount-G:282;basecount-T:1709;coverage:72997;pvalue:0.0;pvalue-phred:9223372036854775807;strandbias-pvalue-corr:0.893573696159;strandbias-pvalue-uncorr:0.893573696159;strandbias-pvalue-uncorr-phred:0;type:low-freq-var
05K4152 7416 T>C 0.0276463 basecount-A:53;basecount-C:2062;basecount-G:192;basecount-T:72278;coverage:74058;pvalue:0.0;pvalue-phred:9223372036854775807;strandbias-pvalue-corr:0.498298313705;strandbias-pvalue-uncorr:0.498298313705;strandbias-pvalue-uncorr-phred:3;type:low-freq-var
05K4152 8001 T>C 0.0220894 basecount-A:67;basecount-C:1493;basecount-G:139;basecount-T:65890;coverage:67248;pvalue:0.0;pvalue-phred:9223372036854775807;strandbias-pvalue-corr:1.01559984243;strandbias-pvalue-uncorr:0.0441565148884;strandbias-pvalue-uncorr-phred:14;type:low-freq-var
05K4152 8639 G>A 0.0172765 basecount-A:729;basecount-C:49;basecount-G:41388;basecount-T:30;coverage:41950;pvalue:6.80917269822e-09;pvalue-phred:82;strandbias-pvalue-corr:0.777528094938;strandbias-pvalue-uncorr:0.777528094938;strandbias-pvalue-uncorr-phred:1;type:low-freq-var
05K4152 10694 A>C 0.467837 basecount-A:3789;basecount-C:21877;basecount-G:10714;basecount-T:10382;coverage:46762;pvalue-phred:NA;strandbias-pvalue-corr:1.0;strandbias-pvalue-uncorr:1.0;strandbias-pvalue-uncorr-phred:0;type:consensus-var
