# Supplementary material for: Analysis of Dengue Virus Genetic Diversity during Human and Mosquito Infection Reveals Genetic Constraints
Source: PLoS Negl Trop Dis. 2015 Sep 1;9(9):e0004044. doi: 10.1371/journal.pntd.0004044 (PMC4556638; doi:10.1371/journal.pntd.0004044)
Supplement: S6 File — The LoFreq output.snp files for each sample in our data set are in the folder “SNP Files”. The read coverage graphs for each sample are in the folder “Coverage Plots”. (ZIP) [file pntd.0004044.s006.zip › S6_File/SNP Files/05K4152DK2-Aeg-GCCAAT_read1_bwa-uniq-dups-marked_lofreq-final.snp]

05K4152 3 T>G 0.73913 basecount-A:3;basecount-C:0;basecount-G:51;basecount-T:15;coverage:69;pvalue-phred:NA;strandbias-pvalue-corr:1.0;strandbias-pvalue-uncorr:1.0;strandbias-pvalue-uncorr-phred:0;type:consensus-var
05K4152 4 T>G 0.708137 basecount-A:5731;basecount-C:1514;basecount-G:24629;basecount-T:2906;coverage:34780;pvalue-phred:NA;strandbias-pvalue-corr:1.0;strandbias-pvalue-uncorr:1.0;strandbias-pvalue-uncorr-phred:0;type:consensus-var
05K4152 337 A>G 0.151066 basecount-A:45023;basecount-C:249;basecount-G:8068;basecount-T:67;coverage:52407;pvalue:0.0;pvalue-phred:9223372036854775807;strandbias-pvalue-corr:0.097441270836;strandbias-pvalue-uncorr:0.0040600529515;strandbias-pvalue-uncorr-phred:24;type:low-freq-var
05K4152 847 C>T 0.0969346 basecount-A:127;basecount-C:79101;basecount-G:137;basecount-T:8519;coverage:85953;pvalue:0.0;pvalue-phred:9223372036854775807;strandbias-pvalue-corr:4.55945785344;strandbias-pvalue-uncorr:0.227972892672;strandbias-pvalue-uncorr-phred:6;type:low-freq-var
05K4152 1380 A>G 0.0138177 basecount-A:66036;basecount-C:294;basecount-G:930;basecount-T:45;coverage:66839;pvalue:4.02977879341e-117;pvalue-phred:1164;strandbias-pvalue-corr:4.87572515921;strandbias-pvalue-uncorr:0.270873619956;strandbias-pvalue-uncorr-phred:6;type:low-freq-var
05K4152 2719 G>A 0.0190834 basecount-A:1808;basecount-C:210;basecount-G:92581;basecount-T:143;coverage:94159;pvalue:0.0;pvalue-phred:9223372036854775807;strandbias-pvalue-corr:5.74166592197;strandbias-pvalue-uncorr:0.441666609382;strandbias-pvalue-uncorr-phred:4;type:low-freq-var
05K4152 3011 A>G 0.00433241 basecount-A:107067;basecount-C:340;basecount-G:468;basecount-T:148;coverage:107400;pvalue:1.52091414955e-06;pvalue-phred:58;strandbias-pvalue-corr:5.34665918275;strandbias-pvalue-uncorr:0.381904227339;strandbias-pvalue-uncorr-phred:4;type:low-freq-var
05K4152 3100 A>G 0.00463324 basecount-A:99260;basecount-C:203;basecount-G:464;basecount-T:219;coverage:99486;pvalue:2.56292989552e-09;pvalue-phred:86;strandbias-pvalue-corr:5.51308488557;strandbias-pvalue-uncorr:0.367538992371;strandbias-pvalue-uncorr-phred:4;type:low-freq-var
05K4152 3945 C>T 0.00481286 basecount-A:150;basecount-C:73000;basecount-G:49;basecount-T:354;coverage:73292;pvalue:1.14461002818e-08;pvalue-phred:79;strandbias-pvalue-corr:4.62704253746;strandbias-pvalue-uncorr:0.272178972792;strandbias-pvalue-uncorr-phred:6;type:low-freq-var
05K4152 4114 A>G 0.00341439 basecount-A:55011;basecount-C:106;basecount-G:189;basecount-T:48;coverage:55168;pvalue:9.98712128208e-24;pvalue-phred:230;strandbias-pvalue-corr:0.752073195984;strandbias-pvalue-uncorr:0.752073195984;strandbias-pvalue-uncorr-phred:1;type:low-freq-var
05K4152 5182 T>C 0.00738512 basecount-A:91;basecount-C:508;basecount-G:198;basecount-T:67990;coverage:68374;pvalue:4.19748685583e-46;pvalue-phred:454;strandbias-pvalue-corr:0.787424871139;strandbias-pvalue-uncorr:0.787424871139;strandbias-pvalue-uncorr-phred:1;type:low-freq-var
05K4152 5683 G>A 0.0752806 basecount-A:5514;basecount-C:134;basecount-G:67494;basecount-T:104;coverage:72719;pvalue:0.0;pvalue-phred:9223372036854775807;strandbias-pvalue-corr:1.22046111682;strandbias-pvalue-uncorr:0.0554755053098;strandbias-pvalue-uncorr-phred:13;type:low-freq-var
05K4152 6164 T>C 0.00436753 basecount-A:65;basecount-C:238;basecount-G:40;basecount-T:54150;coverage:54343;pvalue:1.29555377134e-08;pvalue-phred:79;strandbias-pvalue-corr:5.15106946363;strandbias-pvalue-uncorr:0.321941841477;strandbias-pvalue-uncorr-phred:5;type:low-freq-var
05K4152 6226 G>A 0.0869131 basecount-A:7753;basecount-C:128;basecount-G:81230;basecount-T:93;coverage:88152;pvalue:0.0;pvalue-phred:9223372036854775807;strandbias-pvalue-corr:0.626502963158;strandbias-pvalue-uncorr:0.626502963158;strandbias-pvalue-uncorr-phred:2;type:low-freq-var
05K4152 6437 G>C 0.00166601 basecount-A:40;basecount-C:181;basecount-G:108340;basecount-T:82;coverage:108478;pvalue:8.18489237536e-07;pvalue-phred:61;strandbias-pvalue-corr:1.0;strandbias-pvalue-uncorr:1.0;strandbias-pvalue-uncorr-phred:0;type:low-freq-var
05K4152 6994 A>G 0.00507228 basecount-A:122565;basecount-C:356;basecount-G:627;basecount-T:65;coverage:123110;pvalue:8.24197180567e-77;pvalue-phred:761;strandbias-pvalue-corr:5.77598274252;strandbias-pvalue-uncorr:0.48133189521;strandbias-pvalue-uncorr-phred:3;type:low-freq-var
05K4152 7458 G>A 0.0345034 basecount-A:2934;basecount-C:232;basecount-G:81704;basecount-T:165;coverage:84378;pvalue:0.0;pvalue-phred:9223372036854775807;strandbias-pvalue-corr:0.113585251583;strandbias-pvalue-uncorr:0.00493848919924;strandbias-pvalue-uncorr-phred:23;type:low-freq-var
05K4152 7530 G>C 0.0443696 basecount-A:105;basecount-C:3716;basecount-G:79728;basecount-T:202;coverage:83051;pvalue:0.0;pvalue-phred:9223372036854775807;strandbias-pvalue-corr:4.45171310816;strandbias-pvalue-uncorr:0.234300689903;strandbias-pvalue-uncorr-phred:6;type:low-freq-var
05K4152 8169 A>G 0.00533226 basecount-A:73681;basecount-C:123;basecount-G:396;basecount-T:65;coverage:74037;pvalue:7.91102894879e-118;pvalue-phred:1171;strandbias-pvalue-corr:0.743279300376;strandbias-pvalue-uncorr:0.743279300376;strandbias-pvalue-uncorr-phred:1;type:low-freq-var
05K4152 9986 A>G 0.00608992 basecount-A:100405;basecount-C:203;basecount-G:617;basecount-T:90;coverage:100856;pvalue:1.69830665927e-46;pvalue-phred:458;strandbias-pvalue-corr:2.52068763965;strandbias-pvalue-uncorr:0.120032744745;strandbias-pvalue-uncorr-phred:9;type:low-freq-var
05K4152 9998 C>T 0.0732564 basecount-A:158;basecount-C:99535;basecount-G:336;basecount-T:7907;coverage:107013;pvalue:0.0;pvalue-phred:9223372036854775807;strandbias-pvalue-corr:0.81821001492;strandbias-pvalue-uncorr:0.81821001492;strandbias-pvalue-uncorr-phred:1;type:low-freq-var
05K4152 10647 G>A 0.00152225 basecount-A:185;basecount-C:50;basecount-G:121229;basecount-T:67;coverage:121432;pvalue:5.66220998796e-31;pvalue-phred:302;strandbias-pvalue-corr:1.0;strandbias-pvalue-uncorr:1.0;strandbias-pvalue-uncorr-phred:0;type:low-freq-var
05K4152 10694 A>C 0.438023 basecount-A:5675;basecount-C:36140;basecount-G:22837;basecount-T:17855;coverage:82507;pvalue-phred:NA;strandbias-pvalue-corr:1.0;strandbias-pvalue-uncorr:1.0;strandbias-pvalue-uncorr-phred:0;type:consensus-var
05K4152 10695 A>G 0.395833 basecount-A:3;basecount-C:29;basecount-G:38;basecount-T:26;coverage:96;pvalue-phred:NA;strandbias-pvalue-corr:1.0;strandbias-pvalue-uncorr:1.0;strandbias-pvalue-uncorr-phred:0;type:consensus-var
