# Supplementary material for: Analysis of Dengue Virus Genetic Diversity during Human and Mosquito Infection Reveals Genetic Constraints
Source: PLoS Negl Trop Dis. 2015 Sep 1;9(9):e0004044. doi: 10.1371/journal.pntd.0004044 (PMC4556638; doi:10.1371/journal.pntd.0004044)
Supplement: S6 File — The LoFreq output.snp files for each sample in our data set are in the folder “SNP Files”. The read coverage graphs for each sample are in the folder “Coverage Plots”. (ZIP) [file pntd.0004044.s006.zip › S6_File/SNP Files/05K4152DK2-Albo-ACAGTG_read1_bwa-uniq-dups-marked_lofreq-final.snp]

05K4152 3 T>G 0.52 basecount-A:30;basecount-C:8;basecount-G:78;basecount-T:34;coverage:150;pvalue-phred:NA;strandbias-pvalue-corr:1.0;strandbias-pvalue-uncorr:1.0;strandbias-pvalue-uncorr-phred:0;type:consensus-var
05K4152 4 T>G 0.696794 basecount-A:3798;basecount-C:1010;basecount-G:16321;basecount-T:2294;coverage:23423;pvalue-phred:NA;strandbias-pvalue-corr:1.0;strandbias-pvalue-uncorr:1.0;strandbias-pvalue-uncorr-phred:0;type:consensus-var
05K4152 29 A>G 0.00340329 basecount-A:35105;basecount-C:23;basecount-G:120;basecount-T:12;coverage:35182;pvalue:8.01582443246e-17;pvalue-phred:161;strandbias-pvalue-corr:1.0;strandbias-pvalue-uncorr:1.0;strandbias-pvalue-uncorr-phred:0;type:low-freq-var
05K4152 290 T>C 0.00256357 basecount-A:42;basecount-C:99;basecount-G:83;basecount-T:38394;coverage:38479;pvalue:1.25262353064e-06;pvalue-phred:59;strandbias-pvalue-corr:0.724690414678;strandbias-pvalue-uncorr:0.724690414678;strandbias-pvalue-uncorr-phred:1;type:low-freq-var
05K4152 763 G>A 0.0108849 basecount-A:710;basecount-C:319;basecount-G:64123;basecount-T:76;coverage:64729;pvalue:4.01206084862e-71;pvalue-phred:704;strandbias-pvalue-corr:0.867644896334;strandbias-pvalue-uncorr:0.867644896334;strandbias-pvalue-uncorr-phred:1;type:low-freq-var
05K4152 860 C>T 0.0106107 basecount-A:388;basecount-C:65952;basecount-G:50;basecount-T:712;coverage:66584;pvalue:8.24822002396e-49;pvalue-phred:481;strandbias-pvalue-corr:4.84949546731;strandbias-pvalue-uncorr:0.202062311138;strandbias-pvalue-uncorr-phred:7;type:low-freq-var
05K4152 1205 G>A 0.00607942 basecount-A:372;basecount-C:52;basecount-G:60637;basecount-T:129;coverage:60950;pvalue:4.61314822843e-18;pvalue-phred:173;strandbias-pvalue-corr:0.97288012057;strandbias-pvalue-uncorr:0.0335475903645;strandbias-pvalue-uncorr-phred:15;type:low-freq-var
05K4152 1624 T>C 0.00558178 basecount-A:60;basecount-C:376;basecount-G:102;basecount-T:66824;coverage:67077;pvalue:2.87925450759e-42;pvalue-phred:415;strandbias-pvalue-corr:9.66408262696;strandbias-pvalue-uncorr:0.508635927735;strandbias-pvalue-uncorr-phred:3;type:low-freq-var
05K4152 1907 A>G 0.00449408 basecount-A:164636;basecount-C:65;basecount-G:744;basecount-T:106;coverage:165138;pvalue:5.59702870383e-54;pvalue-phred:533;strandbias-pvalue-corr:0.827813341213;strandbias-pvalue-uncorr:0.827813341213;strandbias-pvalue-uncorr-phred:1;type:low-freq-var
05K4152 2092 T>C 0.00677592 basecount-A:74;basecount-C:798;basecount-G:68;basecount-T:116830;coverage:117637;pvalue:0.0;pvalue-phred:9223372036854775807;strandbias-pvalue-corr:3.30626848157;strandbias-pvalue-uncorr:0.127164172368;strandbias-pvalue-uncorr-phred:9;type:low-freq-var
05K4152 2273 T>C 0.00338201 basecount-A:100;basecount-C:472;basecount-G:222;basecount-T:138768;coverage:139135;pvalue:2.12856535236e-19;pvalue-phred:187;strandbias-pvalue-corr:10.7672370232;strandbias-pvalue-uncorr:0.672952313949;strandbias-pvalue-uncorr-phred:2;type:low-freq-var
05K4152 2332 A>G 0.00468983 basecount-A:63376;basecount-C:44;basecount-G:299;basecount-T:36;coverage:63606;pvalue:1.65573575161e-12;pvalue-phred:118;strandbias-pvalue-corr:4.01419853337;strandbias-pvalue-uncorr:0.160567941335;strandbias-pvalue-uncorr-phred:8;type:low-freq-var
05K4152 2719 G>A 0.0166293 basecount-A:1113;basecount-C:125;basecount-G:65608;basecount-T:84;coverage:66544;pvalue:0.0;pvalue-phred:9223372036854775807;strandbias-pvalue-corr:10.7261609023;strandbias-pvalue-uncorr:0.595897827905;strandbias-pvalue-uncorr-phred:2;type:low-freq-var
05K4152 2928 A>C 0.00733854 basecount-A:71857;basecount-C:532;basecount-G:52;basecount-T:53;coverage:72273;pvalue:1.77500346879e-73;pvalue-phred:728;strandbias-pvalue-corr:1.34701787653;strandbias-pvalue-uncorr:0.0481077813047;strandbias-pvalue-uncorr-phred:13;type:low-freq-var
05K4152 2951 G>A 0.0277365 basecount-A:2146;basecount-C:128;basecount-G:74940;basecount-T:157;coverage:76780;pvalue:0.0;pvalue-phred:9223372036854775807;strandbias-pvalue-corr:0.70002122075;strandbias-pvalue-uncorr:0.70002122075;strandbias-pvalue-uncorr-phred:2;type:low-freq-var
05K4152 3528 T>C 0.0173575 basecount-A:87;basecount-C:1108;basecount-G:165;basecount-T:62474;coverage:63471;pvalue:0.0;pvalue-phred:9223372036854775807;strandbias-pvalue-corr:10.4818819197;strandbias-pvalue-uncorr:0.698792127979;strandbias-pvalue-uncorr-phred:2;type:low-freq-var
05K4152 3881 T>C 0.00646329 basecount-A:70;basecount-C:282;basecount-G:108;basecount-T:43171;coverage:43377;pvalue:2.61377983606e-32;pvalue-phred:316;strandbias-pvalue-corr:8.06021574853;strandbias-pvalue-uncorr:0.383819797549;strandbias-pvalue-uncorr-phred:4;type:low-freq-var
05K4152 4260 T>C 0.00183897 basecount-A:65;basecount-C:170;basecount-G:208;basecount-T:92000;coverage:92200;pvalue:4.96492617619e-09;pvalue-phred:83;strandbias-pvalue-corr:11.3157824466;strandbias-pvalue-uncorr:0.665634261564;strandbias-pvalue-uncorr-phred:2;type:low-freq-var
05K4152 4481 C>T 0.00507001 basecount-A:77;basecount-C:49244;basecount-G:131;basecount-T:252;coverage:49431;pvalue:5.20606814052e-10;pvalue-phred:93;strandbias-pvalue-corr:0.939090961557;strandbias-pvalue-uncorr:0.939090961557;strandbias-pvalue-uncorr-phred:0;type:low-freq-var
05K4152 5317 C>T 0.00895087 basecount-A:128;basecount-C:66454;basecount-G:72;basecount-T:602;coverage:66985;pvalue:1.07777167549e-50;pvalue-phred:500;strandbias-pvalue-corr:8.88671949878;strandbias-pvalue-uncorr:0.444335974939;strandbias-pvalue-uncorr-phred:4;type:low-freq-var
05K4152 6437 G>C 0.0016776 basecount-A:36;basecount-C:134;basecount-G:79650;basecount-T:56;coverage:79759;pvalue:1.20102301149e-06;pvalue-phred:59;strandbias-pvalue-corr:1.0;strandbias-pvalue-uncorr:1.0;strandbias-pvalue-uncorr-phred:0;type:low-freq-var
05K4152 6970 T>C 0.00921013 basecount-A:70;basecount-C:696;basecount-G:58;basecount-T:74745;coverage:75317;pvalue:7.25360216492e-44;pvalue-phred:431;strandbias-pvalue-corr:0.932032700783;strandbias-pvalue-uncorr:0.932032700783;strandbias-pvalue-uncorr-phred:0;type:low-freq-var
05K4152 7052 T>C 0.00887439 basecount-A:202;basecount-C:604;basecount-G:114;basecount-T:67141;coverage:67608;pvalue:3.80115427715e-124;pvalue-phred:1234;strandbias-pvalue-corr:0.0612457142344;strandbias-pvalue-uncorr:0.00197566820111;strandbias-pvalue-uncorr-phred:27;type:low-freq-var
05K4152 8200 T>C 0.0148327 basecount-A:74;basecount-C:1137;basecount-G:116;basecount-T:75328;coverage:76414;pvalue:0.0;pvalue-phred:9223372036854775807;strandbias-pvalue-corr:0.195625699497;strandbias-pvalue-uncorr:0.00652085664989;strandbias-pvalue-uncorr-phred:22;type:low-freq-var
05K4152 8330 A>G 0.0037403 basecount-A:274737;basecount-C:268;basecount-G:1033;basecount-T:143;coverage:275247;pvalue:2.30405978597e-23;pvalue-phred:226;strandbias-pvalue-corr:2.16868224508;strandbias-pvalue-uncorr:0.0803215646325;strandbias-pvalue-uncorr-phred:11;type:low-freq-var
05K4152 8503 C>T 0.0404642 basecount-A:742;basecount-C:246128;basecount-G:32;basecount-T:10412;coverage:256412;pvalue:0.0;pvalue-phred:9223372036854775807;strandbias-pvalue-corr:6.71574625863;strandbias-pvalue-uncorr:0.305261193574;strandbias-pvalue-uncorr-phred:5;type:low-freq-var
05K4152 9067 C>T 0.0143193 basecount-A:112;basecount-C:66042;basecount-G:135;basecount-T:963;coverage:66905;pvalue:0.0;pvalue-phred:9223372036854775807;strandbias-pvalue-corr:6.08422684752;strandbias-pvalue-uncorr:0.264531602066;strandbias-pvalue-uncorr-phred:6;type:low-freq-var
05K4152 9265 T>C 0.00564994 basecount-A:89;basecount-C:421;basecount-G:62;basecount-T:73942;coverage:74205;pvalue:3.06668837277e-10;pvalue-phred:95;strandbias-pvalue-corr:0.7020541995;strandbias-pvalue-uncorr:0.7020541995;strandbias-pvalue-uncorr-phred:2;type:low-freq-var
05K4152 9608 G>A 0.00819006 basecount-A:524;basecount-C:209;basecount-G:63132;basecount-T:115;coverage:63436;pvalue:9.80419332673e-31;pvalue-phred:300;strandbias-pvalue-corr:0.90643700904;strandbias-pvalue-uncorr:0.90643700904;strandbias-pvalue-uncorr-phred:0;type:low-freq-var
05K4152 10694 A>C 0.423906 basecount-A:12590;basecount-C:82409;basecount-G:58550;basecount-T:40855;coverage:194404;pvalue-phred:NA;strandbias-pvalue-corr:1.0;strandbias-pvalue-uncorr:1.0;strandbias-pvalue-uncorr-phred:0;type:consensus-var
05K4152 10695 A>G 0.379562 basecount-A:7;basecount-C:51;basecount-G:52;basecount-T:27;coverage:137;pvalue-phred:NA;strandbias-pvalue-corr:1.0;strandbias-pvalue-uncorr:1.0;strandbias-pvalue-uncorr-phred:0;type:consensus-var
