# Supplementary material for: Analysis of Dengue Virus Genetic Diversity during Human and Mosquito Infection Reveals Genetic Constraints
Source: PLoS Negl Trop Dis. 2015 Sep 1;9(9):e0004044. doi: 10.1371/journal.pntd.0004044 (PMC4556638; doi:10.1371/journal.pntd.0004044)
Supplement: S6 File — The LoFreq output.snp files for each sample in our data set are in the folder “SNP Files”. The read coverage graphs for each sample are in the folder “Coverage Plots”. (ZIP) [file pntd.0004044.s006.zip › S6_File/SNP Files/05K4152DK2-Serum-TGACCA_read1_bwa-uniq-dups-marked_lofreq-final.snp]

05K4152 3 T>G 0.541667 basecount-A:6;basecount-C:5;basecount-G:26;basecount-T:11;coverage:48;pvalue-phred:NA;strandbias-pvalue-corr:1.0;strandbias-pvalue-uncorr:1.0;strandbias-pvalue-uncorr-phred:0;type:consensus-var
05K4152 4 T>G 0.6996 basecount-A:3381;basecount-C:873;basecount-G:14155;basecount-T:1824;coverage:20233;pvalue-phred:NA;strandbias-pvalue-corr:1.0;strandbias-pvalue-uncorr:1.0;strandbias-pvalue-uncorr-phred:0;type:consensus-var
05K4152 656 T>C 0.0551711 basecount-A:137;basecount-C:4106;basecount-G:349;basecount-T:69831;coverage:73444;pvalue:0.0;pvalue-phred:9223372036854775807;strandbias-pvalue-corr:0.87713684972;strandbias-pvalue-uncorr:0.87713684972;strandbias-pvalue-uncorr-phred:1;type:low-freq-var
05K4152 847 C>T 0.0554727 basecount-A:100;basecount-C:59311;basecount-G:98;basecount-T:3495;coverage:61702;pvalue:0.0;pvalue-phred:9223372036854775807;strandbias-pvalue-corr:6.00055276273;strandbias-pvalue-uncorr:0.272752398306;strandbias-pvalue-uncorr-phred:6;type:low-freq-var
05K4152 1344 A>T 0.0571317 basecount-A:45648;basecount-C:49;basecount-G:166;basecount-T:2779;coverage:48099;pvalue:0.0;pvalue-phred:9223372036854775807;strandbias-pvalue-corr:0.882476099478;strandbias-pvalue-uncorr:0.882476099478;strandbias-pvalue-uncorr-phred:1;type:low-freq-var
05K4152 1757 A>C 0.0385627 basecount-A:47753;basecount-C:1921;basecount-G:79;basecount-T:62;coverage:49440;pvalue:0.0;pvalue-phred:9223372036854775807;strandbias-pvalue-corr:0.91897523586;strandbias-pvalue-uncorr:0.91897523586;strandbias-pvalue-uncorr-phred:0;type:low-freq-var
05K4152 2989 C>T 0.0584588 basecount-A:179;basecount-C:48823;basecount-G:41;basecount-T:3045;coverage:51646;pvalue:0.0;pvalue-phred:9223372036854775807;strandbias-pvalue-corr:0.680190248587;strandbias-pvalue-uncorr:0.680190248587;strandbias-pvalue-uncorr-phred:2;type:low-freq-var
05K4152 3501 C>A 0.0619503 basecount-A:3057;basecount-C:46153;basecount-G:31;basecount-T:105;coverage:48954;pvalue:0.0;pvalue-phred:9223372036854775807;strandbias-pvalue-corr:5.92758690786;strandbias-pvalue-uncorr:0.257721169907;strandbias-pvalue-uncorr-phred:6;type:low-freq-var
05K4152 3563 A>G 0.0527827 basecount-A:42462;basecount-C:59;basecount-G:2371;basecount-T:28;coverage:44691;pvalue:0.0;pvalue-phred:9223372036854775807;strandbias-pvalue-corr:4.94441752627;strandbias-pvalue-uncorr:0.206017396928;strandbias-pvalue-uncorr-phred:7;type:low-freq-var
05K4152 3664 C>T 0.0593805 basecount-A:54;basecount-C:45032;basecount-G:218;basecount-T:2860;coverage:47709;pvalue:0.0;pvalue-phred:9223372036854775807;strandbias-pvalue-corr:7.00787975225;strandbias-pvalue-uncorr:0.368835776434;strandbias-pvalue-uncorr-phred:4;type:low-freq-var
05K4152 3889 T>C 0.0167161 basecount-A:13;basecount-C:547;basecount-G:64;basecount-T:32099;coverage:32563;pvalue:6.33494257962e-207;pvalue-phred:2062;strandbias-pvalue-corr:2.53098947687;strandbias-pvalue-uncorr:0.0872754992023;strandbias-pvalue-uncorr-phred:11;type:low-freq-var
05K4152 6478 C>T 0.0320119 basecount-A:36;basecount-C:33057;basecount-G:18;basecount-T:1095;coverage:34094;pvalue:0.0;pvalue-phred:9223372036854775807;strandbias-pvalue-corr:1.0;strandbias-pvalue-uncorr:1.0;strandbias-pvalue-uncorr-phred:0;type:low-freq-var
05K4152 6780 C>A 0.030672 basecount-A:1053;basecount-C:33193;basecount-G:54;basecount-T:31;coverage:34100;pvalue:0.0;pvalue-phred:9223372036854775807;strandbias-pvalue-corr:3.01327545733;strandbias-pvalue-uncorr:0.107616980619;strandbias-pvalue-uncorr-phred:10;type:low-freq-var
05K4152 7782 T>G 0.0330293 basecount-A:53;basecount-C:85;basecount-G:1155;basecount-T:33676;coverage:34653;pvalue:0.0;pvalue-phred:9223372036854775807;strandbias-pvalue-corr:1.61314686193;strandbias-pvalue-uncorr:0.0504108394352;strandbias-pvalue-uncorr-phred:13;type:low-freq-var
05K4152 8122 T>C 0.0276546 basecount-A:64;basecount-C:842;basecount-G:60;basecount-T:29481;coverage:30180;pvalue:0.0;pvalue-phred:9223372036854775807;strandbias-pvalue-corr:0.757828007359;strandbias-pvalue-uncorr:0.757828007359;strandbias-pvalue-uncorr-phred:1;type:low-freq-var
05K4152 8156 C>T 0.0159684 basecount-A:59;basecount-C:29519;basecount-G:63;basecount-T:481;coverage:29964;pvalue:2.58594395351e-245;pvalue-phred:2446;strandbias-pvalue-corr:0.961525602163;strandbias-pvalue-uncorr:0.961525602163;strandbias-pvalue-uncorr-phred:0;type:low-freq-var
05K4152 8331 G>A 0.0136892 basecount-A:1130;basecount-C:84;basecount-G:81280;basecount-T:53;coverage:82173;pvalue:0.0;pvalue-phred:9223372036854775807;strandbias-pvalue-corr:8.24663598498;strandbias-pvalue-uncorr:0.549775732332;strandbias-pvalue-uncorr-phred:3;type:low-freq-var
05K4152 8695 G>A 0.0185271 basecount-A:2311;basecount-C:280;basecount-G:122015;basecount-T:130;coverage:124158;pvalue:0.0;pvalue-phred:9223372036854775807;strandbias-pvalue-corr:6.51890088042;strandbias-pvalue-uncorr:0.325945044021;strandbias-pvalue-uncorr-phred:5;type:low-freq-var
05K4152 8800 A>G 0.020609 basecount-A:40225;basecount-C:45;basecount-G:848;basecount-T:29;coverage:40875;pvalue:1.92788571522e-300;pvalue-phred:2997;strandbias-pvalue-corr:2.41764147671;strandbias-pvalue-uncorr:0.0805880492235;strandbias-pvalue-uncorr-phred:11;type:low-freq-var
05K4152 8855 G>T 0.0193307 basecount-A:142;basecount-C:20;basecount-G:41336;basecount-T:818;coverage:42017;pvalue:9.9608995439e-87;pvalue-phred:860;strandbias-pvalue-corr:8.77072725778;strandbias-pvalue-uncorr:0.626480518413;strandbias-pvalue-uncorr-phred:2;type:low-freq-var
05K4152 9165 C>T 0.0180733 basecount-A:137;basecount-C:52739;basecount-G:96;basecount-T:975;coverage:53629;pvalue:0.0;pvalue-phred:9223372036854775807;strandbias-pvalue-corr:0.703219340953;strandbias-pvalue-uncorr:0.703219340953;strandbias-pvalue-uncorr-phred:2;type:low-freq-var
05K4152 9266 A>G 0.0192221 basecount-A:54509;basecount-C:44;basecount-G:1071;basecount-T:93;coverage:55504;pvalue:0.0;pvalue-phred:9223372036854775807;strandbias-pvalue-corr:8.601559232;strandbias-pvalue-uncorr:0.477864401778;strandbias-pvalue-uncorr-phred:3;type:low-freq-var
05K4152 9346 C>T 0.0138735 basecount-A:136;basecount-C:56618;basecount-G:39;basecount-T:799;coverage:57277;pvalue:1.75762397233e-206;pvalue-phred:2058;strandbias-pvalue-corr:5.18352329321;strandbias-pvalue-uncorr:0.199366280508;strandbias-pvalue-uncorr-phred:7;type:low-freq-var
05K4152 9617 G>T 0.025217 basecount-A:104;basecount-C:34;basecount-G:47486;basecount-T:1232;coverage:48542;pvalue:0.0;pvalue-phred:9223372036854775807;strandbias-pvalue-corr:0.682325813229;strandbias-pvalue-uncorr:0.682325813229;strandbias-pvalue-uncorr-phred:2;type:low-freq-var
05K4152 9769 A>T 0.0159025 basecount-A:44317;basecount-C:107;basecount-G:70;basecount-T:719;coverage:44965;pvalue:1.9461442781e-309;pvalue-phred:3087;strandbias-pvalue-corr:8.43213981834;strandbias-pvalue-uncorr:0.496008224608;strandbias-pvalue-uncorr-phred:3;type:low-freq-var
05K4152 10156 C>T 0.0144485 basecount-A:144;basecount-C:40466;basecount-G:44;basecount-T:596;coverage:40984;pvalue:8.14080914307e-202;pvalue-phred:2011;strandbias-pvalue-corr:1.85394263178;strandbias-pvalue-uncorr:0.0598046010252;strandbias-pvalue-uncorr-phred:12;type:low-freq-var
05K4152 10253 C>T 0.0133057 basecount-A:69;basecount-C:39376;basecount-G:80;basecount-T:533;coverage:39862;pvalue:5.27624472161e-219;pvalue-phred:2183;strandbias-pvalue-corr:4.10868439273;strandbias-pvalue-uncorr:0.152173496027;strandbias-pvalue-uncorr-phred:8;type:low-freq-var
05K4152 10272 G>T 0.00807818 basecount-A:39;basecount-C:47;basecount-G:40312;basecount-T:329;coverage:40487;pvalue:6.43801886024e-08;pvalue-phred:72;strandbias-pvalue-corr:6.58141866413;strandbias-pvalue-uncorr:0.313400888768;strandbias-pvalue-uncorr-phred:5;type:low-freq-var
05K4152 10623 C>A 0.00643009 basecount-A:555;basecount-C:85700;basecount-G:21;basecount-T:37;coverage:86115;pvalue:4.75325276521e-23;pvalue-phred:223;strandbias-pvalue-corr:5.10111220152;strandbias-pvalue-uncorr:0.204044488061;strandbias-pvalue-uncorr-phred:7;type:low-freq-var
05K4152 10657 A>G 0.0131856 basecount-A:81485;basecount-C:6;basecount-G:1089;basecount-T:10;coverage:82558;pvalue:0.0;pvalue-phred:9223372036854775807;strandbias-pvalue-corr:1.25156208838;strandbias-pvalue-uncorr:0.0379261238902;strandbias-pvalue-uncorr-phred:14;type:low-freq-var
05K4152 10661 C>T 0.00450155 basecount-A:1;basecount-C:82038;basecount-G:6;basecount-T:371;coverage:82405;pvalue:1.533485943e-194;pvalue-phred:1938;strandbias-pvalue-corr:8.09640375477;strandbias-pvalue-uncorr:0.506025234673;strandbias-pvalue-uncorr-phred:3;type:low-freq-var
05K4152 10694 A>C 0.444909 basecount-A:3730;basecount-C:22883;basecount-G:13791;basecount-T:11029;coverage:51433;pvalue-phred:NA;strandbias-pvalue-corr:1.0;strandbias-pvalue-uncorr:1.0;strandbias-pvalue-uncorr-phred:0;type:consensus-var
05K4152 10695 A>G 0.545455 basecount-A:4;basecount-C:5;basecount-G:12;basecount-T:1;coverage:22;pvalue-phred:NA;strandbias-pvalue-corr:1.0;strandbias-pvalue-uncorr:1.0;strandbias-pvalue-uncorr-phred:0;type:consensus-var
