# Supplementary material for: Analysis of Dengue Virus Genetic Diversity during Human and Mosquito Infection Reveals Genetic Constraints
Source: PLoS Negl Trop Dis. 2015 Sep 1;9(9):e0004044. doi: 10.1371/journal.pntd.0004044 (PMC4556638; doi:10.1371/journal.pntd.0004044)
Supplement: S6 File — The LoFreq output.snp files for each sample in our data set are in the folder “SNP Files”. The read coverage graphs for each sample are in the folder “Coverage Plots”. (ZIP) [file pntd.0004044.s006.zip › S6_File/SNP Files/05K4172DK1-Aeg-ACTTGA_read1_bwa-uniq-dups-marked_lofreq-final.snp]

05K4172 3 T>G 0.723684 basecount-A:5;basecount-C:1;basecount-G:55;basecount-T:15;coverage:76;pvalue-phred:NA;strandbias-pvalue-corr:1.0;strandbias-pvalue-uncorr:1.0;strandbias-pvalue-uncorr-phred:0;type:consensus-var
05K4172 4 T>G 0.718601 basecount-A:8341;basecount-C:2181;basecount-G:37825;basecount-T:4290;coverage:52637;pvalue-phred:NA;strandbias-pvalue-corr:1.0;strandbias-pvalue-uncorr:1.0;strandbias-pvalue-uncorr-phred:0;type:consensus-var
05K4172 29 A>G 0.00225875 basecount-A:74604;basecount-C:22;basecount-G:169;basecount-T:25;coverage:74709;pvalue:1.60246225786e-20;pvalue-phred:198;strandbias-pvalue-corr:1.0;strandbias-pvalue-uncorr:1.0;strandbias-pvalue-uncorr-phred:0;type:low-freq-var
05K4172 1091 C>A 0.0759482 basecount-A:8066;basecount-C:97853;basecount-G:202;basecount-T:83;coverage:105057;pvalue:0.0;pvalue-phred:9223372036854775807;strandbias-pvalue-corr:0.108778921781;strandbias-pvalue-uncorr:0.00418380468387;strandbias-pvalue-uncorr-phred:24;type:low-freq-var
05K4172 1462 C>T 0.0180115 basecount-A:56;basecount-C:66344;basecount-G:496;basecount-T:1227;coverage:67495;pvalue:0.0;pvalue-phred:9223372036854775807;strandbias-pvalue-corr:10.0848762724;strandbias-pvalue-uncorr:0.630304767023;strandbias-pvalue-uncorr-phred:2;type:low-freq-var
05K4172 2038 G>A 0.00587474 basecount-A:549;basecount-C:80;basecount-G:92757;basecount-T:65;coverage:93306;pvalue:1.17168880743e-270;pvalue-phred:2699;strandbias-pvalue-corr:3.59511792278;strandbias-pvalue-uncorr:0.171196091561;strandbias-pvalue-uncorr-phred:8;type:low-freq-var
05K4172 2089 A>G 0.00142639 basecount-A:250544;basecount-C:47;basecount-G:358;basecount-T:34;coverage:250758;pvalue:4.5839932897e-09;pvalue-phred:83;strandbias-pvalue-corr:1.0;strandbias-pvalue-uncorr:1.0;strandbias-pvalue-uncorr-phred:0;type:low-freq-var
05K4172 2092 T>C 0.00325882 basecount-A:42;basecount-C:818;basecount-G:112;basecount-T:250039;coverage:250908;pvalue:0.0;pvalue-phred:9223372036854775807;strandbias-pvalue-corr:1.0;strandbias-pvalue-uncorr:1.0;strandbias-pvalue-uncorr-phred:0;type:low-freq-var
05K4172 2719 G>A 0.0165244 basecount-A:2676;basecount-C:355;basecount-G:158650;basecount-T:261;coverage:160985;pvalue:0.0;pvalue-phred:9223372036854775807;strandbias-pvalue-corr:9.43035000216;strandbias-pvalue-uncorr:0.673596428726;strandbias-pvalue-uncorr-phred:2;type:low-freq-var
05K4172 2737 A>G 0.00898737 basecount-A:164617;basecount-C:1099;basecount-G:1504;basecount-T:126;coverage:165915;pvalue:4.31457809556e-108;pvalue-phred:1074;strandbias-pvalue-corr:0.776690332687;strandbias-pvalue-uncorr:0.776690332687;strandbias-pvalue-uncorr-phred:1;type:low-freq-var
05K4172 3931 G>T 0.0334912 basecount-A:219;basecount-C:84;basecount-G:90082;basecount-T:3132;coverage:92832;pvalue:0.0;pvalue-phred:9223372036854775807;strandbias-pvalue-corr:7.24389717568;strandbias-pvalue-uncorr:0.402438731982;strandbias-pvalue-uncorr-phred:4;type:low-freq-var
05K4172 3997 T>C 0.0270124 basecount-A:96;basecount-C:5829;basecount-G:1379;basecount-T:208486;coverage:213958;pvalue:0.0;pvalue-phred:9223372036854775807;strandbias-pvalue-corr:1.64229379022;strandbias-pvalue-uncorr:0.0684289079257;strandbias-pvalue-uncorr-phred:12;type:low-freq-var
05K4172 4019 C>T 0.00611278 basecount-A:462;basecount-C:279443;basecount-G:891;basecount-T:1727;coverage:280771;pvalue:1.8070775728e-175;pvalue-phred:1747;strandbias-pvalue-corr:0.879661735449;strandbias-pvalue-uncorr:0.879661735449;strandbias-pvalue-uncorr-phred:1;type:low-freq-var
05K4172 5209 C>T 0.00667595 basecount-A:33;basecount-C:48257;basecount-G:216;basecount-T:326;coverage:48572;pvalue:1.28745781671e-68;pvalue-phred:679;strandbias-pvalue-corr:3.33537958749;strandbias-pvalue-uncorr:0.145016503804;strandbias-pvalue-uncorr-phred:8;type:low-freq-var
05K4172 6293 C>T 0.0533683 basecount-A:611;basecount-C:51329;basecount-G:67;basecount-T:2932;coverage:53968;pvalue:0.0;pvalue-phred:9223372036854775807;strandbias-pvalue-corr:0.800533635808;strandbias-pvalue-uncorr:0.800533635808;strandbias-pvalue-uncorr-phred:1;type:low-freq-var
05K4172 7017 T>C 0.00900455 basecount-A:176;basecount-C:1110;basecount-G:221;basecount-T:121764;coverage:122611;pvalue:1.46568638113e-138;pvalue-phred:1378;strandbias-pvalue-corr:10.0946181345;strandbias-pvalue-uncorr:0.672974542303;strandbias-pvalue-uncorr-phred:2;type:low-freq-var
05K4172 7096 A>G 0.0373215 basecount-A:117281;basecount-C:113;basecount-G:4563;basecount-T:305;coverage:121355;pvalue:0.0;pvalue-phred:9223372036854775807;strandbias-pvalue-corr:0.872663532771;strandbias-pvalue-uncorr:0.872663532771;strandbias-pvalue-uncorr-phred:1;type:low-freq-var
05K4172 7499 A>G 0.0182078 basecount-A:104020;basecount-C:431;basecount-G:1939;basecount-T:103;coverage:105722;pvalue:0.0;pvalue-phred:9223372036854775807;strandbias-pvalue-corr:1.07481794781;strandbias-pvalue-uncorr:0.0429927179126;strandbias-pvalue-uncorr-phred:14;type:low-freq-var
05K4172 8789 G>A 0.0124047 basecount-A:1285;basecount-C:2158;basecount-G:99993;basecount-T:154;coverage:101069;pvalue:9.97542263487e-165;pvalue-phred:1640;strandbias-pvalue-corr:6.6050748015;strandbias-pvalue-uncorr:0.330253740075;strandbias-pvalue-uncorr-phred:5;type:low-freq-var
05K4172 9491 G>A 0.00573795 basecount-A:449;basecount-C:143;basecount-G:77592;basecount-T:67;coverage:77965;pvalue:3.43316709849e-30;pvalue-phred:295;strandbias-pvalue-corr:0.701146850158;strandbias-pvalue-uncorr:0.701146850158;strandbias-pvalue-uncorr-phred:2;type:low-freq-var
05K4172 9664 A>G 0.00407937 basecount-A:82342;basecount-C:121;basecount-G:338;basecount-T:55;coverage:82543;pvalue:1.53095695737e-08;pvalue-phred:78;strandbias-pvalue-corr:8.48637724989;strandbias-pvalue-uncorr:0.499198661758;strandbias-pvalue-uncorr-phred:3;type:low-freq-var
05K4172 9886 G>A 0.0781174 basecount-A:6787;basecount-C:64;basecount-G:79879;basecount-T:152;coverage:86037;pvalue:0.0;pvalue-phred:9223372036854775807;strandbias-pvalue-corr:3.20494028065;strandbias-pvalue-uncorr:0.145679103666;strandbias-pvalue-uncorr-phred:8;type:low-freq-var
05K4172 9986 A>G 0.00510374 basecount-A:92504;basecount-C:209;basecount-G:476;basecount-T:76;coverage:92832;pvalue:2.24000186966e-11;pvalue-phred:106;strandbias-pvalue-corr:0.730434163964;strandbias-pvalue-uncorr:0.730434163964;strandbias-pvalue-uncorr-phred:1;type:low-freq-var
05K4172 9998 C>T 0.00890158 basecount-A:117;basecount-C:99608;basecount-G:258;basecount-T:898;coverage:100297;pvalue:6.07026958519e-185;pvalue-phred:1842;strandbias-pvalue-corr:7.02313652292;strandbias-pvalue-uncorr:0.369638764364;strandbias-pvalue-uncorr-phred:4;type:low-freq-var
05K4172 10694 A>C 0.4519 basecount-A:7331;basecount-C:45725;basecount-G:26081;basecount-T:22047;coverage:101184;pvalue-phred:NA;strandbias-pvalue-corr:1.0;strandbias-pvalue-uncorr:1.0;strandbias-pvalue-uncorr-phred:0;type:consensus-var
05K4172 10695 A>C 0.414634 basecount-A:7;basecount-C:51;basecount-G:43;basecount-T:22;coverage:123;pvalue-phred:NA;strandbias-pvalue-corr:1.0;strandbias-pvalue-uncorr:1.0;strandbias-pvalue-uncorr-phred:0;type:consensus-var
