# Supplementary material for: Analysis of Dengue Virus Genetic Diversity during Human and Mosquito Infection Reveals Genetic Constraints
Source: PLoS Negl Trop Dis. 2015 Sep 1;9(9):e0004044. doi: 10.1371/journal.pntd.0004044 (PMC4556638; doi:10.1371/journal.pntd.0004044)
Supplement: S6 File — The LoFreq output.snp files for each sample in our data set are in the folder “SNP Files”. The read coverage graphs for each sample are in the folder “Coverage Plots”. (ZIP) [file pntd.0004044.s006.zip › S6_File/SNP Files/05K4172DK1-Albo-CAGATC_read1_bwa-uniq-dups-marked_lofreq-final.snp]

05K4172 3 T>G 0.596026 basecount-A:22;basecount-C:3;basecount-G:90;basecount-T:36;coverage:151;pvalue-phred:NA;strandbias-pvalue-corr:1.0;strandbias-pvalue-uncorr:1.0;strandbias-pvalue-uncorr-phred:0;type:consensus-var
05K4172 4 T>G 0.702518 basecount-A:7839;basecount-C:2076;basecount-G:33364;basecount-T:4213;coverage:47492;pvalue-phred:NA;strandbias-pvalue-corr:1.0;strandbias-pvalue-uncorr:1.0;strandbias-pvalue-uncorr-phred:0;type:consensus-var
05K4172 29 A>G 0.00215767 basecount-A:67948;basecount-C:17;basecount-G:147;basecount-T:17;coverage:68023;pvalue:1.02566168268e-09;pvalue-phred:90;strandbias-pvalue-corr:1.0;strandbias-pvalue-uncorr:1.0;strandbias-pvalue-uncorr-phred:0;type:low-freq-var
05K4172 616 A>G 0.00734592 basecount-A:92161;basecount-C:286;basecount-G:685;basecount-T:117;coverage:92686;pvalue:2.40177003012e-16;pvalue-phred:156;strandbias-pvalue-corr:1.0;strandbias-pvalue-uncorr:1.0;strandbias-pvalue-uncorr-phred:0;type:low-freq-var
05K4172 928 C>T 0.00349005 basecount-A:132;basecount-C:94296;basecount-G:82;basecount-T:331;coverage:94628;pvalue:9.62610214116e-24;pvalue-phred:230;strandbias-pvalue-corr:0.951328936676;strandbias-pvalue-uncorr:0.951328936676;strandbias-pvalue-uncorr-phred:0;type:low-freq-var
05K4172 1315 A>G 0.0115072 basecount-A:62024;basecount-C:163;basecount-G:725;basecount-T:92;coverage:62526;pvalue:1.2821383949e-105;pvalue-phred:1049;strandbias-pvalue-corr:0.853881714229;strandbias-pvalue-uncorr:0.853881714229;strandbias-pvalue-uncorr-phred:1;type:low-freq-var
05K4172 1945 T>C 0.00399005 basecount-A:49;basecount-C:276;basecount-G:56;basecount-T:68791;coverage:69054;pvalue:8.48995492896e-14;pvalue-phred:131;strandbias-pvalue-corr:3.67367902075;strandbias-pvalue-uncorr:0.118505774863;strandbias-pvalue-uncorr-phred:9;type:low-freq-var
05K4172 2092 T>C 0.00319633 basecount-A:30;basecount-C:424;basecount-G:51;basecount-T:132147;coverage:132586;pvalue:4.1342721328e-209;pvalue-phred:2084;strandbias-pvalue-corr:6.50336300602;strandbias-pvalue-uncorr:0.270973458584;strandbias-pvalue-uncorr-phred:6;type:low-freq-var
05K4172 2719 G>A 0.0212164 basecount-A:1701;basecount-C:172;basecount-G:78178;basecount-T:123;coverage:79693;pvalue:0.0;pvalue-phred:9223372036854775807;strandbias-pvalue-corr:2.69481672016;strandbias-pvalue-uncorr:0.0842130225051;strandbias-pvalue-uncorr-phred:11;type:low-freq-var
05K4172 3931 G>T 0.0179404 basecount-A:71;basecount-C:41;basecount-G:52548;basecount-T:962;coverage:53363;pvalue:0.0;pvalue-phred:9223372036854775807;strandbias-pvalue-corr:0.856421300173;strandbias-pvalue-uncorr:0.856421300173;strandbias-pvalue-uncorr-phred:1;type:low-freq-var
05K4172 3997 T>C 0.0238459 basecount-A:59;basecount-C:2249;basecount-G:566;basecount-T:91440;coverage:93527;pvalue:0.0;pvalue-phred:9223372036854775807;strandbias-pvalue-corr:7.44543685404;strandbias-pvalue-uncorr:0.338428947911;strandbias-pvalue-uncorr-phred:5;type:low-freq-var
05K4172 4219 G>A 0.00127551 basecount-A:94;basecount-C:12;basecount-G:73583;basecount-T:7;coverage:73673;pvalue:1.14253377043e-20;pvalue-phred:199;strandbias-pvalue-corr:1.0;strandbias-pvalue-uncorr:1.0;strandbias-pvalue-uncorr-phred:0;type:low-freq-var
05K4172 4243 A>G 0.00905859 basecount-A:92531;basecount-C:13;basecount-G:846;basecount-T:2;coverage:93366;pvalue:0.0;pvalue-phred:9223372036854775807;strandbias-pvalue-corr:5.02698923496;strandbias-pvalue-uncorr:0.193345739806;strandbias-pvalue-uncorr-phred:7;type:low-freq-var
05K4172 4245 T>C 0.00401379 basecount-A:147;basecount-C:375;basecount-G:243;basecount-T:92663;coverage:93130;pvalue:1.78916539288e-90;pvalue-phred:897;strandbias-pvalue-corr:1.0;strandbias-pvalue-uncorr:1.0;strandbias-pvalue-uncorr-phred:0;type:low-freq-var
05K4172 4253 T>C 0.000929586 basecount-A:8;basecount-C:87;basecount-G:4;basecount-T:93491;coverage:93579;pvalue:1.09956298294e-08;pvalue-phred:80;strandbias-pvalue-corr:1.0;strandbias-pvalue-uncorr:1.0;strandbias-pvalue-uncorr-phred:0;type:low-freq-var
05K4172 4531 A>G 0.0148189 basecount-A:44103;basecount-C:40;basecount-G:665;basecount-T:67;coverage:44602;pvalue:7.87010740601e-199;pvalue-phred:1981;strandbias-pvalue-corr:12.4516598256;strandbias-pvalue-uncorr:0.655350517135;strandbias-pvalue-uncorr-phred:2;type:low-freq-var
05K4172 4858 A>G 0.00932077 basecount-A:49842;basecount-C:82;basecount-G:470;basecount-T:31;coverage:50156;pvalue:3.60803629286e-17;pvalue-phred:164;strandbias-pvalue-corr:3.95823371301;strandbias-pvalue-uncorr:0.131941123767;strandbias-pvalue-uncorr-phred:9;type:low-freq-var
05K4172 4873 T>C 0.0128999 basecount-A:74;basecount-C:667;basecount-G:120;basecount-T:50845;coverage:51243;pvalue:6.1871990105e-07;pvalue-phred:62;strandbias-pvalue-corr:11.5414576594;strandbias-pvalue-uncorr:0.678909274085;strandbias-pvalue-uncorr-phred:2;type:low-freq-var
05K4172 4924 T>A 0.00387199 basecount-A:181;basecount-C:92;basecount-G:89;basecount-T:46384;coverage:46552;pvalue:5.36797314051e-07;pvalue-phred:63;strandbias-pvalue-corr:12.2144345778;strandbias-pvalue-uncorr:0.678579698769;strandbias-pvalue-uncorr-phred:2;type:low-freq-var
05K4172 5002 T>C 0.0103095 basecount-A:80;basecount-C:452;basecount-G:249;basecount-T:43062;coverage:43425;pvalue:4.30798536105e-08;pvalue-phred:74;strandbias-pvalue-corr:4.44079645742;strandbias-pvalue-uncorr:0.153130912325;strandbias-pvalue-uncorr-phred:8;type:low-freq-var
05K4172 5683 G>A 0.0121964 basecount-A:719;basecount-C:143;basecount-G:58016;basecount-T:74;coverage:58623;pvalue:1.12333139632e-129;pvalue-phred:1289;strandbias-pvalue-corr:9.01526737339;strandbias-pvalue-uncorr:0.429298446352;strandbias-pvalue-uncorr-phred:4;type:low-freq-var
05K4172 5755 C>T 0.0110043 basecount-A:77;basecount-C:63638;basecount-G:275;basecount-T:712;coverage:64282;pvalue:4.12954386504e-14;pvalue-phred:134;strandbias-pvalue-corr:1.69123908021;strandbias-pvalue-uncorr:0.0512496690972;strandbias-pvalue-uncorr-phred:13;type:low-freq-var
05K4172 6031 A>G 0.0118152 basecount-A:54479;basecount-C:88;basecount-G:653;basecount-T:48;coverage:55016;pvalue:3.09811765934e-41;pvalue-phred:405;strandbias-pvalue-corr:5.05007540763;strandbias-pvalue-uncorr:0.202003016305;strandbias-pvalue-uncorr-phred:7;type:low-freq-var
05K4172 6221 G>A 0.00351624 basecount-A:289;basecount-C:55;basecount-G:81787;basecount-T:59;coverage:82003;pvalue:8.93013254004e-15;pvalue-phred:140;strandbias-pvalue-corr:12.1283608331;strandbias-pvalue-uncorr:0.758022552066;strandbias-pvalue-uncorr-phred:1;type:low-freq-var
05K4172 6293 C>T 0.0215169 basecount-A:909;basecount-C:89204;basecount-G:155;basecount-T:1985;coverage:90977;pvalue:4.91667925201e-234;pvalue-phred:2333;strandbias-pvalue-corr:0.763755042229;strandbias-pvalue-uncorr:0.763755042229;strandbias-pvalue-uncorr-phred:1;type:low-freq-var
05K4172 6400 G>A 0.00934086 basecount-A:726;basecount-C:30;basecount-G:76910;basecount-T:57;coverage:77626;pvalue:0.0;pvalue-phred:9223372036854775807;strandbias-pvalue-corr:5.17300272463;strandbias-pvalue-uncorr:0.191592693505;strandbias-pvalue-uncorr-phred:7;type:low-freq-var
05K4172 6437 G>C 0.0014676 basecount-A:25;basecount-C:112;basecount-G:76109;basecount-T:69;coverage:76201;pvalue:2.52494729589e-07;pvalue-phred:66;strandbias-pvalue-corr:1.0;strandbias-pvalue-uncorr:1.0;strandbias-pvalue-uncorr-phred:0;type:low-freq-var
05K4172 6593 C>T 0.0126367 basecount-A:104;basecount-C:97307;basecount-G:101;basecount-T:1248;coverage:98320;pvalue:7.29942193122e-292;pvalue-phred:2911;strandbias-pvalue-corr:0.964374787227;strandbias-pvalue-uncorr:0.964374787227;strandbias-pvalue-uncorr-phred:0;type:low-freq-var
05K4172 7096 A>G 0.0310397 basecount-A:92023;basecount-C:100;basecount-G:2961;basecount-T:310;coverage:94666;pvalue:0.0;pvalue-phred:9223372036854775807;strandbias-pvalue-corr:0.320918048164;strandbias-pvalue-uncorr:0.00943876612246;strandbias-pvalue-uncorr-phred:20;type:low-freq-var
05K4172 7690 C>T 0.00468599 basecount-A:93;basecount-C:79841;basecount-G:354;basecount-T:378;coverage:80177;pvalue:7.49114698337e-11;pvalue-phred:101;strandbias-pvalue-corr:7.63621612826;strandbias-pvalue-uncorr:0.332009396881;strandbias-pvalue-uncorr-phred:5;type:low-freq-var
05K4172 8548 A>G 0.00251811 basecount-A:96619;basecount-C:18;basecount-G:244;basecount-T:17;coverage:96841;pvalue:2.98327522576e-66;pvalue-phred:655;strandbias-pvalue-corr:4.78162646242;strandbias-pvalue-uncorr:0.170772373658;strandbias-pvalue-uncorr-phred:8;type:low-freq-var
05K4172 9272 A>G 0.00703043 basecount-A:66635;basecount-C:96;basecount-G:473;basecount-T:75;coverage:67020;pvalue:7.85147101904e-69;pvalue-phred:681;strandbias-pvalue-corr:11.3187607344;strandbias-pvalue-uncorr:0.565938036721;strandbias-pvalue-uncorr-phred:2;type:low-freq-var
05K4172 10694 A>C 0.443317 basecount-A:5690;basecount-C:35679;basecount-G:21751;basecount-T:17362;coverage:80482;pvalue-phred:NA;strandbias-pvalue-corr:1.0;strandbias-pvalue-uncorr:1.0;strandbias-pvalue-uncorr-phred:0;type:consensus-var
05K4172 10695 A>G 0.410256 basecount-A:2;basecount-C:28;basecount-G:32;basecount-T:16;coverage:78;pvalue-phred:NA;strandbias-pvalue-corr:1.0;strandbias-pvalue-uncorr:1.0;strandbias-pvalue-uncorr-phred:0;type:consensus-var
