# Supplementary material for: Analysis of Dengue Virus Genetic Diversity during Human and Mosquito Infection Reveals Genetic Constraints
Source: PLoS Negl Trop Dis. 2015 Sep 1;9(9):e0004044. doi: 10.1371/journal.pntd.0004044 (PMC4556638; doi:10.1371/journal.pntd.0004044)
Supplement: S6 File — The LoFreq output.snp files for each sample in our data set are in the folder “SNP Files”. The read coverage graphs for each sample are in the folder “Coverage Plots”. (ZIP) [file pntd.0004044.s006.zip › S6_File/SNP Files/05K4172DK1-Serum.single_bwa-uniq-dups-marked_lofreq-final.snp]

05K4172 848 T>C 0.0306604 basecount-A:0	basecount-C:13	basecount-G:0	basecount-T:411	coverage:423	pvalue:5.75931766407e-09	pvalue-phred:82	strandbias-pvalue-corr:1.0	strandbias-pvalue-uncorr:1.0	strandbias-pvalue-uncorr-phred:0	type:low-freq-var
05K4172 1613 T>A 0.0310663 basecount-A:37	basecount-C:0	basecount-G:0	basecount-T:1154	coverage:1186	pvalue:1.57466995081e-23	pvalue-phred:228	strandbias-pvalue-corr:0.589643708614	strandbias-pvalue-uncorr:0.589643708614	strandbias-pvalue-uncorr-phred:2	type:low-freq-var
05K4172 1804 T>C 0.0186047 basecount-A:0	basecount-C:16	basecount-G:0	basecount-T:844	coverage:858	pvalue:5.095033511e-12	pvalue-phred:113	strandbias-pvalue-corr:1.27133260559	strandbias-pvalue-uncorr:0.181618943655	strandbias-pvalue-uncorr-phred:7	type:low-freq-var
05K4172 3931 G>T 0.0151403 basecount-A:1	basecount-C:0	basecount-G:6634	basecount-T:102	coverage:6729	pvalue:1.17926563619e-43	pvalue-phred:429	strandbias-pvalue-corr:0.474488941666	strandbias-pvalue-uncorr:0.0593111177083	strandbias-pvalue-uncorr-phred:12	type:low-freq-var
05K4172 3997 T>C 0.0139898 basecount-A:0	basecount-C:129	basecount-G:0	basecount-T:9092	coverage:9212	pvalue:3.09285891166e-70	pvalue-phred:695	strandbias-pvalue-corr:1.36302438603	strandbias-pvalue-uncorr:0.227170731005	strandbias-pvalue-uncorr-phred:6	type:low-freq-var
05K4172 4181 T>C 0.0229226 basecount-A:0	basecount-C:16	basecount-G:0	basecount-T:682	coverage:698	pvalue:8.64433258252e-11	pvalue-phred:101	strandbias-pvalue-corr:0.381909187404	strandbias-pvalue-uncorr:0.381909187404	strandbias-pvalue-uncorr-phred:4	type:low-freq-var
05K4172 7096 A>G 0.0260196 basecount-A:6662	basecount-C:1	basecount-G:178	basecount-T:0	coverage:6822	pvalue:7.69779064564e-148	pvalue-phred:1471	strandbias-pvalue-corr:0.208171085953	strandbias-pvalue-uncorr:0.0231301206614	strandbias-pvalue-uncorr-phred:16	type:low-freq-var
05K4172 8914 C>T 0.0237154 basecount-A:0	basecount-C:247	basecount-G:0	basecount-T:6	coverage:253	pvalue:3.66177140002e-07	pvalue-phred:64	strandbias-pvalue-corr:1.0	strandbias-pvalue-uncorr:1.0	strandbias-pvalue-uncorr-phred:0	type:low-freq-var
05K4172 10383 A>C 0.251852 basecount-A:302	basecount-C:102	basecount-G:1	basecount-T:0	coverage:397	pvalue:1.93271332744e-157	pvalue-phred:1567	strandbias-pvalue-corr:0.580266618322	strandbias-pvalue-uncorr:0.580266618322	strandbias-pvalue-uncorr-phred:2	type:low-freq-var
