# Supplementary material for: Analysis of Dengue Virus Genetic Diversity during Human and Mosquito Infection Reveals Genetic Constraints
Source: PLoS Negl Trop Dis. 2015 Sep 1;9(9):e0004044. doi: 10.1371/journal.pntd.0004044 (PMC4556638; doi:10.1371/journal.pntd.0004044)
Supplement: S6 File — The LoFreq output.snp files for each sample in our data set are in the folder “SNP Files”. The read coverage graphs for each sample are in the folder “Coverage Plots”. (ZIP) [file pntd.0004044.s006.zip › S6_File/SNP Files/05K4172DK2-Aeg-TAGCTT_read1_bwa-uniq-dups-marked_lofreq-final.snp]

05K4172 3 T>G 0.76087 basecount-A:5;basecount-C:1;basecount-G:35;basecount-T:5;coverage:46;pvalue-phred:NA;strandbias-pvalue-corr:1.0;strandbias-pvalue-uncorr:1.0;strandbias-pvalue-uncorr-phred:0;type:consensus-var
05K4172 4 T>G 0.704738 basecount-A:5405;basecount-C:1475;basecount-G:22997;basecount-T:2755;coverage:32632;pvalue-phred:NA;strandbias-pvalue-corr:1.0;strandbias-pvalue-uncorr:1.0;strandbias-pvalue-uncorr-phred:0;type:consensus-var
05K4172 1757 A>C 0.00935331 basecount-A:56434;basecount-C:535;basecount-G:147;basecount-T:83;coverage:56739;pvalue:3.39517237243e-47;pvalue-phred:465;strandbias-pvalue-corr:0.951088251587;strandbias-pvalue-uncorr:0.951088251587;strandbias-pvalue-uncorr-phred:0;type:low-freq-var
05K4172 2719 G>A 0.143451 basecount-A:10740;basecount-C:150;basecount-G:63871;basecount-T:108;coverage:74028;pvalue:0.0;pvalue-phred:9223372036854775807;strandbias-pvalue-corr:0.923347686765;strandbias-pvalue-uncorr:0.923347686765;strandbias-pvalue-uncorr-phred:0;type:low-freq-var
05K4172 2730 T>C 0.0186938 basecount-A:175;basecount-C:1444;basecount-G:208;basecount-T:75418;coverage:76715;pvalue:0.0;pvalue-phred:9223372036854775807;strandbias-pvalue-corr:0.77679663357;strandbias-pvalue-uncorr:0.77679663357;strandbias-pvalue-uncorr-phred:1;type:low-freq-var
05K4172 2818 T>C 0.0743326 basecount-A:317;basecount-C:6240;basecount-G:85;basecount-T:77305;coverage:82999;pvalue:0.0;pvalue-phred:9223372036854775807;strandbias-pvalue-corr:4.70916595132;strandbias-pvalue-uncorr:0.470916595132;strandbias-pvalue-uncorr-phred:3;type:low-freq-var
05K4172 4181 T>C 0.999333 basecount-A:19;basecount-C:73385;basecount-G:4;basecount-T:26;coverage:73434;pvalue-phred:NA;strandbias-pvalue-corr:1.0;strandbias-pvalue-uncorr:1.0;strandbias-pvalue-uncorr-phred:0;type:consensus-var
05K4172 4678 T>C 0.995798 basecount-A:137;basecount-C:51190;basecount-G:41;basecount-T:38;coverage:51406;pvalue-phred:NA;strandbias-pvalue-corr:1.02259970794;strandbias-pvalue-uncorr:0.0730428362811;strandbias-pvalue-uncorr-phred:11;type:consensus-var
05K4172 5041 G>A 0.0297653 basecount-A:1461;basecount-C:133;basecount-G:47411;basecount-T:79;coverage:48686;pvalue:0.0;pvalue-phred:9223372036854775807;strandbias-pvalue-corr:0.058440198144;strandbias-pvalue-uncorr:0.0038960132096;strandbias-pvalue-uncorr-phred:24;type:low-freq-var
05K4172 5743 A>G 0.00887621 basecount-A:73877;basecount-C:120;basecount-G:663;basecount-T:34;coverage:74443;pvalue:1.63566702718e-101;pvalue-phred:1008;strandbias-pvalue-corr:4.40709387959;strandbias-pvalue-uncorr:0.339007221507;strandbias-pvalue-uncorr-phred:5;type:low-freq-var
05K4172 6437 G>C 0.00169881 basecount-A:49;basecount-C:208;basecount-G:122091;basecount-T:91;coverage:122246;pvalue:1.43414806229e-11;pvalue-phred:108;strandbias-pvalue-corr:1.0;strandbias-pvalue-uncorr:1.0;strandbias-pvalue-uncorr-phred:0;type:low-freq-var
05K4172 7360 C>T 0.0735166 basecount-A:223;basecount-C:70710;basecount-G:220;basecount-T:5646;coverage:75835;pvalue:0.0;pvalue-phred:9223372036854775807;strandbias-pvalue-corr:4.38066628001;strandbias-pvalue-uncorr:0.398242389092;strandbias-pvalue-uncorr-phred:4;type:low-freq-var
05K4172 10090 G>T 0.0611953 basecount-A:90;basecount-C:159;basecount-G:85692;basecount-T:5602;coverage:90859;pvalue:0.0;pvalue-phred:9223372036854775807;strandbias-pvalue-corr:4.40383687339;strandbias-pvalue-uncorr:0.366986406116;strandbias-pvalue-uncorr-phred:4;type:low-freq-var
05K4172 10694 A>C 0.450936 basecount-A:8672;basecount-C:52534;basecount-G:30314;basecount-T:24980;coverage:116500;pvalue-phred:NA;strandbias-pvalue-corr:1.0;strandbias-pvalue-uncorr:1.0;strandbias-pvalue-uncorr-phred:0;type:consensus-var
05K4172 10695 A>G 0.345794 basecount-A:6;basecount-C:35;basecount-G:37;basecount-T:29;coverage:107;pvalue-phred:NA;strandbias-pvalue-corr:1.0;strandbias-pvalue-uncorr:1.0;strandbias-pvalue-uncorr-phred:0;type:consensus-var
