# Supplementary material for: Analysis of Dengue Virus Genetic Diversity during Human and Mosquito Infection Reveals Genetic Constraints
Source: PLoS Negl Trop Dis. 2015 Sep 1;9(9):e0004044. doi: 10.1371/journal.pntd.0004044 (PMC4556638; doi:10.1371/journal.pntd.0004044)
Supplement: S6 File — The LoFreq output.snp files for each sample in our data set are in the folder “SNP Files”. The read coverage graphs for each sample are in the folder “Coverage Plots”. (ZIP) [file pntd.0004044.s006.zip › S6_File/SNP Files/05K4172DK2-Albo-GATCAG_read1_bwa-uniq-dups-marked_lofreq-final.snp]

05K4172 3 T>G 0.655172 basecount-A:19;basecount-C:3;basecount-G:76;basecount-T:18;coverage:116;pvalue-phred:NA;strandbias-pvalue-corr:1.0;strandbias-pvalue-uncorr:1.0;strandbias-pvalue-uncorr-phred:0;type:consensus-var
05K4172 4 T>G 0.71204 basecount-A:6904;basecount-C:1870;basecount-G:30847;basecount-T:3701;coverage:43322;pvalue-phred:NA;strandbias-pvalue-corr:1.0;strandbias-pvalue-uncorr:1.0;strandbias-pvalue-uncorr-phred:0;type:consensus-var
05K4172 352 A>G 0.00948229 basecount-A:40155;basecount-C:41;basecount-G:385;basecount-T:21;coverage:40363;pvalue:5.30858399874e-49;pvalue-phred:483;strandbias-pvalue-corr:8.04121110534;strandbias-pvalue-uncorr:0.57437222181;strandbias-pvalue-uncorr-phred:2;type:low-freq-var
05K4172 631 T>C 0.0114594 basecount-A:99;basecount-C:1097;basecount-G:150;basecount-T:94383;coverage:95332;pvalue:0.0;pvalue-phred:9223372036854775807;strandbias-pvalue-corr:7.75377474063;strandbias-pvalue-uncorr:0.596444210818;strandbias-pvalue-uncorr-phred:2;type:low-freq-var
05K4172 1865 G>A 0.0107386 basecount-A:1645;basecount-C:116;basecount-G:151343;basecount-T:82;coverage:152715;pvalue:2.44804769656e-267;pvalue-phred:2666;strandbias-pvalue-corr:2.80422697188;strandbias-pvalue-uncorr:0.116842790495;strandbias-pvalue-uncorr-phred:9;type:low-freq-var
05K4172 2092 T>C 0.000998485 basecount-A:31;basecount-C:116;basecount-G:34;basecount-T:115995;coverage:116116;pvalue:1.34187811114e-12;pvalue-phred:119;strandbias-pvalue-corr:1.0;strandbias-pvalue-uncorr:1.0;strandbias-pvalue-uncorr-phred:0;type:low-freq-var
05K4172 2445 A>G 0.00353278 basecount-A:66762;basecount-C:54;basecount-G:237;basecount-T:33;coverage:66966;pvalue:2.4850709645e-12;pvalue-phred:116;strandbias-pvalue-corr:7.84432227867;strandbias-pvalue-uncorr:0.461430722275;strandbias-pvalue-uncorr-phred:3;type:low-freq-var
05K4172 2719 G>A 0.144077 basecount-A:11087;basecount-C:159;basecount-G:65588;basecount-T:118;coverage:76041;pvalue:0.0;pvalue-phred:9223372036854775807;strandbias-pvalue-corr:4.39159645669;strandbias-pvalue-uncorr:0.190938976378;strandbias-pvalue-uncorr-phred:7;type:low-freq-var
05K4172 2818 T>C 0.00811694 basecount-A:299;basecount-C:723;basecount-G:73;basecount-T:87978;coverage:88601;pvalue:3.44467226498e-161;pvalue-phred:1605;strandbias-pvalue-corr:7.82141944259;strandbias-pvalue-uncorr:0.411653654873;strandbias-pvalue-uncorr-phred:4;type:low-freq-var
05K4172 3516 G>C 0.0164183 basecount-A:97;basecount-C:1560;basecount-G:93158;basecount-T:201;coverage:94491;pvalue:0.0;pvalue-phred:9223372036854775807;strandbias-pvalue-corr:0.738445543943;strandbias-pvalue-uncorr:0.738445543943;strandbias-pvalue-uncorr-phred:1;type:low-freq-var
05K4172 4181 T>C 0.999458 basecount-A:26;basecount-C:90367;basecount-G:7;basecount-T:16;coverage:90416;pvalue-phred:NA;strandbias-pvalue-corr:4.39143239955;strandbias-pvalue-uncorr:0.20911582855;strandbias-pvalue-uncorr-phred:7;type:consensus-var
05K4172 4199 A>G 0.010038 basecount-A:88422;basecount-C:20;basecount-G:897;basecount-T:21;coverage:89311;pvalue:0.0;pvalue-phred:9223372036854775807;strandbias-pvalue-corr:1.0;strandbias-pvalue-uncorr:1.0;strandbias-pvalue-uncorr-phred:0;type:low-freq-var
05K4172 4276 C>T 0.998084 basecount-A:10;basecount-C:110;basecount-G:20;basecount-T:72934;coverage:73074;pvalue-phred:NA;strandbias-pvalue-corr:1.0;strandbias-pvalue-uncorr:1.0;strandbias-pvalue-uncorr-phred:0;type:consensus-var
05K4172 4678 T>C 0.995063 basecount-A:115;basecount-C:45352;basecount-G:59;basecount-T:51;coverage:45577;pvalue-phred:NA;strandbias-pvalue-corr:0.778145170579;strandbias-pvalue-uncorr:0.778145170579;strandbias-pvalue-uncorr-phred:1;type:consensus-var
05K4172 5943 A>G 0.0474715 basecount-A:55631;basecount-C:158;basecount-G:2788;basecount-T:153;coverage:58173;pvalue:0.0;pvalue-phred:9223372036854775807;strandbias-pvalue-corr:4.28034109109;strandbias-pvalue-uncorr:0.194560958686;strandbias-pvalue-uncorr-phred:7;type:low-freq-var
05K4172 8483 T>C 0.0036036 basecount-A:35;basecount-C:1160;basecount-G:20;basecount-T:320685;coverage:321736;pvalue:8.46346408332e-07;pvalue-phred:61;strandbias-pvalue-corr:7.40069897226;strandbias-pvalue-uncorr:0.462543685766;strandbias-pvalue-uncorr-phred:3;type:low-freq-var
05K4172 8505 A>T 0.000958623 basecount-A:318770;basecount-C:69;basecount-G:63;basecount-T:306;coverage:319080;pvalue:1.77367837847e-12;pvalue-phred:118;strandbias-pvalue-corr:1.0;strandbias-pvalue-uncorr:1.0;strandbias-pvalue-uncorr-phred:0;type:low-freq-var
05K4172 8713 A>G 0.0304124 basecount-A:172706;basecount-C:141;basecount-G:5428;basecount-T:205;coverage:177709;pvalue:0.0;pvalue-phred:9223372036854775807;strandbias-pvalue-corr:6.96266683938;strandbias-pvalue-uncorr:0.348133341969;strandbias-pvalue-uncorr-phred:5;type:low-freq-var
05K4172 9428 A>G 0.0180956 basecount-A:74297;basecount-C:136;basecount-G:1374;basecount-T:123;coverage:75336;pvalue:0.0;pvalue-phred:9223372036854775807;strandbias-pvalue-corr:0.752475140775;strandbias-pvalue-uncorr:0.752475140775;strandbias-pvalue-uncorr-phred:1;type:low-freq-var
05K4172 10013 A>G 0.00608943 basecount-A:95884;basecount-C:62;basecount-G:589;basecount-T:190;coverage:96303;pvalue:1.19401114477e-20;pvalue-phred:199;strandbias-pvalue-corr:7.52288698219;strandbias-pvalue-uncorr:0.417938165677;strandbias-pvalue-uncorr-phred:4;type:low-freq-var
05K4172 10090 G>T 0.0313239 basecount-A:80;basecount-C:166;basecount-G:84147;basecount-T:2729;coverage:86597;pvalue:0.0;pvalue-phred:9223372036854775807;strandbias-pvalue-corr:1.77014375436;strandbias-pvalue-uncorr:0.0708057501745;strandbias-pvalue-uncorr-phred:11;type:low-freq-var
05K4172 10242 A>G 0.00665622 basecount-A:74456;basecount-C:201;basecount-G:501;basecount-T:110;coverage:74838;pvalue:2.07743086967e-58;pvalue-phred:577;strandbias-pvalue-corr:7.9068772203;strandbias-pvalue-uncorr:0.52712514802;strandbias-pvalue-uncorr-phred:3;type:low-freq-var
05K4172 10694 A>C 0.45133 basecount-A:7095;basecount-C:44651;basecount-G:26178;basecount-T:21008;coverage:98932;pvalue-phred:NA;strandbias-pvalue-corr:1.0;strandbias-pvalue-uncorr:1.0;strandbias-pvalue-uncorr-phred:0;type:consensus-var
05K4172 10695 A>G 0.356164 basecount-A:6;basecount-C:25;basecount-G:26;basecount-T:16;coverage:73;pvalue-phred:NA;strandbias-pvalue-corr:1.0;strandbias-pvalue-uncorr:1.0;strandbias-pvalue-uncorr-phred:0;type:consensus-var
