# Supplementary material for: Analysis of Dengue Virus Genetic Diversity during Human and Mosquito Infection Reveals Genetic Constraints
Source: PLoS Negl Trop Dis. 2015 Sep 1;9(9):e0004044. doi: 10.1371/journal.pntd.0004044 (PMC4556638; doi:10.1371/journal.pntd.0004044)
Supplement: S6 File — The LoFreq output.snp files for each sample in our data set are in the folder “SNP Files”. The read coverage graphs for each sample are in the folder “Coverage Plots”. (ZIP) [file pntd.0004044.s006.zip › S6_File/SNP Files/05K4172DK2-Serum.single_bwa-uniq-dups-marked_lofreq-final.snp]

05K4172 3931 G>T 0.0146906 basecount-A:2	basecount-C:0	basecount-G:6638	basecount-T:99	coverage:6731	pvalue:2.01096336582e-58	pvalue-phred:577	strandbias-pvalue-corr:0.244305162306	strandbias-pvalue-uncorr:0.244305162306	strandbias-pvalue-uncorr-phred:6	type:low-freq-var
05K4172 3997 T>C 0.0127531 basecount-A:0	basecount-C:97	basecount-G:1	basecount-T:7508	coverage:7599	pvalue:2.86944932331e-53	pvalue-phred:525	strandbias-pvalue-corr:0.751816347932	strandbias-pvalue-uncorr:0.751816347932	strandbias-pvalue-uncorr-phred:1	type:low-freq-var
05K4172 7096 A>G 0.0174276 basecount-A:6821	basecount-C:0	basecount-G:121	basecount-T:1	coverage:6930	pvalue:9.94482720313e-86	pvalue-phred:850	strandbias-pvalue-corr:0.324742836342	strandbias-pvalue-uncorr:0.0649485672683	strandbias-pvalue-uncorr-phred:12	type:low-freq-var
05K4172 10383 A>C 0.311111 basecount-A:93	basecount-C:42	basecount-G:0	basecount-T:0	coverage:132	pvalue:6.7135259154e-67	pvalue-phred:662	strandbias-pvalue-corr:0.283490944967	strandbias-pvalue-uncorr:0.0708727362417	strandbias-pvalue-uncorr-phred:11	type:low-freq-var
05K4172 10714 T>C 0.0223464 basecount-A:0	basecount-C:16	basecount-G:0	basecount-T:700	coverage:716	pvalue:1.69184761493e-15	pvalue-phred:148	strandbias-pvalue-corr:1.0	strandbias-pvalue-uncorr:1.0	strandbias-pvalue-uncorr-phred:0	type:low-freq-var
