# Supplementary material for: Analysis of Dengue Virus Genetic Diversity during Human and Mosquito Infection Reveals Genetic Constraints
Source: PLoS Negl Trop Dis. 2015 Sep 1;9(9):e0004044. doi: 10.1371/journal.pntd.0004044 (PMC4556638; doi:10.1371/journal.pntd.0004044)
Supplement: S6 File — The LoFreq output.snp files for each sample in our data set are in the folder “SNP Files”. The read coverage graphs for each sample are in the folder “Coverage Plots”. (ZIP) [file pntd.0004044.s006.zip › S6_File/SNP Files/05K4173DK1-Aeg-CTTGTA_read1_bwa-uniq-dups-marked_lofreq-final.snp]

05K4173 3 T>G 0.531532 basecount-A:27;basecount-C:6;basecount-G:59;basecount-T:19;coverage:111;pvalue-phred:NA;strandbias-pvalue-corr:1.0;strandbias-pvalue-uncorr:1.0;strandbias-pvalue-uncorr-phred:0;type:consensus-var
05K4173 4 T>G 0.702404 basecount-A:8775;basecount-C:2491;basecount-G:38045;basecount-T:4853;coverage:54164;pvalue-phred:NA;strandbias-pvalue-corr:1.0;strandbias-pvalue-uncorr:1.0;strandbias-pvalue-uncorr-phred:0;type:consensus-var
05K4173 29 A>G 0.00198955 basecount-A:79210;basecount-C:19;basecount-G:158;basecount-T:28;coverage:79299;pvalue:3.20579130788e-10;pvalue-phred:95;strandbias-pvalue-corr:1.0;strandbias-pvalue-uncorr:1.0;strandbias-pvalue-uncorr-phred:0;type:low-freq-var
05K4173 363 A>G 0.0089458 basecount-A:50544;basecount-C:271;basecount-G:459;basecount-T:35;coverage:50855;pvalue:2.61080049036e-78;pvalue-phred:776;strandbias-pvalue-corr:9.39058195669;strandbias-pvalue-uncorr:0.552387173923;strandbias-pvalue-uncorr-phred:3;type:low-freq-var
05K4173 375 T>A 0.0268489 basecount-A:1450;basecount-C:46;basecount-G:36;basecount-T:52474;coverage:53760;pvalue:0.0;pvalue-phred:9223372036854775807;strandbias-pvalue-corr:9.77092775228;strandbias-pvalue-uncorr:0.465282273918;strandbias-pvalue-uncorr-phred:3;type:low-freq-var
05K4173 529 T>C 0.00742373 basecount-A:122;basecount-C:704;basecount-G:87;basecount-T:93918;coverage:94558;pvalue:2.51739929822e-67;pvalue-phred:666;strandbias-pvalue-corr:9.26187583443;strandbias-pvalue-uncorr:0.402690253671;strandbias-pvalue-uncorr-phred:4;type:low-freq-var
05K4173 719 C>T 0.977925 basecount-A:208;basecount-C:1750;basecount-G:286;basecount-T:99410;coverage:101654;pvalue-phred:NA;strandbias-pvalue-corr:0.731818199098;strandbias-pvalue-uncorr:0.731818199098;strandbias-pvalue-uncorr-phred:1;type:consensus-var
05K4173 848 C>T 0.0531831 basecount-A:121;basecount-C:89924;basecount-G:127;basecount-T:5065;coverage:93888;pvalue:0.0;pvalue-phred:9223372036854775807;strandbias-pvalue-corr:0.2425081556;strandbias-pvalue-uncorr:0.00757837986251;strandbias-pvalue-uncorr-phred:21;type:low-freq-var
05K4173 854 C>T 0.984953 basecount-A:127;basecount-C:897;basecount-G:274;basecount-T:84965;coverage:86263;pvalue-phred:NA;strandbias-pvalue-corr:6.9925475636;strandbias-pvalue-uncorr:0.279701902544;strandbias-pvalue-uncorr-phred:6;type:consensus-var
05K4173 1128 T>C 0.0239796 basecount-A:546;basecount-C:2441;basecount-G:110;basecount-T:98698;coverage:100633;pvalue:2.46596503391e-45;pvalue-phred:446;strandbias-pvalue-corr:4.26931875311;strandbias-pvalue-uncorr:0.158122916782;strandbias-pvalue-uncorr-phred:8;type:low-freq-var
05K4173 1461 C>G 0.00890141 basecount-A:119;basecount-C:57167;basecount-G:515;basecount-T:55;coverage:57532;pvalue:1.05843979826e-87;pvalue-phred:870;strandbias-pvalue-corr:3.89072586555;strandbias-pvalue-uncorr:0.129690862185;strandbias-pvalue-uncorr-phred:9;type:low-freq-var
05K4173 1654 T>C 0.00286258 basecount-A:70;basecount-C:194;basecount-G:47;basecount-T:67460;coverage:67632;pvalue:2.44207078015e-13;pvalue-phred:126;strandbias-pvalue-corr:1.0;strandbias-pvalue-uncorr:1.0;strandbias-pvalue-uncorr-phred:0;type:low-freq-var
05K4173 1660 A>G 0.00845819 basecount-A:66983;basecount-C:164;basecount-G:573;basecount-T:25;coverage:67425;pvalue:4.43128446598e-103;pvalue-phred:1024;strandbias-pvalue-corr:0.884675710296;strandbias-pvalue-uncorr:0.884675710296;strandbias-pvalue-uncorr-phred:1;type:low-freq-var
05K4173 1669 G>A 0.00731488 basecount-A:489;basecount-C:289;basecount-G:66025;basecount-T:47;coverage:66501;pvalue:3.15950398833e-128;pvalue-phred:1275;strandbias-pvalue-corr:3.95851515497;strandbias-pvalue-uncorr:0.136500522585;strandbias-pvalue-uncorr-phred:9;type:low-freq-var
05K4173 1741 A>G 0.00751507 basecount-A:61883;basecount-C:130;basecount-G:470;basecount-T:58;coverage:62313;pvalue:4.84626496339e-126;pvalue-phred:1253;strandbias-pvalue-corr:0.0871109309955;strandbias-pvalue-uncorr:0.00256208620575;strandbias-pvalue-uncorr-phred:26;type:low-freq-var
05K4173 1778 C>T 0.0196666 basecount-A:682;basecount-C:81077;basecount-G:91;basecount-T:1642;coverage:82543;pvalue:0.0;pvalue-phred:9223372036854775807;strandbias-pvalue-corr:9.41001637748;strandbias-pvalue-uncorr:0.470500818874;strandbias-pvalue-uncorr-phred:3;type:low-freq-var
05K4173 1804 T>C 0.00865299 basecount-A:694;basecount-C:1113;basecount-G:130;basecount-T:126689;coverage:127691;pvalue:2.9253720307e-111;pvalue-phred:1105;strandbias-pvalue-corr:0.774863623565;strandbias-pvalue-uncorr:0.774863623565;strandbias-pvalue-uncorr-phred:1;type:low-freq-var
05K4173 2182 A>T 0.981736 basecount-A:14;basecount-C:14;basecount-G:157;basecount-T:9944;coverage:10129;pvalue-phred:NA;strandbias-pvalue-corr:0.247268000402;strandbias-pvalue-uncorr:0.00749296970914;strandbias-pvalue-uncorr-phred:21;type:consensus-var
05K4173 2185 T>C 0.994037 basecount-A:44;basecount-C:10668;basecount-G:9;basecount-T:11;coverage:10732;pvalue-phred:NA;strandbias-pvalue-corr:1.0;strandbias-pvalue-uncorr:1.0;strandbias-pvalue-uncorr-phred:0;type:consensus-var
05K4173 2199 T>C 0.00740564 basecount-A:23;basecount-C:124;basecount-G:43;basecount-T:16554;coverage:16664;pvalue:3.77648840423e-51;pvalue-phred:504;strandbias-pvalue-corr:0.761626094826;strandbias-pvalue-uncorr:0.761626094826;strandbias-pvalue-uncorr-phred:1;type:low-freq-var
05K4173 2606 C>A 0.120468 basecount-A:9107;basecount-C:66192;basecount-G:129;basecount-T:169;coverage:74304;pvalue:0.0;pvalue-phred:9223372036854775807;strandbias-pvalue-corr:0.750469844508;strandbias-pvalue-uncorr:0.750469844508;strandbias-pvalue-uncorr-phred:1;type:low-freq-var
05K4173 2719 G>A 0.0196543 basecount-A:1519;basecount-C:175;basecount-G:75475;basecount-T:117;coverage:76817;pvalue:0.0;pvalue-phred:9223372036854775807;strandbias-pvalue-corr:8.23752625538;strandbias-pvalue-uncorr:0.343230260641;strandbias-pvalue-uncorr-phred:5;type:low-freq-var
05K4173 3247 T>C 0.990599 basecount-A:348;basecount-C:86085;basecount-G:294;basecount-T:175;coverage:86902;pvalue-phred:NA;strandbias-pvalue-corr:10.244786852;strandbias-pvalue-uncorr:0.539199307999;strandbias-pvalue-uncorr-phred:3;type:consensus-var
05K4173 3919 T>C 0.990493 basecount-A:87;basecount-C:40947;basecount-G:160;basecount-T:146;coverage:41340;pvalue-phred:NA;strandbias-pvalue-corr:0.322259307988;strandbias-pvalue-uncorr:0.010395461548;strandbias-pvalue-uncorr-phred:20;type:consensus-var
05K4173 4408 T>C 0.995855 basecount-A:194;basecount-C:84565;basecount-G:52;basecount-T:106;coverage:84917;pvalue-phred:NA;strandbias-pvalue-corr:9.5078589819;strandbias-pvalue-uncorr:0.432175408268;strandbias-pvalue-uncorr-phred:4;type:consensus-var
05K4173 4493 T>A 0.0572721 basecount-A:6013;basecount-C:285;basecount-G:572;basecount-T:98120;coverage:103781;pvalue:0.0;pvalue-phred:9223372036854775807;strandbias-pvalue-corr:3.95210945864;strandbias-pvalue-uncorr:0.14114676638;strandbias-pvalue-uncorr-phred:9;type:low-freq-var
05K4173 5164 G>A 0.99581 basecount-A:46111;basecount-C:35;basecount-G:132;basecount-T:27;coverage:46305;pvalue-phred:NA;strandbias-pvalue-corr:0.0669034203075;strandbias-pvalue-uncorr:0.0019115262945;strandbias-pvalue-uncorr-phred:27;type:consensus-var
05K4173 5407 A>G 0.993245 basecount-A:32;basecount-C:342;basecount-G:65136;basecount-T:69;coverage:65579;pvalue-phred:NA;strandbias-pvalue-corr:8.86585338948;strandbias-pvalue-uncorr:0.591056892632;strandbias-pvalue-uncorr-phred:2;type:consensus-var
05K4173 7555 C>T 0.990209 basecount-A:58;basecount-C:182;basecount-G:125;basecount-T:36913;coverage:37278;pvalue-phred:NA;strandbias-pvalue-corr:4.1165106633;strandbias-pvalue-uncorr:0.158327333204;strandbias-pvalue-uncorr-phred:8;type:consensus-var
05K4173 8898 A>G 0.0139829 basecount-A:66698;basecount-C:101;basecount-G:948;basecount-T:50;coverage:67573;pvalue:0.0;pvalue-phred:9223372036854775807;strandbias-pvalue-corr:9.8598158631;strandbias-pvalue-uncorr:0.54776754795;strandbias-pvalue-uncorr-phred:3;type:low-freq-var
05K4173 8970 A>T 0.00404812 basecount-A:78253;basecount-C:124;basecount-G:106;basecount-T:319;coverage:78510;pvalue:1.54546893919e-09;pvalue-phred:88;strandbias-pvalue-corr:0.742259539031;strandbias-pvalue-uncorr:0.742259539031;strandbias-pvalue-uncorr-phred:1;type:low-freq-var
05K4173 9671 A>G 0.00465967 basecount-A:76485;basecount-C:128;basecount-G:359;basecount-T:72;coverage:76732;pvalue:2.2531950927e-14;pvalue-phred:136;strandbias-pvalue-corr:9.4448322887;strandbias-pvalue-uncorr:0.590302018044;strandbias-pvalue-uncorr-phred:2;type:low-freq-var
05K4173 10186 A>G 0.00633973 basecount-A:82507;basecount-C:289;basecount-G:529;basecount-T:117;coverage:82820;pvalue:4.36154026974e-14;pvalue-phred:134;strandbias-pvalue-corr:0.855184261629;strandbias-pvalue-uncorr:0.855184261629;strandbias-pvalue-uncorr-phred:1;type:low-freq-var
05K4173 10694 A>C 0.43388 basecount-A:9001;basecount-C:58126;basecount-G:38593;basecount-T:28248;coverage:133968;pvalue-phred:NA;strandbias-pvalue-corr:1.0;strandbias-pvalue-uncorr:1.0;strandbias-pvalue-uncorr-phred:0;type:consensus-var
05K4173 10695 A>G 0.416667 basecount-A:4;basecount-C:28;basecount-G:30;basecount-T:10;coverage:72;pvalue-phred:NA;strandbias-pvalue-corr:1.0;strandbias-pvalue-uncorr:1.0;strandbias-pvalue-uncorr-phred:0;type:consensus-var
