# Supplementary material for: Analysis of Dengue Virus Genetic Diversity during Human and Mosquito Infection Reveals Genetic Constraints
Source: PLoS Negl Trop Dis. 2015 Sep 1;9(9):e0004044. doi: 10.1371/journal.pntd.0004044 (PMC4556638; doi:10.1371/journal.pntd.0004044)
Supplement: S6 File — The LoFreq output.snp files for each sample in our data set are in the folder “SNP Files”. The read coverage graphs for each sample are in the folder “Coverage Plots”. (ZIP) [file pntd.0004044.s006.zip › S6_File/SNP Files/05K4173DK1-Albo-GGCTAC_read1_bwa-uniq-dups-marked_lofreq-final.snp]

05K4173 3 T>G 0.638095 basecount-A:38;basecount-C:5;basecount-G:134;basecount-T:33;coverage:210;pvalue-phred:NA;strandbias-pvalue-corr:1.0;strandbias-pvalue-uncorr:1.0;strandbias-pvalue-uncorr-phred:0;type:consensus-var
05K4173 4 T>G 0.701876 basecount-A:10956;basecount-C:3182;basecount-G:47677;basecount-T:6113;coverage:67928;pvalue-phred:NA;strandbias-pvalue-corr:1.0;strandbias-pvalue-uncorr:1.0;strandbias-pvalue-uncorr-phred:0;type:consensus-var
05K4173 29 A>G 0.00201646 basecount-A:98428;basecount-C:40;basecount-G:199;basecount-T:21;coverage:98542;pvalue:8.30680672121e-15;pvalue-phred:141;strandbias-pvalue-corr:1.0;strandbias-pvalue-uncorr:1.0;strandbias-pvalue-uncorr-phred:0;type:low-freq-var
05K4173 390 A>G 0.00313871 basecount-A:73285;basecount-C:52;basecount-G:231;basecount-T:29;coverage:73476;pvalue:3.89575066299e-14;pvalue-phred:134;strandbias-pvalue-corr:5.82738134243;strandbias-pvalue-uncorr:0.323743407913;strandbias-pvalue-uncorr-phred:5;type:low-freq-var
05K4173 854 C>T 0.993431 basecount-A:178;basecount-C:174;basecount-G:388;basecount-T:111916;coverage:112656;pvalue-phred:NA;strandbias-pvalue-corr:6.13450940881;strandbias-pvalue-uncorr:0.360853494636;strandbias-pvalue-uncorr-phred:4;type:consensus-var
05K4173 2089 A>G 0.00134899 basecount-A:242712;basecount-C:47;basecount-G:328;basecount-T:58;coverage:242904;pvalue:2.0783183045e-07;pvalue-phred:67;strandbias-pvalue-corr:1.0;strandbias-pvalue-uncorr:1.0;strandbias-pvalue-uncorr-phred:0;type:low-freq-var
05K4173 2092 T>C 0.00303098 basecount-A:76;basecount-C:737;basecount-G:135;basecount-T:242208;coverage:243001;pvalue:0.0;pvalue-phred:9223372036854775807;strandbias-pvalue-corr:1.0;strandbias-pvalue-uncorr:1.0;strandbias-pvalue-uncorr-phred:0;type:low-freq-var
05K4173 2182 A>T 0.983731 basecount-A:17;basecount-C:19;basecount-G:302;basecount-T:20438;coverage:20776;pvalue-phred:NA;strandbias-pvalue-corr:0.123154481069;strandbias-pvalue-uncorr:0.00492617924276;strandbias-pvalue-uncorr-phred:23;type:consensus-var
05K4173 2185 T>C 0.995274 basecount-A:75;basecount-C:21901;basecount-G:13;basecount-T:16;coverage:22005;pvalue-phred:NA;strandbias-pvalue-corr:1.0;strandbias-pvalue-uncorr:1.0;strandbias-pvalue-uncorr-phred:0;type:consensus-var
05K4173 2684 G>A 0.00395097 basecount-A:469;basecount-C:175;basecount-G:117898;basecount-T:163;coverage:118254;pvalue:1.28797998863e-11;pvalue-phred:109;strandbias-pvalue-corr:6.55876752201;strandbias-pvalue-uncorr:0.437251168134;strandbias-pvalue-uncorr-phred:4;type:low-freq-var
05K4173 2719 G>A 0.0142088 basecount-A:1651;basecount-C:227;basecount-G:114151;basecount-T:167;coverage:115483;pvalue:0.0;pvalue-phred:9223372036854775807;strandbias-pvalue-corr:1.37077898995;strandbias-pvalue-uncorr:0.0685389494976;strandbias-pvalue-uncorr-phred:12;type:low-freq-var
05K4173 3247 T>C 0.990844 basecount-A:417;basecount-C:110595;basecount-G:371;basecount-T:234;coverage:111617;pvalue-phred:NA;strandbias-pvalue-corr:1.61212715028;strandbias-pvalue-uncorr:0.0848487973832;strandbias-pvalue-uncorr-phred:11;type:consensus-var
05K4173 3916 C>T 0.991079 basecount-A:238;basecount-C:213;basecount-G:53;basecount-T:55989;coverage:56493;pvalue-phred:NA;strandbias-pvalue-corr:0.182719166967;strandbias-pvalue-uncorr:0.00794431160725;strandbias-pvalue-uncorr-phred:21;type:consensus-var
05K4173 3943 A>G 0.00475752 basecount-A:118719;basecount-C:59;basecount-G:568;basecount-T:44;coverage:119186;pvalue:4.86642134293e-76;pvalue-phred:753;strandbias-pvalue-corr:0.522052901477;strandbias-pvalue-uncorr:0.0248596619751;strandbias-pvalue-uncorr-phred:16;type:low-freq-var
05K4173 4288 A>G 0.00193783 basecount-A:167319;basecount-C:32;basecount-G:325;basecount-T:37;coverage:167636;pvalue:7.82772511734e-13;pvalue-phred:121;strandbias-pvalue-corr:6.34561628017;strandbias-pvalue-uncorr:0.488124329244;strandbias-pvalue-uncorr-phred:3;type:low-freq-var
05K4173 4408 T>C 0.995268 basecount-A:357;basecount-C:131668;basecount-G:111;basecount-T:158;coverage:132294;pvalue-phred:NA;strandbias-pvalue-corr:0.27234221865;strandbias-pvalue-uncorr:0.0123791917568;strandbias-pvalue-uncorr-phred:19;type:consensus-var
05K4173 5164 G>A 0.995972 basecount-A:65773;basecount-C:65;basecount-G:162;basecount-T:39;coverage:66039;pvalue-phred:NA;strandbias-pvalue-corr:0.146434193414;strandbias-pvalue-uncorr:0.00610142472559;strandbias-pvalue-uncorr-phred:22;type:consensus-var
05K4173 5407 A>G 0.994397 basecount-A:74;basecount-C:382;basecount-G:97255;basecount-T:92;coverage:97803;pvalue-phred:NA;strandbias-pvalue-corr:0.906640179907;strandbias-pvalue-uncorr:0.906640179907;strandbias-pvalue-uncorr-phred:0;type:consensus-var
05K4173 6437 G>C 0.00137633 basecount-A:27;basecount-C:152;basecount-G:110195;basecount-T:65;coverage:110310;pvalue:3.13846250377e-07;pvalue-phred:65;strandbias-pvalue-corr:1.0;strandbias-pvalue-uncorr:1.0;strandbias-pvalue-uncorr-phred:0;type:low-freq-var
05K4173 7918 A>G 0.00421821 basecount-A:122323;basecount-C:152;basecount-G:519;basecount-T:44;coverage:122818;pvalue:1.43570757064e-80;pvalue-phred:798;strandbias-pvalue-corr:0.635821390366;strandbias-pvalue-uncorr:0.635821390366;strandbias-pvalue-uncorr-phred:2;type:low-freq-var
05K4173 8227 T>C 0.00457417 basecount-A:366;basecount-C:567;basecount-G:688;basecount-T:122336;coverage:122724;pvalue:1.25088507285e-23;pvalue-phred:229;strandbias-pvalue-corr:6.5414369046;strandbias-pvalue-uncorr:0.467245493186;strandbias-pvalue-uncorr-phred:3;type:low-freq-var
05K4173 10336 T>C 0.170431 basecount-A:101;basecount-C:12880;basecount-G:105;basecount-T:62487;coverage:74443;pvalue:0.0;pvalue-phred:9223372036854775807;strandbias-pvalue-corr:6.75565039322;strandbias-pvalue-uncorr:0.422228149576;strandbias-pvalue-uncorr-phred:4;type:low-freq-var
05K4173 10694 A>C 0.446834 basecount-A:12017;basecount-C:75527;basecount-G:45575;basecount-T:35908;coverage:169027;pvalue-phred:NA;strandbias-pvalue-corr:1.0;strandbias-pvalue-uncorr:1.0;strandbias-pvalue-uncorr-phred:0;type:consensus-var
05K4173 10695 A>G 0.40625 basecount-A:10;basecount-C:39;basecount-G:52;basecount-T:27;coverage:128;pvalue-phred:NA;strandbias-pvalue-corr:1.0;strandbias-pvalue-uncorr:1.0;strandbias-pvalue-uncorr-phred:0;type:consensus-var
