# Supplementary material for: Analysis of Dengue Virus Genetic Diversity during Human and Mosquito Infection Reveals Genetic Constraints
Source: PLoS Negl Trop Dis. 2015 Sep 1;9(9):e0004044. doi: 10.1371/journal.pntd.0004044 (PMC4556638; doi:10.1371/journal.pntd.0004044)
Supplement: S6 File — The LoFreq output.snp files for each sample in our data set are in the folder “SNP Files”. The read coverage graphs for each sample are in the folder “Coverage Plots”. (ZIP) [file pntd.0004044.s006.zip › S6_File/SNP Files/05K4173DK1-Serum.single_bwa-uniq-dups-marked_lofreq-final.snp]

05K4173 346 T>C 1 basecount-A:0;basecount-C:132;basecount-G:0;basecount-T:0;coverage:132;pvalue-phred:NA;strandbias-pvalue-corr:1.0;strandbias-pvalue-uncorr:1.0;strandbias-pvalue-uncorr-phred:0;type:consensus-var
05K4173 529 T>C 0.033557 basecount-A:0;basecount-C:10;basecount-G:0;basecount-T:288;coverage:298;pvalue:2.07312890679e-07;pvalue-phred:67;strandbias-pvalue-corr:1.0;strandbias-pvalue-uncorr:1.0;strandbias-pvalue-uncorr-phred:0;type:low-freq-var
05K4173 581 A>C 0.0597015 basecount-A:252;basecount-C:16;basecount-G:0;basecount-T:0;coverage:265;pvalue:2.07107909756e-14;pvalue-phred:137;strandbias-pvalue-corr:7.99230693968;strandbias-pvalue-uncorr:0.399615346984;strandbias-pvalue-uncorr-phred:4;type:low-freq-var
05K4173 631 C>T 1 basecount-A:0;basecount-C:0;basecount-G:0;basecount-T:170;coverage:170;pvalue-phred:NA;strandbias-pvalue-corr:1.0;strandbias-pvalue-uncorr:1.0;strandbias-pvalue-uncorr-phred:0;type:consensus-var
05K4173 1381 C>T 0.0675676 basecount-A:0;basecount-C:276;basecount-G:0;basecount-T:20;coverage:296;pvalue:8.66841415235e-20;pvalue-phred:191;strandbias-pvalue-corr:4.1377592437;strandbias-pvalue-uncorr:0.165510369748;strandbias-pvalue-uncorr-phred:8;type:low-freq-var
05K4173 1624 C>T 0.990826 basecount-A:0;basecount-C:1;basecount-G:1;basecount-T:216;coverage:218;pvalue-phred:NA;strandbias-pvalue-corr:1.0;strandbias-pvalue-uncorr:1.0;strandbias-pvalue-uncorr-phred:0;type:consensus-var
05K4173 1669 G>A 0.207317 basecount-A:34;basecount-C:0;basecount-G:130;basecount-T:0;coverage:160;pvalue:2.5994972233e-47;pvalue-phred:466;strandbias-pvalue-corr:0.653810086111;strandbias-pvalue-uncorr:0.653810086111;strandbias-pvalue-uncorr-phred:2;type:low-freq-var
05K4173 1691 C>T 0.770833 basecount-A:0;basecount-C:33;basecount-G:0;basecount-T:111;coverage:144;pvalue-phred:NA;strandbias-pvalue-corr:0.82376478877;strandbias-pvalue-uncorr:0.82376478877;strandbias-pvalue-uncorr-phred:1;type:consensus-var
05K4173 1724 T>C 0.0940171 basecount-A:0;basecount-C:11;basecount-G:0;basecount-T:106;coverage:117;pvalue:1.01394311147e-13;pvalue-phred:130;strandbias-pvalue-corr:7.73527543074;strandbias-pvalue-uncorr:0.59502118698;strandbias-pvalue-uncorr-phred:2;type:low-freq-var
05K4173 1750 G>A 0.105263 basecount-A:14;basecount-C:0;basecount-G:119;basecount-T:0;coverage:132;pvalue:3.22943060466e-19;pvalue-phred:185;strandbias-pvalue-corr:0.156672617743;strandbias-pvalue-uncorr:0.00435201715954;strandbias-pvalue-uncorr-phred:24;type:low-freq-var
05K4173 1804 T>C 0.0864662 basecount-A:0;basecount-C:23;basecount-G:0;basecount-T:243;coverage:260;pvalue:3.43440603426e-22;pvalue-phred:215;strandbias-pvalue-corr:0.0817596280758;strandbias-pvalue-uncorr:0.00215156915989;strandbias-pvalue-uncorr-phred:27;type:low-freq-var
05K4173 2185 T>C 0.932432 basecount-A:1;basecount-C:69;basecount-G:2;basecount-T:2;coverage:74;pvalue-phred:NA;strandbias-pvalue-corr:7.93333333334;strandbias-pvalue-uncorr:0.466666666667;strandbias-pvalue-uncorr-phred:3;type:consensus-var
05K4173 2272 T>C 0.994479 basecount-A:2;basecount-C:5404;basecount-G:0;basecount-T:28;coverage:5434;pvalue-phred:NA;strandbias-pvalue-corr:4.31801324945;strandbias-pvalue-uncorr:0.179917218727;strandbias-pvalue-uncorr-phred:7;type:consensus-var
05K4173 2383 T>C 0.99861 basecount-A:1;basecount-C:3591;basecount-G:0;basecount-T:4;coverage:3596;pvalue-phred:NA;strandbias-pvalue-corr:0.0746278345605;strandbias-pvalue-uncorr:0.0019135342195;strandbias-pvalue-uncorr-phred:27;type:consensus-var
05K4173 2407 T>C 0.999641 basecount-A:1;basecount-C:5572;basecount-G:0;basecount-T:1;coverage:5574;pvalue-phred:NA;strandbias-pvalue-corr:8.11558598461;strandbias-pvalue-uncorr:0.450865888034;strandbias-pvalue-uncorr-phred:3;type:consensus-var
05K4173 2896 A>T 0.017121 basecount-A:11537;basecount-C:0;basecount-G:2;basecount-T:201;coverage:11708;pvalue:1.08678820458e-93;pvalue-phred:930;strandbias-pvalue-corr:0.624507644512;strandbias-pvalue-uncorr:0.019515863891;strandbias-pvalue-uncorr-phred:17;type:low-freq-var
05K4173 2953 G>A 0.0194487 basecount-A:230;basecount-C:0;basecount-G:11596;basecount-T:0;coverage:11821;pvalue:1.86927092308e-153;pvalue-phred:1527;strandbias-pvalue-corr:7.95582520305;strandbias-pvalue-uncorr:0.53038834687;strandbias-pvalue-uncorr-phred:3;type:low-freq-var
05K4173 3028 A>G 0.0100684 basecount-A:12585;basecount-C:0;basecount-G:128;basecount-T:0;coverage:12703;pvalue:1.57259365052e-52;pvalue-phred:518;strandbias-pvalue-corr:7.68289356066;strandbias-pvalue-uncorr:0.404362818982;strandbias-pvalue-uncorr-phred:4;type:low-freq-var
05K4173 3085 G>A 0.994691 basecount-A:12929;basecount-C:3;basecount-G:65;basecount-T:1;coverage:12998;pvalue-phred:NA;strandbias-pvalue-corr:0.759885378662;strandbias-pvalue-uncorr:0.759885378662;strandbias-pvalue-uncorr-phred:1;type:consensus-var
05K4173 3247 T>C 0.997523 basecount-A:0;basecount-C:8859;basecount-G:0;basecount-T:22;coverage:8881;pvalue-phred:NA;strandbias-pvalue-corr:4.54405744038;strandbias-pvalue-uncorr:0.206548065472;strandbias-pvalue-uncorr-phred:7;type:consensus-var
05K4173 3511 C>G 0.995936 basecount-A:2;basecount-C:26;basecount-G:7107;basecount-T:1;coverage:7136;pvalue-phred:NA;strandbias-pvalue-corr:0.610726316369;strandbias-pvalue-uncorr:0.0185068580718;strandbias-pvalue-uncorr-phred:17;type:consensus-var
05K4173 3916 C>T 0.779412 basecount-A:0;basecount-C:15;basecount-G:0;basecount-T:53;coverage:68;pvalue-phred:NA;strandbias-pvalue-corr:4.23589702845;strandbias-pvalue-uncorr:0.162919116479;strandbias-pvalue-uncorr-phred:8;type:consensus-var
05K4173 3919 T>C 0.946903 basecount-A:0;basecount-C:214;basecount-G:0;basecount-T:12;coverage:226;pvalue-phred:NA;strandbias-pvalue-corr:2.6775489543;strandbias-pvalue-uncorr:0.0956267483679;strandbias-pvalue-uncorr-phred:10;type:consensus-var
05K4173 4253 T>C 0.0222252 basecount-A:104;basecount-C:328;basecount-G:0;basecount-T:14326;coverage:14557;pvalue:7.19473196669e-46;pvalue-phred:451;strandbias-pvalue-corr:4.36363140697;strandbias-pvalue-uncorr:0.161615978036;strandbias-pvalue-uncorr-phred:8;type:low-freq-var
05K4173 4408 T>C 0.997043 basecount-A:0;basecount-C:5058;basecount-G:4;basecount-T:11;coverage:5073;pvalue-phred:NA;strandbias-pvalue-corr:0.425619144315;strandbias-pvalue-uncorr:0.0125182101269;strandbias-pvalue-uncorr-phred:19;type:consensus-var
05K4173 4846 A>G 0.947304 basecount-A:216;basecount-C:0;basecount-G:3883;basecount-T:0;coverage:4099;pvalue-phred:NA;strandbias-pvalue-corr:0.851817560883;strandbias-pvalue-uncorr:0.0283939186961;strandbias-pvalue-uncorr-phred:15;type:consensus-var
05K4173 5296 C>T 0.0367279 basecount-A:1;basecount-C:13845;basecount-G:2;basecount-T:528;coverage:14329;pvalue:0.0;pvalue-phred:9223372036854775807;strandbias-pvalue-corr:0.736474910379;strandbias-pvalue-uncorr:0.736474910379;strandbias-pvalue-uncorr-phred:1;type:low-freq-var
05K4173 5407 A>G 0.997234 basecount-A:17;basecount-C:1;basecount-G:7572;basecount-T:3;coverage:7593;pvalue-phred:NA;strandbias-pvalue-corr:0.788572506574;strandbias-pvalue-uncorr:0.0254378227927;strandbias-pvalue-uncorr-phred:16;type:consensus-var
05K4173 5561 G>A 0.022559 basecount-A:393;basecount-C:1;basecount-G:17026;basecount-T:1;coverage:17396;pvalue:1.470323902e-244;pvalue-phred:2438;strandbias-pvalue-corr:5.49473638253;strandbias-pvalue-uncorr:0.261654113454;strandbias-pvalue-uncorr-phred:6;type:low-freq-var
05K4173 6769 T>C 0.998371 basecount-A:2;basecount-C:17160;basecount-G:7;basecount-T:19;coverage:17188;pvalue-phred:NA;strandbias-pvalue-corr:0.108377155278;strandbias-pvalue-uncorr:0.0029291123048;strandbias-pvalue-uncorr-phred:25;type:consensus-var
05K4173 7537 C>T 0.981278 basecount-A:0;basecount-C:119;basecount-G:0;basecount-T:6237;coverage:6356;pvalue-phred:NA;strandbias-pvalue-corr:0.057620704568;strandbias-pvalue-uncorr:0.0014405176142;strandbias-pvalue-uncorr-phred:28;type:consensus-var
05K4173 7913 G>A 0.997133 basecount-A:15304;basecount-C:2;basecount-G:41;basecount-T:1;coverage:15348;pvalue-phred:NA;strandbias-pvalue-corr:1.71970925358;strandbias-pvalue-uncorr:0.059300319089;strandbias-pvalue-uncorr-phred:12;type:consensus-var
05K4173 8914 C>T 0.05 basecount-A:0;basecount-C:76;basecount-G:0;basecount-T:4;coverage:80;pvalue:8.84555465934e-07;pvalue-phred:61;strandbias-pvalue-corr:1.0;strandbias-pvalue-uncorr:1.0;strandbias-pvalue-uncorr-phred:0;type:low-freq-var
05K4173 9579 T>C 0.803571 basecount-A:0;basecount-C:45;basecount-G:0;basecount-T:11;coverage:56;pvalue-phred:NA;strandbias-pvalue-corr:0.176806424529;strandbias-pvalue-uncorr:0.00505161212939;strandbias-pvalue-uncorr-phred:23;type:consensus-var
05K4173 9646 A>G 0.0543478 basecount-A:87;basecount-C:0;basecount-G:5;basecount-T:0;coverage:92;pvalue:9.20102999529e-08;pvalue-phred:70;strandbias-pvalue-corr:4.35629913159;strandbias-pvalue-uncorr:0.189404310069;strandbias-pvalue-uncorr-phred:7;type:low-freq-var
05K4173 9799 G>T 0.0851064 basecount-A:1;basecount-C:0;basecount-G:85;basecount-T:8;coverage:94;pvalue:1.03544791371e-10;pvalue-phred:100;strandbias-pvalue-corr:7.51352928288;strandbias-pvalue-uncorr:0.46959558018;strandbias-pvalue-uncorr-phred:3;type:low-freq-var
05K4173 9895 C>T 0.056338 basecount-A:0;basecount-C:67;basecount-G:0;basecount-T:4;coverage:71;pvalue:8.14813596393e-07;pvalue-phred:61;strandbias-pvalue-corr:8.26810273405;strandbias-pvalue-uncorr:0.590578766718;strandbias-pvalue-uncorr-phred:2;type:low-freq-var
05K4173 10253 T>C 1 basecount-A:0;basecount-C:30;basecount-G:0;basecount-T:0;coverage:30;pvalue-phred:NA;strandbias-pvalue-corr:1.0;strandbias-pvalue-uncorr:1.0;strandbias-pvalue-uncorr-phred:0;type:consensus-var
05K4173 10383 A>C 0.04375 basecount-A:153;basecount-C:7;basecount-G:0;basecount-T:0;coverage:160;pvalue:1.3348651029e-08;pvalue-phred:79;strandbias-pvalue-corr:1.0;strandbias-pvalue-uncorr:1.0;strandbias-pvalue-uncorr-phred:0;type:low-freq-var
05K4173 10717 C>T 0.941176 basecount-A:0;basecount-C:1;basecount-G:0;basecount-T:16;coverage:17;pvalue-phred:NA;strandbias-pvalue-corr:1.0;strandbias-pvalue-uncorr:1.0;strandbias-pvalue-uncorr-phred:0;type:consensus-var
