# Supplementary material for: Analysis of Dengue Virus Genetic Diversity during Human and Mosquito Infection Reveals Genetic Constraints
Source: PLoS Negl Trop Dis. 2015 Sep 1;9(9):e0004044. doi: 10.1371/journal.pntd.0004044 (PMC4556638; doi:10.1371/journal.pntd.0004044)
Supplement: S6 File — The LoFreq output.snp files for each sample in our data set are in the folder “SNP Files”. The read coverage graphs for each sample are in the folder “Coverage Plots”. (ZIP) [file pntd.0004044.s006.zip › S6_File/SNP Files/05K4173DK2-Aeg-CGATGT_read1_bwa-uniq-dups-marked_lofreq-final.snp]

05K4173 200 G>A 0.0145415 basecount-A:2370;basecount-C:172;basecount-G:160218;basecount-T:222;coverage:162396;pvalue:0.0;pvalue-phred:9223372036854775807;strandbias-pvalue-corr:0.876898245269;strandbias-pvalue-uncorr:0.876898245269;strandbias-pvalue-uncorr-phred:1;type:low-freq-var
05K4173 820 G>A 0.151104 basecount-A:21418;basecount-C:360;basecount-G:119696;basecount-T:269;coverage:138949;pvalue:0.0;pvalue-phred:9223372036854775807;strandbias-pvalue-corr:1.24742417712;strandbias-pvalue-uncorr:0.0445508634685;strandbias-pvalue-uncorr-phred:14;type:low-freq-var
05K4173 1144 C>T 0.0200404 basecount-A:250;basecount-C:131001;basecount-G:288;basecount-T:2690;coverage:133465;pvalue:1.68863323814e-176;pvalue-phred:1758;strandbias-pvalue-corr:0.324047233595;strandbias-pvalue-uncorr:0.00981961313923;strandbias-pvalue-uncorr-phred:20;type:low-freq-var
05K4173 1193 G>A 0.00574118 basecount-A:666;basecount-C:135;basecount-G:115091;basecount-T:112;coverage:115691;pvalue:7.27003513659e-42;pvalue-phred:411;strandbias-pvalue-corr:5.3397391587;strandbias-pvalue-uncorr:0.410749166054;strandbias-pvalue-uncorr-phred:4;type:low-freq-var
05K4173 1623 C>G 0.0122809 basecount-A:125;basecount-C:100764;basecount-G:1255;basecount-T:47;coverage:101904;pvalue:5.51572417857e-44;pvalue-phred:433;strandbias-pvalue-corr:0.657406715304;strandbias-pvalue-uncorr:0.0212066682356;strandbias-pvalue-uncorr-phred:17;type:low-freq-var
05K4173 1643 C>T 0.00276812 basecount-A:105;basecount-C:99612;basecount-G:74;basecount-T:277;coverage:99871;pvalue:4.95521547505e-09;pvalue-phred:83;strandbias-pvalue-corr:5.2552253804;strandbias-pvalue-uncorr:0.375373241457;strandbias-pvalue-uncorr-phred:4;type:low-freq-var
05K4173 1691 C>T 0.996827 basecount-A:92;basecount-C:99;basecount-G:133;basecount-T:101781;coverage:102105;pvalue-phred:NA;strandbias-pvalue-corr:0.379769388765;strandbias-pvalue-uncorr:0.0118677933989;strandbias-pvalue-uncorr-phred:19;type:consensus-var
05K4173 1926 C>T 0.0256981 basecount-A:1150;basecount-C:129020;basecount-G:290;basecount-T:3441;coverage:132032;pvalue:0.0;pvalue-phred:9223372036854775807;strandbias-pvalue-corr:0.580633661006;strandbias-pvalue-uncorr:0.580633661006;strandbias-pvalue-uncorr-phred:2;type:low-freq-var
05K4173 2185 T>C 0.996835 basecount-A:27;basecount-C:26145;basecount-G:18;basecount-T:38;coverage:26228;pvalue-phred:NA;strandbias-pvalue-corr:0.101599172918;strandbias-pvalue-uncorr:0.00274592359238;strandbias-pvalue-uncorr-phred:26;type:consensus-var
05K4173 2383 T>C 0.992499 basecount-A:191;basecount-C:77804;basecount-G:247;basecount-T:150;coverage:78392;pvalue-phred:NA;strandbias-pvalue-corr:0.468519620798;strandbias-pvalue-uncorr:0.468519620798;strandbias-pvalue-uncorr-phred:3;type:consensus-var
05K4173 2407 T>C 0.995987 basecount-A:120;basecount-C:75940;basecount-G:80;basecount-T:106;coverage:76246;pvalue-phred:NA;strandbias-pvalue-corr:1.16538519518;strandbias-pvalue-uncorr:0.0401856963856;strandbias-pvalue-uncorr-phred:14;type:consensus-var
05K4173 2719 G>A 0.0201102 basecount-A:1869;basecount-C:108;basecount-G:90832;basecount-T:129;coverage:92526;pvalue:0.0;pvalue-phred:9223372036854775807;strandbias-pvalue-corr:0.534782076636;strandbias-pvalue-uncorr:0.534782076636;strandbias-pvalue-uncorr-phred:3;type:low-freq-var
05K4173 3247 T>C 0.99229 basecount-A:400;basecount-C:110425;basecount-G:286;basecount-T:172;coverage:111283;pvalue-phred:NA;strandbias-pvalue-corr:0.938868029283;strandbias-pvalue-uncorr:0.938868029283;strandbias-pvalue-uncorr-phred:0;type:consensus-var
05K4173 3511 C>G 0.995361 basecount-A:144;basecount-C:188;basecount-G:106857;basecount-T:166;coverage:107355;pvalue-phred:NA;strandbias-pvalue-corr:1.55049301408;strandbias-pvalue-uncorr:0.057425667188;strandbias-pvalue-uncorr-phred:12;type:consensus-var
05K4173 3844 G>T 0.0229722 basecount-A:85;basecount-C:77;basecount-G:77542;basecount-T:1827;coverage:79278;pvalue:0.0;pvalue-phred:9223372036854775807;strandbias-pvalue-corr:1.03141950598;strandbias-pvalue-uncorr:0.0343806501992;strandbias-pvalue-uncorr-phred:15;type:low-freq-var
05K4173 3916 C>T 0.99662 basecount-A:33;basecount-C:128;basecount-G:51;basecount-T:62517;coverage:62729;pvalue-phred:NA;strandbias-pvalue-corr:1.94763691668;strandbias-pvalue-uncorr:0.0811515381948;strandbias-pvalue-uncorr-phred:11;type:consensus-var
05K4173 3919 T>C 0.997087 basecount-A:70;basecount-C:59562;basecount-G:59;basecount-T:45;coverage:59736;pvalue-phred:NA;strandbias-pvalue-corr:4.1541097128;strandbias-pvalue-uncorr:0.27694064752;strandbias-pvalue-uncorr-phred:6;type:consensus-var
05K4173 4117 C>T 0.430148 basecount-A:43;basecount-C:14965;basecount-G:19;basecount-T:11343;coverage:25618;pvalue:0.0;pvalue-phred:9223372036854775807;strandbias-pvalue-corr:2.68063812756;strandbias-pvalue-uncorr:0.116549483807;strandbias-pvalue-uncorr-phred:9;type:low-freq-var
05K4173 4171 C>T 0.134545 basecount-A:35;basecount-C:8713;basecount-G:13;basecount-T:1362;coverage:10017;pvalue:0.0;pvalue-phred:9223372036854775807;strandbias-pvalue-corr:5.12724065405;strandbias-pvalue-uncorr:0.427270054504;strandbias-pvalue-uncorr-phred:4;type:low-freq-var
05K4173 4408 T>C 0.994948 basecount-A:402;basecount-C:202643;basecount-G:176;basecount-T:451;coverage:203672;pvalue-phred:NA;strandbias-pvalue-corr:3.41471667924;strandbias-pvalue-uncorr:0.18970648218;strandbias-pvalue-uncorr-phred:7;type:consensus-var
05K4173 4592 A>G 0.0065357 basecount-A:78130;basecount-C:97;basecount-G:515;basecount-T:56;coverage:78590;pvalue:2.00584653628e-106;pvalue-phred:1057;strandbias-pvalue-corr:4.15897453662;strandbias-pvalue-uncorr:0.259935908539;strandbias-pvalue-uncorr-phred:6;type:low-freq-var
05K4173 5164 G>A 0.996037 basecount-A:77922;basecount-C:80;basecount-G:175;basecount-T:55;coverage:78232;pvalue-phred:NA;strandbias-pvalue-corr:0.871577592611;strandbias-pvalue-uncorr:0.871577592611;strandbias-pvalue-uncorr-phred:1;type:consensus-var
05K4173 5407 A>G 0.995325 basecount-A:268;basecount-C:134;basecount-G:118165;basecount-T:153;coverage:118720;pvalue-phred:NA;strandbias-pvalue-corr:2.91056750706;strandbias-pvalue-uncorr:0.138598452717;strandbias-pvalue-uncorr-phred:9;type:consensus-var
05K4173 6164 T>C 0.152228 basecount-A:54;basecount-C:10327;basecount-G:60;basecount-T:57398;coverage:67386;pvalue:0.0;pvalue-phred:9223372036854775807;strandbias-pvalue-corr:4.41453434899;strandbias-pvalue-uncorr:0.259678491117;strandbias-pvalue-uncorr-phred:6;type:low-freq-var
05K4173 6628 C>T 0.994914 basecount-A:226;basecount-C:647;basecount-G:459;basecount-T:260585;coverage:261917;pvalue-phred:NA;strandbias-pvalue-corr:0.86043860455;strandbias-pvalue-uncorr:0.86043860455;strandbias-pvalue-uncorr-phred:1;type:consensus-var
05K4173 6769 T>C 0.995735 basecount-A:218;basecount-C:112292;basecount-G:152;basecount-T:111;coverage:112773;pvalue-phred:NA;strandbias-pvalue-corr:0.126942570106;strandbias-pvalue-uncorr:0.00362693057447;strandbias-pvalue-uncorr-phred:24;type:consensus-var
05K4173 6782 T>C 0.00458696 basecount-A:98;basecount-C:542;basecount-G:150;basecount-T:117371;coverage:117862;pvalue:2.51966266821e-08;pvalue-phred:76;strandbias-pvalue-corr:4.84894174558;strandbias-pvalue-uncorr:0.440812885962;strandbias-pvalue-uncorr-phred:4;type:low-freq-var
05K4173 7555 C>T 0.996831 basecount-A:82;basecount-C:120;basecount-G:116;basecount-T:100028;coverage:100346;pvalue-phred:NA;strandbias-pvalue-corr:0.267264183844;strandbias-pvalue-uncorr:0.00786071128952;strandbias-pvalue-uncorr-phred:21;type:consensus-var
05K4173 8198 C>G 0.00405896 basecount-A:121;basecount-C:86414;basecount-G:353;basecount-T:80;coverage:86747;pvalue:2.64516736155e-07;pvalue-phred:66;strandbias-pvalue-corr:0.5832297625;strandbias-pvalue-uncorr:0.5832297625;strandbias-pvalue-uncorr-phred:2;type:low-freq-var
05K4173 8227 T>C 0.427188 basecount-A:53;basecount-C:34005;basecount-G:66;basecount-T:45478;coverage:78017;pvalue:0.0;pvalue-phred:9223372036854775807;strandbias-pvalue-corr:2.88810109286;strandbias-pvalue-uncorr:0.152005320677;strandbias-pvalue-uncorr-phred:8;type:low-freq-var
05K4173 8752 T>C 0.00867326 basecount-A:158;basecount-C:1667;basecount-G:159;basecount-T:190216;coverage:191743;pvalue:0.0;pvalue-phred:9223372036854775807;strandbias-pvalue-corr:2.92784830858;strandbias-pvalue-uncorr:0.146392415429;strandbias-pvalue-uncorr-phred:8;type:low-freq-var
05K4173 9141 A>G 0.00349012 basecount-A:86096;basecount-C:61;basecount-G:302;basecount-T:71;coverage:86366;pvalue:3.98897529549e-38;pvalue-phred:374;strandbias-pvalue-corr:1.96376121497;strandbias-pvalue-uncorr:0.078550448599;strandbias-pvalue-uncorr-phred:11;type:low-freq-var
05K4173 9579 T>C 0.995949 basecount-A:201;basecount-C:90472;basecount-G:94;basecount-T:73;coverage:90840;pvalue-phred:NA;strandbias-pvalue-corr:1.56436303806;strandbias-pvalue-uncorr:0.0601678091561;strandbias-pvalue-uncorr-phred:12;type:consensus-var
05K4173 9868 C>T 0.396491 basecount-A:458;basecount-C:70334;basecount-G:168;basecount-T:46619;coverage:113921;pvalue:0.0;pvalue-phred:9223372036854775807;strandbias-pvalue-corr:0.110378107024;strandbias-pvalue-uncorr:0.00306605852845;strandbias-pvalue-uncorr-phred:25;type:low-freq-var
05K4173 10210 A>G 0.992722 basecount-A:373;basecount-C:94;basecount-G:89477;basecount-T:189;coverage:90133;pvalue-phred:NA;strandbias-pvalue-corr:2.6122552135;strandbias-pvalue-uncorr:0.118738873341;strandbias-pvalue-uncorr-phred:9;type:consensus-var
05K4173 10253 T>C 0.996583 basecount-A:128;basecount-C:89254;basecount-G:89;basecount-T:89;coverage:89560;pvalue-phred:NA;strandbias-pvalue-corr:4.57835657555;strandbias-pvalue-uncorr:0.457835657555;strandbias-pvalue-uncorr-phred:3;type:consensus-var
05K4173 10299 A>G 0.00333114 basecount-A:84537;basecount-C:72;basecount-G:283;basecount-T:64;coverage:84795;pvalue:3.53563777947e-32;pvalue-phred:315;strandbias-pvalue-corr:0.646168580784;strandbias-pvalue-uncorr:0.646168580784;strandbias-pvalue-uncorr-phred:2;type:low-freq-var
