# Supplementary material for: Analysis of Dengue Virus Genetic Diversity during Human and Mosquito Infection Reveals Genetic Constraints
Source: PLoS Negl Trop Dis. 2015 Sep 1;9(9):e0004044. doi: 10.1371/journal.pntd.0004044 (PMC4556638; doi:10.1371/journal.pntd.0004044)
Supplement: S6 File — The LoFreq output.snp files for each sample in our data set are in the folder “SNP Files”. The read coverage graphs for each sample are in the folder “Coverage Plots”. (ZIP) [file pntd.0004044.s006.zip › S6_File/SNP Files/05K4173DK2-Albo-ATCACG_read1_bwa-uniq-dups-marked_lofreq-final.snp]

05K4173 820 G>A 0.0722484 basecount-A:14603;basecount-C:449;basecount-G:186669;basecount-T:401;coverage:199739;pvalue:0.0;pvalue-phred:9223372036854775807;strandbias-pvalue-corr:0.25151330366;strandbias-pvalue-uncorr:0.012575665183;strandbias-pvalue-uncorr-phred:19;type:low-freq-var
05K4173 1353 T>A 0.0229308 basecount-A:3201;basecount-C:220;basecount-G:292;basecount-T:135881;coverage:138788;pvalue:0.0;pvalue-phred:9223372036854775807;strandbias-pvalue-corr:0.832219376732;strandbias-pvalue-uncorr:0.832219376732;strandbias-pvalue-uncorr-phred:1;type:low-freq-var
05K4173 1623 C>G 0.0110638 basecount-A:193;basecount-C:150330;basecount-G:1685;basecount-T:90;coverage:151900;pvalue:7.76694946176e-31;pvalue-phred:301;strandbias-pvalue-corr:0.416156056266;strandbias-pvalue-uncorr:0.416156056266;strandbias-pvalue-uncorr-phred:4;type:low-freq-var
05K4173 1757 A>C 0.0183015 basecount-A:128584;basecount-C:2402;basecount-G:135;basecount-T:125;coverage:130802;pvalue:0.0;pvalue-phred:9223372036854775807;strandbias-pvalue-corr:0.819886203555;strandbias-pvalue-uncorr:0.0482286002091;strandbias-pvalue-uncorr-phred:13;type:low-freq-var
05K4173 2185 T>C 0.996803 basecount-A:54;basecount-C:44279;basecount-G:39;basecount-T:49;coverage:44421;pvalue-phred:NA;strandbias-pvalue-corr:0.749199101839;strandbias-pvalue-uncorr:0.0416221723244;strandbias-pvalue-uncorr-phred:14;type:consensus-var
05K4173 2383 T>C 0.993002 basecount-A:318;basecount-C:138208;basecount-G:456;basecount-T:200;coverage:139182;pvalue-phred:NA;strandbias-pvalue-corr:1.88245858956;strandbias-pvalue-uncorr:0.171132599051;strandbias-pvalue-uncorr-phred:8;type:consensus-var
05K4173 2407 T>C 0.996248 basecount-A:216;basecount-C:133567;basecount-G:154;basecount-T:133;coverage:134070;pvalue-phred:NA;strandbias-pvalue-corr:0.0647402566249;strandbias-pvalue-uncorr:0.0028147937663;strandbias-pvalue-uncorr-phred:26;type:consensus-var
05K4173 2719 G>A 0.00946314 basecount-A:1680;basecount-C:191;basecount-G:175466;basecount-T:194;coverage:176925;pvalue:6.46545817966e-207;pvalue-phred:2062;strandbias-pvalue-corr:1.50337714063;strandbias-pvalue-uncorr:0.115644395433;strandbias-pvalue-uncorr-phred:9;type:low-freq-var
05K4173 3247 T>C 0.992342 basecount-A:757;basecount-C:216921;basecount-G:610;basecount-T:307;coverage:218595;pvalue-phred:NA;strandbias-pvalue-corr:0.808182882338;strandbias-pvalue-uncorr:0.0505114301461;strandbias-pvalue-uncorr-phred:13;type:consensus-var
05K4173 3511 C>G 0.995993 basecount-A:263;basecount-C:288;basecount-G:222192;basecount-T:343;coverage:223086;pvalue-phred:NA;strandbias-pvalue-corr:1.88762630183;strandbias-pvalue-uncorr:0.157302191819;strandbias-pvalue-uncorr-phred:8;type:consensus-var
05K4173 3844 G>T 0.00668246 basecount-A:118;basecount-C:171;basecount-G:143154;basecount-T:965;coverage:143973;pvalue:4.96686232217e-124;pvalue-phred:1233;strandbias-pvalue-corr:0.481418414469;strandbias-pvalue-uncorr:0.481418414469;strandbias-pvalue-uncorr-phred:3;type:low-freq-var
05K4173 3916 C>T 0.996924 basecount-A:79;basecount-C:188;basecount-G:101;basecount-T:119255;coverage:119623;pvalue-phred:NA;strandbias-pvalue-corr:0.0984013093701;strandbias-pvalue-uncorr:0.00447278678955;strandbias-pvalue-uncorr-phred:23;type:consensus-var
05K4173 3919 T>C 0.996595 basecount-A:143;basecount-C:113848;basecount-G:122;basecount-T:124;coverage:114237;pvalue-phred:NA;strandbias-pvalue-corr:0.115523083423;strandbias-pvalue-uncorr:0.00550109921063;strandbias-pvalue-uncorr-phred:23;type:consensus-var
05K4173 3949 G>A 0.542082 basecount-A:71860;basecount-C:160;basecount-G:60397;basecount-T:146;coverage:132563;pvalue-phred:NA;strandbias-pvalue-corr:1.07234523161;strandbias-pvalue-uncorr:0.0714896821074;strandbias-pvalue-uncorr-phred:11;type:consensus-var
05K4173 4117 C>T 0.540444 basecount-A:84;basecount-C:19726;basecount-G:52;basecount-T:23358;coverage:43220;pvalue-phred:NA;strandbias-pvalue-corr:0.259073941581;strandbias-pvalue-uncorr:0.0136354706095;strandbias-pvalue-uncorr-phred:19;type:consensus-var
05K4173 4171 C>T 0.0781805 basecount-A:65;basecount-C:13681;basecount-G:14;basecount-T:1167;coverage:14770;pvalue:0.0;pvalue-phred:9223372036854775807;strandbias-pvalue-corr:0.704467997486;strandbias-pvalue-uncorr:0.704467997486;strandbias-pvalue-uncorr-phred:2;type:low-freq-var
05K4173 4408 T>C 0.995587 basecount-A:686;basecount-C:355549;basecount-G:328;basecount-T:562;coverage:357125;pvalue-phred:NA;strandbias-pvalue-corr:0.0595087287171;strandbias-pvalue-uncorr:0.00228879725835;strandbias-pvalue-uncorr-phred:26;type:consensus-var
05K4173 5407 A>G 0.99644 basecount-A:199;basecount-C:209;basecount-G:186998;basecount-T:260;coverage:187666;pvalue-phred:NA;strandbias-pvalue-corr:2.53242532003;strandbias-pvalue-uncorr:0.281380591114;strandbias-pvalue-uncorr-phred:6;type:consensus-var
05K4173 6164 T>C 0.0805568 basecount-A:81;basecount-C:8421;basecount-G:84;basecount-T:95949;coverage:104039;pvalue:0.0;pvalue-phred:9223372036854775807;strandbias-pvalue-corr:0.784883743321;strandbias-pvalue-uncorr:0.784883743321;strandbias-pvalue-uncorr-phred:1;type:low-freq-var
05K4173 8183 C>G 0.996752 basecount-A:150;basecount-C:209;basecount-G:150080;basecount-T:130;coverage:150569;pvalue-phred:NA;strandbias-pvalue-corr:0.061150351879;strandbias-pvalue-uncorr:0.00254793132829;strandbias-pvalue-uncorr-phred:26;type:consensus-var
05K4173 8227 T>C 0.548007 basecount-A:83;basecount-C:75853;basecount-G:104;basecount-T:62376;coverage:138416;pvalue-phred:NA;strandbias-pvalue-corr:0.848766458213;strandbias-pvalue-uncorr:0.848766458213;strandbias-pvalue-uncorr-phred:1;type:consensus-var
05K4173 9579 T>C 0.996021 basecount-A:375;basecount-C:162200;basecount-G:163;basecount-T:110;coverage:162848;pvalue-phred:NA;strandbias-pvalue-corr:2.51337576789;strandbias-pvalue-uncorr:0.251337576789;strandbias-pvalue-uncorr-phred:6;type:consensus-var
05K4173 9868 C>T 0.345459 basecount-A:763;basecount-C:125762;basecount-G:289;basecount-T:66931;coverage:188692;pvalue:0.0;pvalue-phred:9223372036854775807;strandbias-pvalue-corr:2.99859560473;strandbias-pvalue-uncorr:0.374824450591;strandbias-pvalue-uncorr-phred:4;type:low-freq-var
05K4173 10210 A>G 0.995333 basecount-A:217;basecount-C:150;basecount-G:141619;basecount-T:297;coverage:142283;pvalue-phred:NA;strandbias-pvalue-corr:1.39940344022;strandbias-pvalue-uncorr:0.0999573885874;strandbias-pvalue-uncorr-phred:10;type:consensus-var
05K4173 10253 T>C 0.995647 basecount-A:306;basecount-C:132201;basecount-G:121;basecount-T:151;coverage:132779;pvalue-phred:NA;strandbias-pvalue-corr:0.057855489655;strandbias-pvalue-uncorr:0.0023142195862;strandbias-pvalue-uncorr-phred:26;type:consensus-var
