# Supplementary material for: Analysis of Dengue Virus Genetic Diversity during Human and Mosquito Infection Reveals Genetic Constraints
Source: PLoS Negl Trop Dis. 2015 Sep 1;9(9):e0004044. doi: 10.1371/journal.pntd.0004044 (PMC4556638; doi:10.1371/journal.pntd.0004044)
Supplement: S6 File — The LoFreq output.snp files for each sample in our data set are in the folder “SNP Files”. The read coverage graphs for each sample are in the folder “Coverage Plots”. (ZIP) [file pntd.0004044.s006.zip › S6_File/SNP Files/05K4173DK2-Serum.single_bwa-uniq-dups-marked_lofreq-final.snp]

05K4173 346 T>C 0.997565 basecount-A:0	basecount-C:2048	basecount-G:0	basecount-T:5	coverage:2053	pvalue-phred:NA	strandbias-pvalue-corr:0.590285160849	strandbias-pvalue-uncorr:0.590285160849	strandbias-pvalue-uncorr-phred:2	type:consensus-var
05K4173 631 C>T 0.997168 basecount-A:0	basecount-C:7	basecount-G:0	basecount-T:2465	coverage:2472	pvalue-phred:NA	strandbias-pvalue-corr:0.713622913368	strandbias-pvalue-uncorr:0.713622913368	strandbias-pvalue-uncorr-phred:1	type:consensus-var
05K4173 1624 C>T 0.999006 basecount-A:0	basecount-C:3	basecount-G:0	basecount-T:3015	coverage:3018	pvalue-phred:NA	strandbias-pvalue-corr:0.601630971995	strandbias-pvalue-uncorr:0.601630971995	strandbias-pvalue-uncorr-phred:2	type:consensus-var
05K4173 1691 C>T 0.996273 basecount-A:0	basecount-C:10	basecount-G:0	basecount-T:2673	coverage:2683	pvalue-phred:NA	strandbias-pvalue-corr:4.0181035041	strandbias-pvalue-uncorr:0.309084884931	strandbias-pvalue-uncorr-phred:5	type:consensus-var
05K4173 2182 A>T 0.447368 basecount-A:20	basecount-C:1	basecount-G:0	basecount-T:17	coverage:26	pvalue:3.194561179e-07	pvalue-phred:65	strandbias-pvalue-corr:3.63143812709	strandbias-pvalue-uncorr:0.330130738826	strandbias-pvalue-uncorr-phred:5	type:low-freq-var
05K4173 2185 T>C 0.987198 basecount-A:1	basecount-C:694	basecount-G:0	basecount-T:8	coverage:703	pvalue-phred:NA	strandbias-pvalue-corr:1.84582668794	strandbias-pvalue-uncorr:0.115364167996	strandbias-pvalue-uncorr-phred:9	type:consensus-var
05K4173 2407 T>C 0.998143 basecount-A:2	basecount-C:2688	basecount-G:0	basecount-T:3	coverage:2693	pvalue-phred:NA	strandbias-pvalue-corr:0.587567606364	strandbias-pvalue-uncorr:0.587567606364	strandbias-pvalue-uncorr-phred:2	type:consensus-var
05K4173 3085 G>A 0.994317 basecount-A:5074	basecount-C:0	basecount-G:29	basecount-T:0	coverage:5103	pvalue-phred:NA	strandbias-pvalue-corr:2.10870879171	strandbias-pvalue-uncorr:0.140580586114	strandbias-pvalue-uncorr-phred:9	type:consensus-var
05K4173 3247 T>C 0.997337 basecount-A:0	basecount-C:4119	basecount-G:1	basecount-T:10	coverage:4130	pvalue-phred:NA	strandbias-pvalue-corr:3.57798028902	strandbias-pvalue-uncorr:0.357798028902	strandbias-pvalue-uncorr-phred:4	type:consensus-var
05K4173 3511 C>G 0.995851 basecount-A:1	basecount-C:18	basecount-G:4801	basecount-T:1	coverage:4821	pvalue-phred:NA	strandbias-pvalue-corr:0.440208523142	strandbias-pvalue-uncorr:0.0220104261571	strandbias-pvalue-uncorr-phred:17	type:consensus-var
05K4173 3916 C>T 0.6875 basecount-A:0	basecount-C:5	basecount-G:0	basecount-T:11	coverage:16	pvalue-phred:NA	strandbias-pvalue-corr:1.0	strandbias-pvalue-uncorr:1.0	strandbias-pvalue-uncorr-phred:0	type:consensus-var
05K4173 3919 T>C 0.80303 basecount-A:1	basecount-C:53	basecount-G:1	basecount-T:11	coverage:66	pvalue-phred:NA	strandbias-pvalue-corr:1.0	strandbias-pvalue-uncorr:1.0	strandbias-pvalue-uncorr-phred:0	type:consensus-var
05K4173 4408 T>C 0.996455 basecount-A:0	basecount-C:2811	basecount-G:3	basecount-T:7	coverage:2821	pvalue-phred:NA	strandbias-pvalue-corr:3.30783685756	strandbias-pvalue-uncorr:0.236274061254	strandbias-pvalue-uncorr-phred:6	type:consensus-var
05K4173 4846 A>G 0.948335 basecount-A:120	basecount-C:0	basecount-G:2221	basecount-T:1	coverage:2342	pvalue-phred:NA	strandbias-pvalue-corr:0.339179709092	strandbias-pvalue-uncorr:0.0154172595042	strandbias-pvalue-uncorr-phred:18	type:consensus-var
05K4173 5164 G>A 0.947931 basecount-A:2130	basecount-C:0	basecount-G:117	basecount-T:0	coverage:2247	pvalue-phred:NA	strandbias-pvalue-corr:0.257384737252	strandbias-pvalue-uncorr:0.0111906407501	strandbias-pvalue-uncorr-phred:20	type:consensus-var
05K4173 5407 A>G 0.997804 basecount-A:11	basecount-C:2	basecount-G:5908	basecount-T:0	coverage:5921	pvalue-phred:NA	strandbias-pvalue-corr:1.0	strandbias-pvalue-uncorr:1.0	strandbias-pvalue-uncorr-phred:0	type:consensus-var
05K4173 6631 T>A 0.995299 basecount-A:3811	basecount-C:1	basecount-G:3	basecount-T:14	coverage:3829	pvalue-phred:NA	strandbias-pvalue-corr:1.72442474401	strandbias-pvalue-uncorr:0.0958013746675	strandbias-pvalue-uncorr-phred:10	type:consensus-var
05K4173 6769 T>C 0.998018 basecount-A:0	basecount-C:6545	basecount-G:3	basecount-T:10	coverage:6558	pvalue-phred:NA	strandbias-pvalue-corr:0.751654561416	strandbias-pvalue-uncorr:0.751654561416	strandbias-pvalue-uncorr-phred:1	type:consensus-var
05K4173 7537 C>T 0.967929 basecount-A:0	basecount-C:72	basecount-G:0	basecount-T:2173	coverage:2245	pvalue-phred:NA	strandbias-pvalue-corr:0.359117023856	strandbias-pvalue-uncorr:0.0171008106598	strandbias-pvalue-uncorr-phred:18	type:consensus-var
05K4173 7555 C>T 0.995756 basecount-A:0	basecount-C:10	basecount-G:0	basecount-T:2346	coverage:2356	pvalue-phred:NA	strandbias-pvalue-corr:3.75003834919	strandbias-pvalue-uncorr:0.312503195766	strandbias-pvalue-uncorr-phred:5	type:consensus-var
05K4173 7913 G>A 0.996371 basecount-A:5216	basecount-C:0	basecount-G:19	basecount-T:0	coverage:5235	pvalue-phred:NA	strandbias-pvalue-corr:1.52028901423	strandbias-pvalue-uncorr:0.0800152112751	strandbias-pvalue-uncorr-phred:11	type:consensus-var
05K4173 9579 T>C 0.986684 basecount-A:0	basecount-C:741	basecount-G:0	basecount-T:10	coverage:751	pvalue-phred:NA	strandbias-pvalue-corr:1.68789013524	strandbias-pvalue-uncorr:0.0992876550144	strandbias-pvalue-uncorr-phred:10	type:consensus-var
05K4173 10253 T>C 0.985714 basecount-A:0	basecount-C:138	basecount-G:0	basecount-T:2	coverage:140	pvalue-phred:NA	strandbias-pvalue-corr:0.0872274143302	strandbias-pvalue-uncorr:0.00363447559709	strandbias-pvalue-uncorr-phred:24	type:consensus-var
05K4173 10717 C>T 0.943503 basecount-A:1	basecount-C:19	basecount-G:0	basecount-T:334	coverage:354	pvalue-phred:NA	strandbias-pvalue-corr:1.0	strandbias-pvalue-uncorr:1.0	strandbias-pvalue-uncorr-phred:0	type:consensus-var
