# Supplementary material for: Analysis of Dengue Virus Genetic Diversity during Human and Mosquito Infection Reveals Genetic Constraints
Source: PLoS Negl Trop Dis. 2015 Sep 1;9(9):e0004044. doi: 10.1371/journal.pntd.0004044 (PMC4556638; doi:10.1371/journal.pntd.0004044)
Supplement: S6 File — The LoFreq output.snp files for each sample in our data set are in the folder “SNP Files”. The read coverage graphs for each sample are in the folder “Coverage Plots”. (ZIP) [file pntd.0004044.s006.zip › S6_File/SNP Files/05K4441DK1-Aeg-ACAGTG_read1_bwa-uniq-dups-marked_lofreq-final.snp]

05K4441 719 T>C 0.996265 basecount-A:439;basecount-C:320379;basecount-G:381;basecount-T:381;coverage:321580;pvalue-phred:NA;strandbias-pvalue-corr:0.310268082812;strandbias-pvalue-uncorr:0.0086185578559;strandbias-pvalue-uncorr-phred:21;type:consensus-var
05K4441 848 C>T 0.960501 basecount-A:282;basecount-C:8966;basecount-G:359;basecount-T:233616;coverage:243223;pvalue-phred:NA;strandbias-pvalue-corr:0.704953499615;strandbias-pvalue-uncorr:0.704953499615;strandbias-pvalue-uncorr-phred:2;type:consensus-var
05K4441 1100 C>T 0.00972446 basecount-A:506;basecount-C:339689;basecount-G:336;basecount-T:3344;coverage:342739;pvalue:0.0;pvalue-phred:9223372036854775807;strandbias-pvalue-corr:5.36780196192;strandbias-pvalue-uncorr:0.178926732064;strandbias-pvalue-uncorr-phred:7;type:low-freq-var
05K4441 1597 C>A 0.0197375 basecount-A:3613;basecount-C:179117;basecount-G:186;basecount-T:137;coverage:182378;pvalue:0.0;pvalue-phred:9223372036854775807;strandbias-pvalue-corr:7.87858873215;strandbias-pvalue-uncorr:0.358117669643;strandbias-pvalue-uncorr-phred:4;type:low-freq-var
05K4441 1864 A>G 0.0261235 basecount-A:445342;basecount-C:353;basecount-G:11964;basecount-T:320;coverage:456705;pvalue:0.0;pvalue-phred:9223372036854775807;strandbias-pvalue-corr:7.19102070045;strandbias-pvalue-uncorr:0.553155438496;strandbias-pvalue-uncorr-phred:3;type:low-freq-var
05K4441 2206 T>C 0.00311498 basecount-A:75;basecount-C:484;basecount-G:159;basecount-T:154660;coverage:155065;pvalue:8.59788601396e-24;pvalue-phred:231;strandbias-pvalue-corr:7.35967213213;strandbias-pvalue-uncorr:0.294386885285;strandbias-pvalue-uncorr-phred:5;type:low-freq-var
05K4441 2240 G>A 0.0466144 basecount-A:16036;basecount-C:408;basecount-G:327315;basecount-T:255;coverage:342717;pvalue:0.0;pvalue-phred:9223372036854775807;strandbias-pvalue-corr:7.3731150521;strandbias-pvalue-uncorr:0.368655752605;strandbias-pvalue-uncorr-phred:4;type:low-freq-var
05K4441 2521 T>C 0.0245988 basecount-A:234;basecount-C:5283;basecount-G:298;basecount-T:208952;coverage:213856;pvalue:0.0;pvalue-phred:9223372036854775807;strandbias-pvalue-corr:7.23554696459;strandbias-pvalue-uncorr:0.380818261294;strandbias-pvalue-uncorr-phred:4;type:low-freq-var
05K4441 2662 A>G 0.0361253 basecount-A:218500;basecount-C:257;basecount-G:8206;basecount-T:191;coverage:226444;pvalue:0.0;pvalue-phred:9223372036854775807;strandbias-pvalue-corr:0.890360298307;strandbias-pvalue-uncorr:0.890360298307;strandbias-pvalue-uncorr-phred:1;type:low-freq-var
05K4441 2694 A>G 0.0270116 basecount-A:222270;basecount-C:280;basecount-G:6186;basecount-T:277;coverage:227914;pvalue:0.0;pvalue-phred:9223372036854775807;strandbias-pvalue-corr:0.250918581697;strandbias-pvalue-uncorr:0.0067815832891;strandbias-pvalue-uncorr-phred:22;type:low-freq-var
05K4441 2719 G>A 0.0135738 basecount-A:2831;basecount-C:214;basecount-G:205251;basecount-T:267;coverage:207715;pvalue:0.0;pvalue-phred:9223372036854775807;strandbias-pvalue-corr:0.705253152387;strandbias-pvalue-uncorr:0.0213713076481;strandbias-pvalue-uncorr-phred:17;type:low-freq-var
05K4441 2756 T>C 0.00521282 basecount-A:377;basecount-C:1223;basecount-G:241;basecount-T:232773;coverage:233862;pvalue:2.02286682655e-14;pvalue-phred:137;strandbias-pvalue-corr:7.89353651386;strandbias-pvalue-uncorr:0.343197239733;strandbias-pvalue-uncorr-phred:5;type:low-freq-var
05K4441 2964 G>A 0.0259167 basecount-A:7294;basecount-C:282;basecount-G:273549;basecount-T:315;coverage:280390;pvalue:0.0;pvalue-phred:9223372036854775807;strandbias-pvalue-corr:7.44004733893;strandbias-pvalue-uncorr:0.531431952781;strandbias-pvalue-uncorr-phred:3;type:low-freq-var
05K4441 3181 C>T 0.00408434 basecount-A:453;basecount-C:277156;basecount-G:366;basecount-T:1140;coverage:278196;pvalue:1.81061425007e-12;pvalue-phred:117;strandbias-pvalue-corr:7.09785977054;strandbias-pvalue-uncorr:0.244753785191;strandbias-pvalue-uncorr-phred:6;type:low-freq-var
05K4441 3482 G>A 0.0135519 basecount-A:4003;basecount-C:246;basecount-G:290823;basecount-T:311;coverage:294680;pvalue:0.0;pvalue-phred:9223372036854775807;strandbias-pvalue-corr:0.791565041729;strandbias-pvalue-uncorr:0.791565041729;strandbias-pvalue-uncorr-phred:1;type:low-freq-var
05K4441 3673 C>G 0.00821125 basecount-A:217;basecount-C:272496;basecount-G:2260;basecount-T:259;coverage:274616;pvalue:0.0;pvalue-phred:9223372036854775807;strandbias-pvalue-corr:6.99590255396;strandbias-pvalue-uncorr:0.388661252998;strandbias-pvalue-uncorr-phred:4;type:low-freq-var
05K4441 3700 A>G 0.00894773 basecount-A:268361;basecount-C:551;basecount-G:2431;basecount-T:346;coverage:270495;pvalue:2.44784276867e-77;pvalue-phred:766;strandbias-pvalue-corr:0.718735960698;strandbias-pvalue-uncorr:0.0224604987718;strandbias-pvalue-uncorr-phred:16;type:low-freq-var
05K4441 4012 C>T 0.00443933 basecount-A:441;basecount-C:352763;basecount-G:453;basecount-T:1577;coverage:354319;pvalue:1.33034327382e-197;pvalue-phred:1969;strandbias-pvalue-corr:0.647106487795;strandbias-pvalue-uncorr:0.647106487795;strandbias-pvalue-uncorr-phred:2;type:low-freq-var
05K4441 4181 C>T 0.996703 basecount-A:8;basecount-C:16;basecount-G:21;basecount-T:13603;coverage:13648;pvalue-phred:NA;strandbias-pvalue-corr:0.617969468709;strandbias-pvalue-uncorr:0.617969468709;strandbias-pvalue-uncorr-phred:2;type:consensus-var
05K4441 4367 G>A 0.00718786 basecount-A:1191;basecount-C:136;basecount-G:164207;basecount-T:162;coverage:165319;pvalue:5.39166006611e-219;pvalue-phred:2183;strandbias-pvalue-corr:7.36481450728;strandbias-pvalue-uncorr:0.283262096434;strandbias-pvalue-uncorr-phred:5;type:low-freq-var
05K4441 4485 T>C 0.00477821 basecount-A:134;basecount-C:910;basecount-G:161;basecount-T:189243;coverage:190070;pvalue:6.8887791188e-97;pvalue-phred:962;strandbias-pvalue-corr:7.58634188964;strandbias-pvalue-uncorr:0.361254375697;strandbias-pvalue-uncorr-phred:4;type:low-freq-var
05K4441 4918 C>A 0.00542023 basecount-A:674;basecount-C:123453;basecount-G:94;basecount-T:128;coverage:124051;pvalue:9.97497736413e-36;pvalue-phred:350;strandbias-pvalue-corr:0.651107081347;strandbias-pvalue-uncorr:0.0191502082749;strandbias-pvalue-uncorr-phred:17;type:low-freq-var
05K4441 4955 A>G 0.0102853 basecount-A:107861;basecount-C:119;basecount-G:1123;basecount-T:82;coverage:108860;pvalue:0.0;pvalue-phred:9223372036854775807;strandbias-pvalue-corr:3.93555504517;strandbias-pvalue-uncorr:0.126953388554;strandbias-pvalue-uncorr-phred:9;type:low-freq-var
05K4441 5566 T>C 0.00484776 basecount-A:159;basecount-C:1025;basecount-G:198;basecount-T:210056;coverage:210935;pvalue:7.77280938801e-193;pvalue-phred:1921;strandbias-pvalue-corr:0.941572846717;strandbias-pvalue-uncorr:0.941572846717;strandbias-pvalue-uncorr-phred:0;type:low-freq-var
05K4441 6293 C>T 0.0165321 basecount-A:2848;basecount-C:217243;basecount-G:432;basecount-T:3707;coverage:220746;pvalue:1.44822837159e-136;pvalue-phred:1358;strandbias-pvalue-corr:0.809689686269;strandbias-pvalue-uncorr:0.809689686269;strandbias-pvalue-uncorr-phred:1;type:low-freq-var
05K4441 6593 C>T 0.0105964 basecount-A:590;basecount-C:317867;basecount-G:407;basecount-T:3415;coverage:320720;pvalue:9.20644938611e-192;pvalue-phred:1910;strandbias-pvalue-corr:6.60846313158;strandbias-pvalue-uncorr:0.388733125387;strandbias-pvalue-uncorr-phred:4;type:low-freq-var
05K4441 6782 T>C 0.00436057 basecount-A:171;basecount-C:986;basecount-G:259;basecount-T:224701;coverage:225543;pvalue:2.75293717506e-08;pvalue-phred:76;strandbias-pvalue-corr:7.0724971255;strandbias-pvalue-uncorr:0.294687380229;strandbias-pvalue-uncorr-phred:5;type:low-freq-var
05K4441 7096 A>G 0.0055278 basecount-A:281905;basecount-C:406;basecount-G:1571;basecount-T:318;coverage:283253;pvalue:2.90739853753e-13;pvalue-phred:125;strandbias-pvalue-corr:0.861451691904;strandbias-pvalue-uncorr:0.861451691904;strandbias-pvalue-uncorr-phred:1;type:low-freq-var
05K4441 7501 T>C 0.0255481 basecount-A:99;basecount-C:4140;basecount-G:194;basecount-T:157614;coverage:161579;pvalue:0.0;pvalue-phred:9223372036854775807;strandbias-pvalue-corr:0.868430848775;strandbias-pvalue-uncorr:0.868430848775;strandbias-pvalue-uncorr-phred:1;type:low-freq-var
05K4441 7615 A>G 0.0203603 basecount-A:156447;basecount-C:175;basecount-G:3258;basecount-T:137;coverage:159441;pvalue:0.0;pvalue-phred:9223372036854775807;strandbias-pvalue-corr:0.806336621084;strandbias-pvalue-uncorr:0.806336621084;strandbias-pvalue-uncorr-phred:1;type:low-freq-var
05K4441 7940 C>T 0.00722773 basecount-A:223;basecount-C:205614;basecount-G:197;basecount-T:1500;coverage:207054;pvalue:5.81685129296e-287;pvalue-phred:2862;strandbias-pvalue-corr:7.05687621507;strandbias-pvalue-uncorr:0.470458414338;strandbias-pvalue-uncorr-phred:3;type:low-freq-var
05K4441 8071 G>A 0.996585 basecount-A:143573;basecount-C:175;basecount-G:208;basecount-T:109;coverage:144065;pvalue-phred:NA;strandbias-pvalue-corr:0.0955869156548;strandbias-pvalue-uncorr:0.00251544514881;strandbias-pvalue-uncorr-phred:26;type:consensus-var
05K4441 8509 A>C 0.0154381 basecount-A:34228;basecount-C:537;basecount-G:7;basecount-T:12;coverage:34750;pvalue:0.0;pvalue-phred:9223372036854775807;strandbias-pvalue-corr:0.363502000652;strandbias-pvalue-uncorr:0.0103857714472;strandbias-pvalue-uncorr-phred:20;type:low-freq-var
05K4441 8608 T>C 0.0103319 basecount-A:16;basecount-C:212;basecount-G:20;basecount-T:20271;coverage:20450;pvalue:4.42542313642e-15;pvalue-phred:144;strandbias-pvalue-corr:7.07496397378;strandbias-pvalue-uncorr:0.252677284778;strandbias-pvalue-uncorr-phred:6;type:low-freq-var
05K4441 8739 A>G 0.00887149 basecount-A:421776;basecount-C:493;basecount-G:3783;basecount-T:370;coverage:425497;pvalue:0.0;pvalue-phred:9223372036854775807;strandbias-pvalue-corr:7.32276093578;strandbias-pvalue-uncorr:0.271213367992;strandbias-pvalue-uncorr-phred:6;type:low-freq-var
05K4441 10218 T>C 0.0280678 basecount-A:257;basecount-C:4906;basecount-G:228;basecount-T:169400;coverage:173974;pvalue:0.0;pvalue-phred:9223372036854775807;strandbias-pvalue-corr:6.7065019233;strandbias-pvalue-uncorr:0.419156370206;strandbias-pvalue-uncorr-phred:4;type:low-freq-var
05K4441 10694 A>G 0.758621 basecount-A:6;basecount-C:0;basecount-G:22;basecount-T:1;coverage:29;pvalue-phred:NA;strandbias-pvalue-corr:1.0;strandbias-pvalue-uncorr:1.0;strandbias-pvalue-uncorr-phred:0;type:consensus-var
