# Supplementary material for: Analysis of Dengue Virus Genetic Diversity during Human and Mosquito Infection Reveals Genetic Constraints
Source: PLoS Negl Trop Dis. 2015 Sep 1;9(9):e0004044. doi: 10.1371/journal.pntd.0004044 (PMC4556638; doi:10.1371/journal.pntd.0004044)
Supplement: S6 File — The LoFreq output.snp files for each sample in our data set are in the folder “SNP Files”. The read coverage graphs for each sample are in the folder “Coverage Plots”. (ZIP) [file pntd.0004044.s006.zip › S6_File/SNP Files/05K4441DK1-Albo-TGACCA_read1_bwa-uniq-dups-marked_lofreq-final.snp]

05K4441 4 T>G 0.848249 basecount-A:1	basecount-C:5	basecount-G:218	basecount-T:33	coverage:257	pvalue-phred:NA	strandbias-pvalue-corr:1.0	strandbias-pvalue-uncorr:1.0	strandbias-pvalue-uncorr-phred:0	type:consensus-var
05K4441 382 T>C 0.00428471 basecount-A:89	basecount-C:384	basecount-G:116	basecount-T:89032	coverage:89384	pvalue:6.3038345189e-17	pvalue-phred:162	strandbias-pvalue-corr:1.0	strandbias-pvalue-uncorr:1.0	strandbias-pvalue-uncorr-phred:0	type:low-freq-var
05K4441 403 C>T 0.00670053 basecount-A:324	basecount-C:105535	basecount-G:134	basecount-T:715	coverage:106219	pvalue:2.5704053854e-54	pvalue-phred:536	strandbias-pvalue-corr:11.1848395575	strandbias-pvalue-uncorr:0.233017490782	strandbias-pvalue-uncorr-phred:6	type:low-freq-var
05K4441 503 C>T 0.498103 basecount-A:394	basecount-C:65362	basecount-G:247	basecount-T:65504	coverage:131507	pvalue-phred:NA	strandbias-pvalue-corr:7.41603219788	strandbias-pvalue-uncorr:0.130105828033	strandbias-pvalue-uncorr-phred:9	type:consensus-var
05K4441 513 A>G 0.00683036 basecount-A:136898	basecount-C:127	basecount-G:943	basecount-T:92	coverage:137738	pvalue:1.88568532237e-176	pvalue-phred:1757	strandbias-pvalue-corr:14.0617993364	strandbias-pvalue-uncorr:0.740094701916	strandbias-pvalue-uncorr-phred:1	type:low-freq-var
05K4441 527 G>A 0.00610336 basecount-A:931	basecount-C:138	basecount-G:151281	basecount-T:189	coverage:152113	pvalue:4.31918430974e-26	pvalue-phred:254	strandbias-pvalue-corr:0.91103727716	strandbias-pvalue-uncorr:0.91103727716	strandbias-pvalue-uncorr-phred:0	type:low-freq-var
05K4441 628 T>C 0.00681456 basecount-A:142	basecount-C:1112	basecount-G:203	basecount-T:161723	coverage:162662	pvalue:6.74983937904e-84	pvalue-phred:832	strandbias-pvalue-corr:16.5754396194	strandbias-pvalue-uncorr:0.63751690844	strandbias-pvalue-uncorr-phred:2	type:low-freq-var
05K4441 719 T>C 0.996212 basecount-A:229	basecount-C:153842	basecount-G:181	basecount-T:175	coverage:154427	pvalue-phred:NA	strandbias-pvalue-corr:11.2458800363	strandbias-pvalue-uncorr:0.249908445252	strandbias-pvalue-uncorr-phred:6	type:consensus-var
05K4441 820 G>A 0.0670972 basecount-A:9601	basecount-C:312	basecount-G:132864	basecount-T:314	coverage:141380	pvalue:0.0	pvalue-phred:9223372036854775807	strandbias-pvalue-corr:10.4510809749	strandbias-pvalue-uncorr:0.209021619498	strandbias-pvalue-uncorr-phred:7	type:low-freq-var
05K4441 848 C>T 0.378873 basecount-A:225	basecount-C:84564	basecount-G:229	basecount-T:51859	coverage:133087	pvalue:0.0	pvalue-phred:9223372036854775807	strandbias-pvalue-corr:0.995440354506	strandbias-pvalue-uncorr:0.995440354506	strandbias-pvalue-uncorr-phred:0	type:low-freq-var
05K4441 851 T>C 0.00509977 basecount-A:93	basecount-C:688	basecount-G:128	basecount-T:133999	coverage:134626	pvalue:1.47069793678e-11	pvalue-phred:108	strandbias-pvalue-corr:11.3200950152	strandbias-pvalue-uncorr:0.257274886709	strandbias-pvalue-uncorr-phred:6	type:low-freq-var
05K4441 865 C>T 0.00494305 basecount-A:136	basecount-C:144658	basecount-G:145	basecount-T:720	coverage:145340	pvalue:1.1951117215e-123	pvalue-phred:1229	strandbias-pvalue-corr:17.1919178304	strandbias-pvalue-uncorr:0.440818405908	strandbias-pvalue-uncorr-phred:4	type:low-freq-var
05K4441 887 A>G 0.00647642 basecount-A:148827	basecount-C:166	basecount-G:972	basecount-T:118	coverage:149693	pvalue:2.05704567385e-253	pvalue-phred:2527	strandbias-pvalue-corr:16.0869193149	strandbias-pvalue-uncorr:0.643476772597	strandbias-pvalue-uncorr-phred:2	type:low-freq-var
05K4441 961 G>A 0.00721988 basecount-A:993	basecount-C:139	basecount-G:136231	basecount-T:174	coverage:137150	pvalue:1.10893695805e-213	pvalue-phred:2130	strandbias-pvalue-corr:0.972711073305	strandbias-pvalue-uncorr:0.972711073305	strandbias-pvalue-uncorr-phred:0	type:low-freq-var
05K4441 1330 T>C 0.00828976 basecount-A:192	basecount-C:864	basecount-G:130	basecount-T:103039	coverage:103767	pvalue:1.07192708076e-19	pvalue-phred:190	strandbias-pvalue-corr:0.9090721022	strandbias-pvalue-uncorr:0.9090721022	strandbias-pvalue-uncorr-phred:0	type:low-freq-var
05K4441 1353 T>A 0.0272218 basecount-A:2659	basecount-C:651	basecount-G:202	basecount-T:94167	coverage:96980	pvalue:0.0	pvalue-phred:9223372036854775807	strandbias-pvalue-corr:18.3922510586	strandbias-pvalue-uncorr:0.51089586274	strandbias-pvalue-uncorr-phred:3	type:low-freq-var
05K4441 1441 T>C 0.00629301 basecount-A:88	basecount-C:534	basecount-G:125	basecount-T:84109	coverage:84571	pvalue:4.11422317265e-52	pvalue-phred:514	strandbias-pvalue-corr:0.846055370912	strandbias-pvalue-uncorr:0.846055370912	strandbias-pvalue-uncorr-phred:1	type:low-freq-var
05K4441 1468 C>T 0.00649853 basecount-A:91	basecount-C:92314	basecount-G:88	basecount-T:605	coverage:92878	pvalue:1.30982215933e-128	pvalue-phred:1279	strandbias-pvalue-corr:0.965079058877	strandbias-pvalue-uncorr:0.965079058877	strandbias-pvalue-uncorr-phred:0	type:low-freq-var
05K4441 1623 C>G 0.0208636 basecount-A:142	basecount-C:107085	basecount-G:2286	basecount-T:56	coverage:109230	pvalue:0.0	pvalue-phred:9223372036854775807	strandbias-pvalue-corr:16.5924437012	strandbias-pvalue-uncorr:0.535240119394	strandbias-pvalue-uncorr-phred:3	type:low-freq-var
05K4441 1643 C>T 0.0107929 basecount-A:104	basecount-C:103472	basecount-G:84	basecount-T:1131	coverage:104543	pvalue:0.0	pvalue-phred:9223372036854775807	strandbias-pvalue-corr:0.924768208609	strandbias-pvalue-uncorr:0.924768208609	strandbias-pvalue-uncorr-phred:0	type:low-freq-var
05K4441 1757 A>C 0.00579372 basecount-A:90048	basecount-C:526	basecount-G:109	basecount-T:105	coverage:90481	pvalue:9.0775618344e-35	pvalue-phred:340	strandbias-pvalue-corr:16.6879889419	strandbias-pvalue-uncorr:0.521499654435	strandbias-pvalue-uncorr-phred:3	type:low-freq-var
05K4441 1814 C>A 0.00617472 basecount-A:789	basecount-C:126771	basecount-G:129	basecount-T:90	coverage:127468	pvalue:4.02111731641e-241	pvalue-phred:2404	strandbias-pvalue-corr:4.74667904036	strandbias-pvalue-uncorr:0.0708459558263	strandbias-pvalue-uncorr-phred:11	type:low-freq-var
05K4441 1855 G>A 0.00569336 basecount-A:1343	basecount-C:180	basecount-G:234189	basecount-T:177	coverage:235458	pvalue:0.0	pvalue-phred:9223372036854775807	strandbias-pvalue-corr:3.4903669712	strandbias-pvalue-uncorr:0.0491600981859	strandbias-pvalue-uncorr-phred:13	type:low-freq-var
05K4441 1999 C>T 0.00613237 basecount-A:6	basecount-C:9383	basecount-G:11	basecount-T:58	coverage:9443	pvalue:9.96389282139e-11	pvalue-phred:100	strandbias-pvalue-corr:16.7045497589	strandbias-pvalue-uncorr:0.576018957205	strandbias-pvalue-uncorr-phred:2	type:low-freq-var
05K4441 2286 T>C 0.00869545 basecount-A:164	basecount-C:1845	basecount-G:346	basecount-T:209825	coverage:211472	pvalue:0.0	pvalue-phred:9223372036854775807	strandbias-pvalue-corr:4.61821035016	strandbias-pvalue-uncorr:0.066930584785	strandbias-pvalue-uncorr-phred:12	type:low-freq-var
05K4441 2391 C>A 0.0083024 basecount-A:765	basecount-C:91164	basecount-G:135	basecount-T:78	coverage:91722	pvalue:1.29925593495e-43	pvalue-phred:429	strandbias-pvalue-corr:6.43158778932	strandbias-pvalue-uncorr:0.107193129822	strandbias-pvalue-uncorr-phred:10	type:low-freq-var
05K4441 2426 G>A 0.00862707 basecount-A:804	basecount-C:76	basecount-G:92224	basecount-T:91	coverage:92975	pvalue:4.68470310054e-161	pvalue-phred:1603	strandbias-pvalue-corr:12.2378040532	strandbias-pvalue-uncorr:0.28460009426	strandbias-pvalue-uncorr-phred:5	type:low-freq-var
05K4441 2474 A>G 0.0103864 basecount-A:102179	basecount-C:146	basecount-G:1075	basecount-T:101	coverage:103072	pvalue:7.22745187508e-41	pvalue-phred:401	strandbias-pvalue-corr:4.32196462399	strandbias-pvalue-uncorr:0.0617423517713	strandbias-pvalue-uncorr-phred:12	type:low-freq-var
05K4441 2657 C>T 0.00460994 basecount-A:122	basecount-C:117254	basecount-G:86	basecount-T:544	coverage:117767	pvalue:6.69704723379e-59	pvalue-phred:582	strandbias-pvalue-corr:4.90211703064	strandbias-pvalue-uncorr:0.0754171850868	strandbias-pvalue-uncorr-phred:11	type:low-freq-var
05K4441 2709 T>C 0.00910703 basecount-A:100	basecount-C:1032	basecount-G:145	basecount-T:112042	coverage:112981	pvalue:7.99830733815e-218	pvalue-phred:2171	strandbias-pvalue-corr:7.72507310608	strandbias-pvalue-uncorr:0.140455874656	strandbias-pvalue-uncorr-phred:9	type:low-freq-var
05K4441 2719 G>A 0.0281344 basecount-A:3026	basecount-C:112	basecount-G:104275	basecount-T:142	coverage:107066	pvalue:0.0	pvalue-phred:9223372036854775807	strandbias-pvalue-corr:5.89747008402	strandbias-pvalue-uncorr:0.0951204852261	strandbias-pvalue-uncorr-phred:10	type:low-freq-var
05K4441 2838 C>T 0.00858025 basecount-A:238	basecount-C:128343	basecount-G:138	basecount-T:1114	coverage:129352	pvalue:3.63969214907e-121	pvalue-phred:1204	strandbias-pvalue-corr:4.84906177736	strandbias-pvalue-uncorr:0.0757665902712	strandbias-pvalue-uncorr-phred:11	type:low-freq-var
05K4441 2923 G>C 0.00777641 basecount-A:155	basecount-C:931	basecount-G:118425	basecount-T:210	coverage:119274	pvalue:1.92125176112e-36	pvalue-phred:357	strandbias-pvalue-corr:11.3785039318	strandbias-pvalue-uncorr:0.242095828337	strandbias-pvalue-uncorr-phred:6	type:low-freq-var
05K4441 3189 G>A 0.00612043 basecount-A:821	basecount-C:132	basecount-G:133073	basecount-T:115	coverage:133839	pvalue:1.68963676829e-152	pvalue-phred:1518	strandbias-pvalue-corr:5.90889595716	strandbias-pvalue-uncorr:0.09379199932	strandbias-pvalue-uncorr-phred:10	type:low-freq-var
05K4441 3213 C>A 0.00796083 basecount-A:1099	basecount-C:135900	basecount-G:157	basecount-T:895	coverage:137565	pvalue:5.05129854567e-61	pvalue-phred:603	strandbias-pvalue-corr:15.46189409	strandbias-pvalue-uncorr:0.702813367727	strandbias-pvalue-uncorr-phred:2	type:low-freq-var
05K4441 3213 C>T 0.00648311 basecount-A:1099	basecount-C:135900	basecount-G:157	basecount-T:895	coverage:137565	pvalue:5.05129854567e-61	pvalue-phred:603	strandbias-pvalue-corr:15.46189409	strandbias-pvalue-uncorr:0.702813367727	strandbias-pvalue-uncorr-phred:2	type:low-freq-var
05K4441 3379 C>T 0.00564839 basecount-A:144	basecount-C:151654	basecount-G:126	basecount-T:863	coverage:152484	pvalue:6.76342995827e-228	pvalue-phred:2272	strandbias-pvalue-corr:17.4133741945	strandbias-pvalue-uncorr:0.512158064543	strandbias-pvalue-uncorr-phred:3	type:low-freq-var
05K4441 3436 G>A 0.00813219 basecount-A:1096	basecount-C:148	basecount-G:133384	basecount-T:145	coverage:134421	pvalue:1.64945997786e-271	pvalue-phred:2708	strandbias-pvalue-corr:1.06542298724	strandbias-pvalue-uncorr:0.013836662172	strandbias-pvalue-uncorr-phred:19	type:low-freq-var
05K4441 3483 G>A 0.00733157 basecount-A:1047	basecount-C:145	basecount-G:141464	basecount-T:151	coverage:142486	pvalue:0.0	pvalue-phred:9223372036854775807	strandbias-pvalue-corr:14.7287375525	strandbias-pvalue-uncorr:0.359237501281	strandbias-pvalue-uncorr-phred:4	type:low-freq-var
05K4441 3551 A>G 0.00966801 basecount-A:135240	basecount-C:132	basecount-G:1323	basecount-T:148	coverage:136438	pvalue:0.0	pvalue-phred:9223372036854775807	strandbias-pvalue-corr:17.9104582457	strandbias-pvalue-uncorr:0.511727378449	strandbias-pvalue-uncorr-phred:3	type:low-freq-var
05K4441 3589 T>C 0.00776091 basecount-A:119	basecount-C:1033	basecount-G:169	basecount-T:131782	coverage:132684	pvalue:2.32424970862e-214	pvalue-phred:2136	strandbias-pvalue-corr:11.1400910131	strandbias-pvalue-uncorr:0.242175891589	strandbias-pvalue-uncorr-phred:6	type:low-freq-var
05K4441 3597 T>C 0.0079575 basecount-A:97	basecount-C:1041	basecount-G:171	basecount-T:129511	coverage:130453	pvalue:5.03690289665e-254	pvalue-phred:2533	strandbias-pvalue-corr:16.304490788	strandbias-pvalue-uncorr:0.543483026265	strandbias-pvalue-uncorr-phred:3	type:low-freq-var
05K4441 3753 T>C 0.00822119 basecount-A:85	basecount-C:942	basecount-G:127	basecount-T:113428	coverage:114321	pvalue:0.0	pvalue-phred:9223372036854775807	strandbias-pvalue-corr:13.5580355698	strandbias-pvalue-uncorr:0.753224198322	strandbias-pvalue-uncorr-phred:1	type:low-freq-var
05K4441 3949 G>A 0.469434 basecount-A:41344	basecount-C:122	basecount-G:46499	basecount-T:107	coverage:84297	pvalue:0.0	pvalue-phred:9223372036854775807	strandbias-pvalue-corr:0.575408347434	strandbias-pvalue-uncorr:0.00737703009531	strandbias-pvalue-uncorr-phred:21	type:low-freq-var
05K4441 4026 C>A 0.00876088 basecount-A:1878	basecount-C:211974	basecount-G:287	basecount-T:223	coverage:213659	pvalue:0.0	pvalue-phred:9223372036854775807	strandbias-pvalue-corr:7.1302554457	strandbias-pvalue-uncorr:0.122935438719	strandbias-pvalue-uncorr-phred:9	type:low-freq-var
05K4441 4117 C>T 0.470333 basecount-A:41	basecount-C:13101	basecount-G:25	basecount-T:11692	coverage:24094	pvalue:0.0	pvalue-phred:9223372036854775807	strandbias-pvalue-corr:17.6719027741	strandbias-pvalue-uncorr:0.465050073002	strandbias-pvalue-uncorr-phred:3	type:low-freq-var
05K4441 4171 C>T 0.066756 basecount-A:34	basecount-C:7610	basecount-G:17	basecount-T:548	coverage:8120	pvalue:0.0	pvalue-phred:9223372036854775807	strandbias-pvalue-corr:1.0	strandbias-pvalue-uncorr:1.0	strandbias-pvalue-uncorr-phred:0	type:low-freq-var
05K4441 4284 C>A 0.0192574 basecount-A:153	basecount-C:7778	basecount-G:9	basecount-T:5	coverage:7898	pvalue:5.40864751069e-35	pvalue-phred:343	strandbias-pvalue-corr:0.906774268057	strandbias-pvalue-uncorr:0.906774268057	strandbias-pvalue-uncorr-phred:0	type:low-freq-var
05K4441 4348 C>T 0.0127671 basecount-A:72	basecount-C:29981	basecount-G:27	basecount-T:389	coverage:30332	pvalue:4.15096893514e-120	pvalue-phred:1194	strandbias-pvalue-corr:10.4991040913	strandbias-pvalue-uncorr:0.205864786103	strandbias-pvalue-uncorr-phred:7	type:low-freq-var
05K4441 4358 G>A 0.0162271 basecount-A:731	basecount-C:46	basecount-G:44204	basecount-T:67	coverage:44882	pvalue:3.51332771412e-272	pvalue-phred:2715	strandbias-pvalue-corr:15.1565112805	strandbias-pvalue-uncorr:0.658978751326	strandbias-pvalue-uncorr-phred:2	type:low-freq-var
05K4441 5056 T>C 0.0169373 basecount-A:61	basecount-C:1379	basecount-G:70	basecount-T:79908	coverage:81218	pvalue:0.0	pvalue-phred:9223372036854775807	strandbias-pvalue-corr:10.5955178741	strandbias-pvalue-uncorr:0.216235058655	strandbias-pvalue-uncorr-phred:7	type:low-freq-var
05K4441 5196 G>A 0.0148755 basecount-A:1637	basecount-C:76	basecount-G:108251	basecount-T:83	coverage:109812	pvalue:0.0	pvalue-phred:9223372036854775807	strandbias-pvalue-corr:18.1595579603	strandbias-pvalue-uncorr:0.490798863792	strandbias-pvalue-uncorr-phred:3	type:low-freq-var
05K4441 5317 C>T 0.00765023 basecount-A:285	basecount-C:144301	basecount-G:176	basecount-T:1116	coverage:145306	pvalue:7.90848753424e-41	pvalue-phred:401	strandbias-pvalue-corr:7.6659253747	strandbias-pvalue-uncorr:0.141961581013	strandbias-pvalue-uncorr-phred:8	type:low-freq-var
05K4441 5516 A>G 0.00838056 basecount-A:119296	basecount-C:126	basecount-G:1010	basecount-T:85	coverage:120200	pvalue:0.0	pvalue-phred:9223372036854775807	strandbias-pvalue-corr:15.5147317295	strandbias-pvalue-uncorr:0.646447155396	strandbias-pvalue-uncorr-phred:2	type:low-freq-var
05K4441 6164 T>C 0.105272 basecount-A:51	basecount-C:7289	basecount-G:68	basecount-T:61832	coverage:68877	pvalue:0.0	pvalue-phred:9223372036854775807	strandbias-pvalue-corr:2.33265942755	strandbias-pvalue-uncorr:0.0319542387335	strandbias-pvalue-uncorr-phred:15	type:low-freq-var
05K4441 6176 T>C 0.0124441 basecount-A:79	basecount-C:933	basecount-G:96	basecount-T:73867	coverage:74741	pvalue:0.0	pvalue-phred:9223372036854775807	strandbias-pvalue-corr:1.69142171539	strandbias-pvalue-uncorr:0.0222555488867	strandbias-pvalue-uncorr-phred:17	type:low-freq-var
05K4441 6474 A>G 0.00611654 basecount-A:18179	basecount-C:19	basecount-G:112	basecount-T:1	coverage:18269	pvalue:5.67760482012e-18	pvalue-phred:172	strandbias-pvalue-corr:16.7227722286	strandbias-pvalue-uncorr:0.418069305715	strandbias-pvalue-uncorr-phred:4	type:low-freq-var
05K4441 6628 C>T 0.994835 basecount-A:239	basecount-C:601	basecount-G:549	basecount-T:267534	coverage:268923	pvalue-phred:NA	strandbias-pvalue-corr:0.45878871047	strandbias-pvalue-uncorr:0.00580745203127	strandbias-pvalue-uncorr-phred:22	type:consensus-var
05K4441 7114 C>T 0.00360377 basecount-A:123	basecount-C:143261	basecount-G:113	basecount-T:519	coverage:143755	pvalue:1.88531723688e-16	pvalue-phred:157	strandbias-pvalue-corr:13.0637483602	strandbias-pvalue-uncorr:0.768455785892	strandbias-pvalue-uncorr-phred:1	type:low-freq-var
05K4441 7355 C>A 0.00571931 basecount-A:644	basecount-C:111715	basecount-G:103	basecount-T:139	coverage:112291	pvalue:2.59281795273e-32	pvalue-phred:316	strandbias-pvalue-corr:4.78244434912	strandbias-pvalue-uncorr:0.072461278017	strandbias-pvalue-uncorr-phred:11	type:low-freq-var
05K4441 7441 C>T 0.00382304 basecount-A:111	basecount-C:106382	basecount-G:81	basecount-T:409	coverage:106762	pvalue:2.33769210691e-20	pvalue-phred:196	strandbias-pvalue-corr:16.2352653864	strandbias-pvalue-uncorr:0.579830906657	strandbias-pvalue-uncorr-phred:2	type:low-freq-var
05K4441 7483 G>A 0.00447845 basecount-A:487	basecount-C:115	basecount-G:107959	basecount-T:182	coverage:108409	pvalue:1.05600458759e-20	pvalue-phred:200	strandbias-pvalue-corr:3.13997600287	strandbias-pvalue-uncorr:0.0436107778177	strandbias-pvalue-uncorr-phred:14	type:low-freq-var
05K4441 7502 T>C 0.00412734 basecount-A:105	basecount-C:439	basecount-G:132	basecount-T:105688	coverage:106096	pvalue:1.45552323789e-53	pvalue-phred:528	strandbias-pvalue-corr:7.83850929862	strandbias-pvalue-uncorr:0.150740563435	strandbias-pvalue-uncorr-phred:8	type:low-freq-var
05K4441 7984 T>C 0.00426678 basecount-A:114	basecount-C:469	basecount-G:154	basecount-T:109182	coverage:109587	pvalue:1.16092860714e-08	pvalue-phred:79	strandbias-pvalue-corr:0.916731692947	strandbias-pvalue-uncorr:0.916731692947	strandbias-pvalue-uncorr-phred:0	type:low-freq-var
05K4441 8049 G>A 0.00470671 basecount-A:510	basecount-C:115	basecount-G:107577	basecount-T:154	coverage:108042	pvalue:2.70896158003e-10	pvalue-phred:96	strandbias-pvalue-corr:0.878942599906	strandbias-pvalue-uncorr:0.878942599906	strandbias-pvalue-uncorr-phred:1	type:low-freq-var
05K4441 8133 C>T 0.00431704 basecount-A:106	basecount-C:101066	basecount-G:79	basecount-T:439	coverage:101489	pvalue:3.54680354712e-106	pvalue-phred:1055	strandbias-pvalue-corr:0.875738837885	strandbias-pvalue-uncorr:0.875738837885	strandbias-pvalue-uncorr-phred:1	type:low-freq-var
05K4441 8183 C>G 0.996277 basecount-A:83	basecount-C:173	basecount-G:88581	basecount-T:75	coverage:88912	pvalue-phred:NA	strandbias-pvalue-corr:7.24270219872	strandbias-pvalue-uncorr:0.122757664385	strandbias-pvalue-uncorr-phred:9	type:consensus-var
05K4441 8227 T>C 0.511166 basecount-A:67	basecount-C:42092	basecount-G:68	basecount-T:40118	coverage:82345	pvalue-phred:NA	strandbias-pvalue-corr:0.177137313335	strandbias-pvalue-uncorr:0.00221421641669	strandbias-pvalue-uncorr-phred:27	type:consensus-var
05K4441 8724 T>C 0.0112846 basecount-A:257	basecount-C:3643	basecount-G:232	basecount-T:318698	coverage:321975	pvalue:0.0	pvalue-phred:9223372036854775807	strandbias-pvalue-corr:2.35267159729	strandbias-pvalue-uncorr:0.0317928594228	strandbias-pvalue-uncorr-phred:15	type:low-freq-var
05K4441 8737 G>T 0.00921674 basecount-A:509	basecount-C:458	basecount-G:312713	basecount-T:2918	coverage:315326	pvalue:0.0	pvalue-phred:9223372036854775807	strandbias-pvalue-corr:1.0	strandbias-pvalue-uncorr:1.0	strandbias-pvalue-uncorr-phred:0	type:low-freq-var
05K4441 8748 T>A 0.011968 basecount-A:3538	basecount-C:410	basecount-G:306	basecount-T:291367	coverage:294749	pvalue:0.0	pvalue-phred:9223372036854775807	strandbias-pvalue-corr:14.089454041	strandbias-pvalue-uncorr:0.704472702048	strandbias-pvalue-uncorr-phred:2	type:low-freq-var
05K4441 9223 C>T 0.00888457 basecount-A:1130	basecount-C:156723	basecount-G:220	basecount-T:1417	coverage:158003	pvalue:4.02507980348e-13	pvalue-phred:124	strandbias-pvalue-corr:4.5792097004	strandbias-pvalue-uncorr:0.0673413191236	strandbias-pvalue-uncorr-phred:12	type:low-freq-var
05K4441 9225 A>G 0.0129851 basecount-A:155668	basecount-C:166	basecount-G:2052	basecount-T:141	coverage:157549	pvalue:0.0	pvalue-phred:9223372036854775807	strandbias-pvalue-corr:17.2053359819	strandbias-pvalue-uncorr:0.521373817633	strandbias-pvalue-uncorr-phred:3	type:low-freq-var
05K4441 9268 G>A 0.0122118 basecount-A:1798	basecount-C:133	basecount-G:145159	basecount-T:145	coverage:146899	pvalue:0.0	pvalue-phred:9223372036854775807	strandbias-pvalue-corr:7.47181818219	strandbias-pvalue-uncorr:0.133425324682	strandbias-pvalue-uncorr-phred:9	type:low-freq-var
05K4441 9628 A>G 0.013932 basecount-A:138877	basecount-C:156	basecount-G:1966	basecount-T:115	coverage:140705	pvalue:0.0	pvalue-phred:9223372036854775807	strandbias-pvalue-corr:6.07281280806	strandbias-pvalue-uncorr:0.0995543083289	strandbias-pvalue-uncorr-phred:10	type:low-freq-var
05K4441 9721 T>C 0.0134956 basecount-A:134	basecount-C:1598	basecount-G:163	basecount-T:116514	coverage:117885	pvalue:1.6066750811e-82	pvalue-phred:818	strandbias-pvalue-corr:1.79650485123	strandbias-pvalue-uncorr:0.0239533980164	strandbias-pvalue-uncorr-phred:16	type:low-freq-var
05K4441 9868 C>T 0.355869 basecount-A:619	basecount-C:109439	basecount-G:243	basecount-T:60939	coverage:166616	pvalue:0.0	pvalue-phred:9223372036854775807	strandbias-pvalue-corr:16.3571961073	strandbias-pvalue-uncorr:0.605822078048	strandbias-pvalue-uncorr-phred:2	type:low-freq-var
05K4441 10065 G>T 0.00659064 basecount-A:194	basecount-C:205	basecount-G:174599	basecount-T:1161	coverage:175698	pvalue:3.63737580848e-143	pvalue-phred:1424	strandbias-pvalue-corr:12.3812190519	strandbias-pvalue-uncorr:0.773826190742	strandbias-pvalue-uncorr-phred:1	type:low-freq-var
05K4441 10329 G>T 0.00630131 basecount-A:77	basecount-C:120	basecount-G:138261	basecount-T:878	coverage:139035	pvalue:8.4384886072e-160	pvalue-phred:1591	strandbias-pvalue-corr:7.80683448405	strandbias-pvalue-uncorr:0.14729876385	strandbias-pvalue-uncorr-phred:8	type:low-freq-var
05K4441 10628 A>T 0.00783977 basecount-A:39122	basecount-C:71	basecount-G:39	basecount-T:310	coverage:39421	pvalue:6.76113857356e-54	pvalue-phred:532	strandbias-pvalue-corr:13.2084226914	strandbias-pvalue-uncorr:0.314486254558	strandbias-pvalue-uncorr-phred:5	type:low-freq-var
