# Supplementary material for: Analysis of Dengue Virus Genetic Diversity during Human and Mosquito Infection Reveals Genetic Constraints
Source: PLoS Negl Trop Dis. 2015 Sep 1;9(9):e0004044. doi: 10.1371/journal.pntd.0004044 (PMC4556638; doi:10.1371/journal.pntd.0004044)
Supplement: S6 File — The LoFreq output.snp files for each sample in our data set are in the folder “SNP Files”. The read coverage graphs for each sample are in the folder “Coverage Plots”. (ZIP) [file pntd.0004044.s006.zip › S6_File/SNP Files/05K4441DK1-Serum-TTAGGC_read1_bwa-uniq-dups-marked_lofreq-final.snp]

05K4441 242 T>A 0.0145723 basecount-A:2202;basecount-C:174;basecount-G:116;basecount-T:148617;coverage:150669;pvalue:0.0;pvalue-phred:9223372036854775807;strandbias-pvalue-corr:0.561508692741;strandbias-pvalue-uncorr:0.0160431055069;strandbias-pvalue-uncorr-phred:18;type:low-freq-var
05K4441 503 C>T 0.3179 basecount-A:665;basecount-C:122334;basecount-G:352;basecount-T:57489;coverage:175922;pvalue:0.0;pvalue-phred:9223372036854775807;strandbias-pvalue-corr:0.0705138547092;strandbias-pvalue-uncorr:0.00176284636773;strandbias-pvalue-uncorr-phred:28;type:low-freq-var
05K4441 719 T>C 0.992583 basecount-A:316;basecount-C:222694;basecount-G:276;basecount-T:1072;coverage:224358;pvalue-phred:NA;strandbias-pvalue-corr:5.63082587847;strandbias-pvalue-uncorr:0.244818516455;strandbias-pvalue-uncorr-phred:6;type:consensus-var
05K4441 820 G>A 0.110889 basecount-A:22252;basecount-C:458;basecount-G:177554;basecount-T:406;coverage:197500;pvalue:0.0;pvalue-phred:9223372036854775807;strandbias-pvalue-corr:0.354525033782;strandbias-pvalue-uncorr:0.0090903854816;strandbias-pvalue-uncorr-phred:20;type:low-freq-var
05K4441 1144 C>T 0.0226937 basecount-A:366;basecount-C:188850;basecount-G:400;basecount-T:4403;coverage:192826;pvalue:0.0;pvalue-phred:9223372036854775807;strandbias-pvalue-corr:1.35051750142;strandbias-pvalue-uncorr:0.0422036719194;strandbias-pvalue-uncorr-phred:14;type:low-freq-var
05K4441 1353 T>A 0.0140381 basecount-A:1747;basecount-C:247;basecount-G:310;basecount-T:122143;coverage:123607;pvalue:3.57534758324e-109;pvalue-phred:1084;strandbias-pvalue-corr:6.26429552094;strandbias-pvalue-uncorr:0.481868886226;strandbias-pvalue-uncorr-phred:3;type:low-freq-var
05K4441 1623 C>G 0.0103902 basecount-A:171;basecount-C:134695;basecount-G:1417;basecount-T:95;coverage:136015;pvalue:0.0;pvalue-phred:9223372036854775807;strandbias-pvalue-corr:0.528099901089;strandbias-pvalue-uncorr:0.0142729702997;strandbias-pvalue-uncorr-phred:18;type:low-freq-var
05K4441 1640 T>C 0.00315311 basecount-A:131;basecount-C:414;basecount-G:146;basecount-T:130608;coverage:130986;pvalue:1.42848658302e-18;pvalue-phred:178;strandbias-pvalue-corr:0.863301953262;strandbias-pvalue-uncorr:0.863301953262;strandbias-pvalue-uncorr-phred:1;type:low-freq-var
05K4441 1847 T>C 0.0117268 basecount-A:217;basecount-C:3011;basecount-G:352;basecount-T:253183;coverage:256059;pvalue:0.0;pvalue-phred:9223372036854775807;strandbias-pvalue-corr:7.11860945169;strandbias-pvalue-uncorr:0.374663655352;strandbias-pvalue-uncorr-phred:4;type:low-freq-var
05K4441 2296 C>T 0.0026135 basecount-A:276;basecount-C:297524;basecount-G:252;basecount-T:781;coverage:298208;pvalue:4.80016283131e-20;pvalue-phred:193;strandbias-pvalue-corr:0.539050452146;strandbias-pvalue-uncorr:0.539050452146;strandbias-pvalue-uncorr-phred:3;type:low-freq-var
05K4441 2539 G>A 0.0146707 basecount-A:2643;basecount-C:156;basecount-G:177190;basecount-T:166;coverage:179659;pvalue:0.0;pvalue-phred:9223372036854775807;strandbias-pvalue-corr:0.80503069127;strandbias-pvalue-uncorr:0.80503069127;strandbias-pvalue-uncorr-phred:1;type:low-freq-var
05K4441 2719 G>A 0.0249215 basecount-A:4161;basecount-C:175;basecount-G:162406;basecount-T:222;coverage:166218;pvalue:0.0;pvalue-phred:9223372036854775807;strandbias-pvalue-corr:6.21589229882;strandbias-pvalue-uncorr:0.517991024902;strandbias-pvalue-uncorr-phred:3;type:low-freq-var
05K4441 2761 G>A 0.00543157 basecount-A:1049;basecount-C:142;basecount-G:191792;basecount-T:147;coverage:192721;pvalue:2.05217642182e-135;pvalue-phred:1347;strandbias-pvalue-corr:6.9965411637;strandbias-pvalue-uncorr:0.349827058185;strandbias-pvalue-uncorr-phred:5;type:low-freq-var
05K4441 3844 G>T 0.00558156 basecount-A:111;basecount-C:146;basecount-G:121249;basecount-T:682;coverage:121811;pvalue:1.61529516208e-37;pvalue-phred:368;strandbias-pvalue-corr:0.448721737845;strandbias-pvalue-uncorr:0.0118084667854;strandbias-pvalue-uncorr-phred:19;type:low-freq-var
05K4441 3847 G>A 0.011546 basecount-A:1408;basecount-C:162;basecount-G:120193;basecount-T:184;coverage:121506;pvalue:0.0;pvalue-phred:9223372036854775807;strandbias-pvalue-corr:1.33707897808;strandbias-pvalue-uncorr:0.0445692992693;strandbias-pvalue-uncorr-phred:14;type:low-freq-var
05K4441 3949 G>A 0.313717 basecount-A:38559;basecount-C:154;basecount-G:84041;basecount-T:156;coverage:119510;pvalue:0.0;pvalue-phred:9223372036854775807;strandbias-pvalue-corr:0.529471239592;strandbias-pvalue-uncorr:0.0147075344331;strandbias-pvalue-uncorr-phred:18;type:low-freq-var
05K4441 4117 C>T 0.301278 basecount-A:91;basecount-C:32622;basecount-G:41;basecount-T:14123;coverage:45755;pvalue:0.0;pvalue-phred:9223372036854775807;strandbias-pvalue-corr:1.35602826902;strandbias-pvalue-uncorr:0.0437428473877;strandbias-pvalue-uncorr-phred:14;type:low-freq-var
05K4441 4171 C>T 0.117621 basecount-A:75;basecount-C:17749;basecount-G:23;basecount-T:2379;coverage:20012;pvalue:0.0;pvalue-phred:9223372036854775807;strandbias-pvalue-corr:7.26299036104;strandbias-pvalue-uncorr:0.345856683859;strandbias-pvalue-uncorr-phred:5;type:low-freq-var
05K4441 4789 C>T 0.0180755 basecount-A:568;basecount-C:123247;basecount-G:151;basecount-T:2282;coverage:125369;pvalue:0.0;pvalue-phred:9223372036854775807;strandbias-pvalue-corr:1.87841137159;strandbias-pvalue-uncorr:0.0670861204138;strandbias-pvalue-uncorr-phred:12;type:low-freq-var
05K4441 5393 C>T 0.0101093 basecount-A:181;basecount-C:219744;basecount-G:196;basecount-T:2248;coverage:221857;pvalue:0.0;pvalue-phred:9223372036854775807;strandbias-pvalue-corr:2.59402217237;strandbias-pvalue-uncorr:0.0997700835528;strandbias-pvalue-uncorr-phred:10;type:low-freq-var
05K4441 5634 T>C 0.0186432 basecount-A:135;basecount-C:2849;basecount-G:165;basecount-T:149668;coverage:152340;pvalue:0.0;pvalue-phred:9223372036854775807;strandbias-pvalue-corr:6.49239782335;strandbias-pvalue-uncorr:0.463742701668;strandbias-pvalue-uncorr-phred:3;type:low-freq-var
05K4441 6164 T>C 0.0951296 basecount-A:80;basecount-C:9393;basecount-G:91;basecount-T:89175;coverage:98195;pvalue:0.0;pvalue-phred:9223372036854775807;strandbias-pvalue-corr:0.793474802094;strandbias-pvalue-uncorr:0.793474802094;strandbias-pvalue-uncorr-phred:1;type:low-freq-var
05K4441 6241 G>A 0.00496087 basecount-A:1342;basecount-C:193;basecount-G:268697;basecount-T:285;coverage:269871;pvalue:1.55388157762e-07;pvalue-phred:68;strandbias-pvalue-corr:6.26468885354;strandbias-pvalue-uncorr:0.391543053346;strandbias-pvalue-uncorr-phred:4;type:low-freq-var
05K4441 6341 C>T 0.0172479 basecount-A:47;basecount-C:36158;basecount-G:33;basecount-T:636;coverage:36723;pvalue:4.05738732112e-221;pvalue-phred:2204;strandbias-pvalue-corr:5.77413604625;strandbias-pvalue-uncorr:0.52492145875;strandbias-pvalue-uncorr-phred:3;type:low-freq-var
05K4441 6407 G>A 0.0150826 basecount-A:282;basecount-C:24;basecount-G:18365;basecount-T:26;coverage:18618;pvalue:9.99545779314e-30;pvalue-phred:290;strandbias-pvalue-corr:6.49941383731;strandbias-pvalue-uncorr:0.382318461018;strandbias-pvalue-uncorr-phred:4;type:low-freq-var
05K4441 6516 A>G 0.0087259 basecount-A:50301;basecount-C:80;basecount-G:444;basecount-T:58;coverage:50695;pvalue:1.14017072238e-23;pvalue-phred:229;strandbias-pvalue-corr:6.79035533422;strandbias-pvalue-uncorr:0.377241963012;strandbias-pvalue-uncorr-phred:4;type:low-freq-var
05K4441 6553 T>C 0.0105354 basecount-A:50;basecount-C:595;basecount-G:82;basecount-T:55749;coverage:56307;pvalue:9.43808360976e-243;pvalue-phred:2420;strandbias-pvalue-corr:2.53302121441;strandbias-pvalue-uncorr:0.0938156005337;strandbias-pvalue-uncorr-phred:10;type:low-freq-var
05K4441 6628 C>T 0.992768 basecount-A:511;basecount-C:2508;basecount-G:1034;basecount-T:556352;coverage:560405;pvalue-phred:NA;strandbias-pvalue-corr:1.10503859353;strandbias-pvalue-uncorr:0.0334860179857;strandbias-pvalue-uncorr-phred:15;type:consensus-var
05K4441 7517 C>T 0.0271977 basecount-A:195;basecount-C:185212;basecount-G:192;basecount-T:5189;coverage:190091;pvalue:0.0;pvalue-phred:9223372036854775807;strandbias-pvalue-corr:4.50942452857;strandbias-pvalue-uncorr:0.180376981143;strandbias-pvalue-uncorr-phred:7;type:low-freq-var
05K4441 7990 A>G 0.0049437 basecount-A:186017;basecount-C:205;basecount-G:926;basecount-T:161;coverage:186772;pvalue:8.97217475826e-17;pvalue-phred:160;strandbias-pvalue-corr:0.594753124968;strandbias-pvalue-uncorr:0.594753124968;strandbias-pvalue-uncorr-phred:2;type:low-freq-var
05K4441 8183 C>G 0.993888 basecount-A:158;basecount-C:669;basecount-G:157411;basecount-T:141;coverage:158379;pvalue-phred:NA;strandbias-pvalue-corr:0.589918043137;strandbias-pvalue-uncorr:0.0173505306805;strandbias-pvalue-uncorr-phred:18;type:consensus-var
05K4441 8227 T>C 0.336946 basecount-A:125;basecount-C:50681;basecount-G:143;basecount-T:99464;coverage:147991;pvalue:0.0;pvalue-phred:9223372036854775807;strandbias-pvalue-corr:0.977615517947;strandbias-pvalue-uncorr:0.977615517947;strandbias-pvalue-uncorr-phred:0;type:low-freq-var
05K4441 8233 T>C 0.00453217 basecount-A:142;basecount-C:690;basecount-G:141;basecount-T:151272;coverage:151854;pvalue:9.87275976806e-25;pvalue-phred:240;strandbias-pvalue-corr:0.792380096929;strandbias-pvalue-uncorr:0.792380096929;strandbias-pvalue-uncorr-phred:1;type:low-freq-var
05K4441 8718 G>A 0.0132014 basecount-A:6705;basecount-C:788;basecount-G:498819;basecount-T:1587;coverage:505903;pvalue:0.0;pvalue-phred:9223372036854775807;strandbias-pvalue-corr:0.593054172365;strandbias-pvalue-uncorr:0.593054172365;strandbias-pvalue-uncorr-phred:2;type:low-freq-var
05K4441 9596 A>G 0.00935765 basecount-A:190758;basecount-C:347;basecount-G:1807;basecount-T:192;coverage:192411;pvalue:0.0;pvalue-phred:9223372036854775807;strandbias-pvalue-corr:0.701557302865;strandbias-pvalue-uncorr:0.701557302865;strandbias-pvalue-uncorr-phred:2;type:low-freq-var
05K4441 9868 C>T 0.521291 basecount-A:671;basecount-C:116611;basecount-G:354;basecount-T:128100;coverage:245736;pvalue-phred:NA;strandbias-pvalue-corr:7.06825183601;strandbias-pvalue-uncorr:0.321284174364;strandbias-pvalue-uncorr-phred:5;type:consensus-var
05K4441 9986 A>G 0.00807632 basecount-A:227087;basecount-C:401;basecount-G:1854;basecount-T:218;coverage:228741;pvalue:0.0;pvalue-phred:9223372036854775807;strandbias-pvalue-corr:1.46446599873;strandbias-pvalue-uncorr:0.0504988275423;strandbias-pvalue-uncorr-phred:13;type:low-freq-var
05K4441 9994 C>G 0.00502325 basecount-A:276;basecount-C:239556;basecount-G:1212;basecount-T:234;coverage:240711;pvalue:1.87478827046e-115;pvalue-phred:1147;strandbias-pvalue-corr:6.74718003876;strandbias-pvalue-uncorr:0.449812002584;strandbias-pvalue-uncorr-phred:3;type:low-freq-var
05K4441 9998 C>T 0.00412871 basecount-A:522;basecount-C:243274;basecount-G:305;basecount-T:1012;coverage:244643;pvalue:6.62146535885e-107;pvalue-phred:1062;strandbias-pvalue-corr:0.918622994746;strandbias-pvalue-uncorr:0.918622994746;strandbias-pvalue-uncorr-phred:0;type:low-freq-var
05K4441 10210 A>G 0.991596 basecount-A:868;basecount-C:207;basecount-G:178294;basecount-T:436;coverage:179805;pvalue-phred:NA;strandbias-pvalue-corr:4.34143585987;strandbias-pvalue-uncorr:0.180893160828;strandbias-pvalue-uncorr-phred:7;type:consensus-var
