# Supplementary material for: Analysis of Dengue Virus Genetic Diversity during Human and Mosquito Infection Reveals Genetic Constraints
Source: PLoS Negl Trop Dis. 2015 Sep 1;9(9):e0004044. doi: 10.1371/journal.pntd.0004044 (PMC4556638; doi:10.1371/journal.pntd.0004044)
Supplement: S6 File — The LoFreq output.snp files for each sample in our data set are in the folder “SNP Files”. The read coverage graphs for each sample are in the folder “Coverage Plots”. (ZIP) [file pntd.0004044.s006.zip › S6_File/SNP Files/05K4441DK2-Aeg-ACTTGA_read1_bwa-uniq-dups-marked_lofreq-final.snp]

05K4441 719 T>C 0.996052 basecount-A:232;basecount-C:175071;basecount-G:225;basecount-T:237;coverage:175765;pvalue-phred:NA;strandbias-pvalue-corr:1.07465963821;strandbias-pvalue-uncorr:0.0537329819106;strandbias-pvalue-uncorr-phred:13;type:consensus-var
05K4441 932 G>A 0.00389195 basecount-A:676;basecount-C:167;basecount-G:172667;basecount-T:182;coverage:173280;pvalue:1.67988412687e-47;pvalue-phred:468;strandbias-pvalue-corr:4.79625295061;strandbias-pvalue-uncorr:0.368942534662;strandbias-pvalue-uncorr-phred:4;type:low-freq-var
05K4441 1691 T>C 0.00518341 basecount-A:86;basecount-C:559;basecount-G:152;basecount-T:107047;coverage:107543;pvalue:4.66430463486e-24;pvalue-phred:233;strandbias-pvalue-corr:0.779257522852;strandbias-pvalue-uncorr:0.779257522852;strandbias-pvalue-uncorr-phred:1;type:low-freq-var
05K4441 2092 T>C 0.00514668 basecount-A:28;basecount-C:50;basecount-G:43;basecount-T:9594;coverage:9643;pvalue:1.4784358199e-08;pvalue-phred:78;strandbias-pvalue-corr:1.0;strandbias-pvalue-uncorr:1.0;strandbias-pvalue-uncorr-phred:0;type:low-freq-var
05K4441 2272 T>C 0.997064 basecount-A:249;basecount-C:335912;basecount-G:214;basecount-T:526;coverage:336901;pvalue-phred:NA;strandbias-pvalue-corr:0.239564538512;strandbias-pvalue-uncorr:0.0108892972051;strandbias-pvalue-uncorr-phred:20;type:consensus-var
05K4441 2689 A>G 0.00956334 basecount-A:161451;basecount-C:191;basecount-G:1562;basecount-T:128;coverage:162879;pvalue:0.0;pvalue-phred:9223372036854775807;strandbias-pvalue-corr:0.550408012423;strandbias-pvalue-uncorr:0.550408012423;strandbias-pvalue-uncorr-phred:3;type:low-freq-var
05K4441 2719 G>A 0.0123997 basecount-A:1858;basecount-C:156;basecount-G:147628;basecount-T:200;coverage:149265;pvalue:0.0;pvalue-phred:9223372036854775807;strandbias-pvalue-corr:4.58004758736;strandbias-pvalue-uncorr:0.458004758736;strandbias-pvalue-uncorr-phred:3;type:low-freq-var
05K4441 3491 G>A 0.00497399 basecount-A:940;basecount-C:201;basecount-G:187606;basecount-T:236;coverage:188503;pvalue:1.38247870155e-44;pvalue-phred:439;strandbias-pvalue-corr:0.613980677874;strandbias-pvalue-uncorr:0.613980677874;strandbias-pvalue-uncorr-phred:2;type:low-freq-var
05K4441 4846 A>G 0.99486 basecount-A:241;basecount-C:161;basecount-G:101814;basecount-T:124;coverage:102340;pvalue-phred:NA;strandbias-pvalue-corr:0.4143547314;strandbias-pvalue-uncorr:0.0197311776857;strandbias-pvalue-uncorr-phred:17;type:consensus-var
05K4441 5031 C>T 0.00534638 basecount-A:141;basecount-C:91497;basecount-G:81;basecount-T:493;coverage:91936;pvalue:3.33468732972e-21;pvalue-phred:205;strandbias-pvalue-corr:0.69019578755;strandbias-pvalue-uncorr:0.69019578755;strandbias-pvalue-uncorr-phred:2;type:low-freq-var
05K4441 5166 A>G 0.00663827 basecount-A:119217;basecount-C:125;basecount-G:798;basecount-T:72;coverage:119917;pvalue:8.77443107739e-100;pvalue-phred:991;strandbias-pvalue-corr:4.99320493;strandbias-pvalue-uncorr:0.453927720909;strandbias-pvalue-uncorr-phred:3;type:low-freq-var
05K4441 5200 T>C 0.00892152 basecount-A:103;basecount-C:1254;basecount-G:164;basecount-T:139038;coverage:140202;pvalue:7.54544963201e-284;pvalue-phred:2831;strandbias-pvalue-corr:4.93976506244;strandbias-pvalue-uncorr:0.411647088537;strandbias-pvalue-uncorr-phred:4;type:low-freq-var
05K4441 5663 C>A 0.00744961 basecount-A:927;basecount-C:123279;basecount-G:124;basecount-T:106;coverage:124125;pvalue:8.03811833933e-224;pvalue-phred:2231;strandbias-pvalue-corr:0.495909292968;strandbias-pvalue-uncorr:0.495909292968;strandbias-pvalue-uncorr-phred:3;type:low-freq-var
05K4441 5878 C>T 0.995867 basecount-A:101;basecount-C:192;basecount-G:128;basecount-T:101447;coverage:101868;pvalue-phred:NA;strandbias-pvalue-corr:0.0693619247471;strandbias-pvalue-uncorr:0.00301573585857;strandbias-pvalue-uncorr-phred:25;type:consensus-var
05K4441 6364 A>C 0.994856 basecount-A:31;basecount-C:12572;basecount-G:21;basecount-T:13;coverage:12637;pvalue-phred:NA;strandbias-pvalue-corr:2.9282393086;strandbias-pvalue-uncorr:0.195215953907;strandbias-pvalue-uncorr-phred:7;type:consensus-var
05K4441 7196 C>T 0.0363466 basecount-A:164;basecount-C:102420;basecount-G:127;basecount-T:3874;coverage:106036;pvalue:0.0;pvalue-phred:9223372036854775807;strandbias-pvalue-corr:2.37930769856;strandbias-pvalue-uncorr:0.139959276386;strandbias-pvalue-uncorr-phred:9;type:low-freq-var
05K4441 7537 C>T 0.994883 basecount-A:80;basecount-C:169;basecount-G:137;basecount-T:75052;coverage:75438;pvalue-phred:NA;strandbias-pvalue-corr:0.817136919032;strandbias-pvalue-uncorr:0.817136919032;strandbias-pvalue-uncorr-phred:1;type:consensus-var
05K4441 7706 C>T 0.994225 basecount-A:142;basecount-C:178;basecount-G:210;basecount-T:91248;coverage:91778;pvalue-phred:NA;strandbias-pvalue-corr:1.93543439686;strandbias-pvalue-uncorr:0.107524133159;strandbias-pvalue-uncorr-phred:10;type:consensus-var
05K4441 8130 T>A 0.00278986 basecount-A:229;basecount-C:109;basecount-G:76;basecount-T:81669;coverage:81879;pvalue:3.83850488844e-08;pvalue-phred:74;strandbias-pvalue-corr:0.816520249954;strandbias-pvalue-uncorr:0.816520249954;strandbias-pvalue-uncorr-phred:1;type:low-freq-var
05K4441 8695 G>A 0.0457104 basecount-A:11475;basecount-C:320;basecount-G:238907;basecount-T:335;coverage:249769;pvalue:0.0;pvalue-phred:9223372036854775807;strandbias-pvalue-corr:2.52781494922;strandbias-pvalue-uncorr:0.157988434326;strandbias-pvalue-uncorr-phred:8;type:low-freq-var
05K4441 8839 A>G 0.00437283 basecount-A:79304;basecount-C:101;basecount-G:349;basecount-T:57;coverage:79610;pvalue:6.02209613486e-23;pvalue-phred:222;strandbias-pvalue-corr:1.29690086561;strandbias-pvalue-uncorr:0.0682579402953;strandbias-pvalue-uncorr-phred:12;type:low-freq-var
05K4441 9998 C>T 0.017735 basecount-A:168;basecount-C:147553;basecount-G:103;basecount-T:2669;coverage:150167;pvalue:0.0;pvalue-phred:9223372036854775807;strandbias-pvalue-corr:3.96794073992;strandbias-pvalue-uncorr:0.283424338566;strandbias-pvalue-uncorr-phred:5;type:low-freq-var
