# Supplementary material for: Analysis of Dengue Virus Genetic Diversity during Human and Mosquito Infection Reveals Genetic Constraints
Source: PLoS Negl Trop Dis. 2015 Sep 1;9(9):e0004044. doi: 10.1371/journal.pntd.0004044 (PMC4556638; doi:10.1371/journal.pntd.0004044)
Supplement: S6 File — The LoFreq output.snp files for each sample in our data set are in the folder “SNP Files”. The read coverage graphs for each sample are in the folder “Coverage Plots”. (ZIP) [file pntd.0004044.s006.zip › S6_File/SNP Files/05K4441DK2-Albo-CAGATC_read1_bwa-uniq-dups-marked_lofreq-final.snp]

05K4441 604 C>T 0.00452743 basecount-A:294;basecount-C:171031;basecount-G:178;basecount-T:780;coverage:171740;pvalue:1.38189939536e-16;pvalue-phred:159;strandbias-pvalue-corr:0.690622591673;strandbias-pvalue-uncorr:0.690622591673;strandbias-pvalue-uncorr-phred:2;type:low-freq-var
05K4441 719 T>C 0.995987 basecount-A:228;basecount-C:161084;basecount-G:203;basecount-T:218;coverage:161733;pvalue-phred:NA;strandbias-pvalue-corr:2.80929401541;strandbias-pvalue-uncorr:0.216099539647;strandbias-pvalue-uncorr-phred:7;type:consensus-var
05K4441 848 C>T 0.0294819 basecount-A:275;basecount-C:137431;basecount-G:192;basecount-T:4189;coverage:139728;pvalue:1.16434659192e-24;pvalue-phred:239;strandbias-pvalue-corr:0.780820287077;strandbias-pvalue-uncorr:0.780820287077;strandbias-pvalue-uncorr-phred:1;type:low-freq-var
05K4441 880 C>T 0.00704982 basecount-A:230;basecount-C:150290;basecount-G:187;basecount-T:1070;coverage:151284;pvalue:4.31868013119e-139;pvalue-phred:1384;strandbias-pvalue-corr:2.78648604266;strandbias-pvalue-uncorr:0.232207170222;strandbias-pvalue-uncorr-phred:6;type:low-freq-var
05K4441 1495 T>C 0.0116353 basecount-A:80;basecount-C:1189;basecount-G:124;basecount-T:100796;coverage:101887;pvalue:7.95720933878e-301;pvalue-phred:3001;strandbias-pvalue-corr:1.0;strandbias-pvalue-uncorr:1.0;strandbias-pvalue-uncorr-phred:0;type:low-freq-var
05K4441 2272 T>C 0.996034 basecount-A:191;basecount-C:245085;basecount-G:168;basecount-T:617;coverage:246061;pvalue-phred:NA;strandbias-pvalue-corr:1.46363530867;strandbias-pvalue-uncorr:0.0975756872446;strandbias-pvalue-uncorr-phred:10;type:consensus-var
05K4441 2377 A>G 0.0168362 basecount-A:138946;basecount-C:338;basecount-G:2388;basecount-T:165;coverage:141088;pvalue:0.0;pvalue-phred:9223372036854775807;strandbias-pvalue-corr:1.0;strandbias-pvalue-uncorr:1.0;strandbias-pvalue-uncorr-phred:0;type:low-freq-var
05K4441 2719 G>A 0.0148212 basecount-A:2186;basecount-C:149;basecount-G:144947;basecount-T:209;coverage:146892;pvalue:0.0;pvalue-phred:9223372036854775807;strandbias-pvalue-corr:0.528907566622;strandbias-pvalue-uncorr:0.528907566622;strandbias-pvalue-uncorr-phred:3;type:low-freq-var
05K4441 3388 C>T 0.00540117 basecount-A:141;basecount-C:172443;basecount-G:144;basecount-T:938;coverage:173345;pvalue:5.62711932016e-231;pvalue-phred:2302;strandbias-pvalue-corr:0.916030709687;strandbias-pvalue-uncorr:0.916030709687;strandbias-pvalue-uncorr-phred:0;type:low-freq-var
05K4441 3793 T>C 0.003557 basecount-A:98;basecount-C:450;basecount-G:134;basecount-T:125829;coverage:126201;pvalue:1.78213287661e-46;pvalue-phred:457;strandbias-pvalue-corr:0.824199594419;strandbias-pvalue-uncorr:0.824199594419;strandbias-pvalue-uncorr-phred:1;type:low-freq-var
05K4441 4846 A>G 0.994157 basecount-A:344;basecount-C:113;basecount-G:97835;basecount-T:118;coverage:98410;pvalue-phred:NA;strandbias-pvalue-corr:2.23762359428;strandbias-pvalue-uncorr:0.159830256734;strandbias-pvalue-uncorr-phred:8;type:consensus-var
05K4441 5209 C>T 0.00345081 basecount-A:147;basecount-C:125646;basecount-G:118;basecount-T:436;coverage:126052;pvalue:2.99411769565e-23;pvalue-phred:225;strandbias-pvalue-corr:0.593111903062;strandbias-pvalue-uncorr:0.0329506612812;strandbias-pvalue-uncorr-phred:15;type:low-freq-var
05K4441 5663 C>A 0.00827788 basecount-A:979;basecount-C:117077;basecount-G:100;basecount-T:111;coverage:117999;pvalue:0.0;pvalue-phred:9223372036854775807;strandbias-pvalue-corr:3.35635892863;strandbias-pvalue-uncorr:0.305123538966;strandbias-pvalue-uncorr-phred:5;type:low-freq-var
05K4441 6093 G>T 0.0330878 basecount-A:345;basecount-C:116;basecount-G:99948;basecount-T:3436;coverage:103124;pvalue:0.0;pvalue-phred:9223372036854775807;strandbias-pvalue-corr:1.19432961376;strandbias-pvalue-uncorr:0.0702546831625;strandbias-pvalue-uncorr-phred:12;type:low-freq-var
05K4441 6364 A>C 0.991962 basecount-A:128;basecount-C:29618;basecount-G:68;basecount-T:44;coverage:29858;pvalue-phred:NA;strandbias-pvalue-corr:1.55490734352;strandbias-pvalue-uncorr:0.0971817089702;strandbias-pvalue-uncorr-phred:10;type:consensus-var
05K4441 7537 C>T 0.994627 basecount-A:96;basecount-C:222;basecount-G:195;basecount-T:94966;coverage:95479;pvalue-phred:NA;strandbias-pvalue-corr:3.13735684349;strandbias-pvalue-uncorr:0.313735684349;strandbias-pvalue-uncorr-phred:5;type:consensus-var
05K4441 7706 C>T 0.994692 basecount-A:157;basecount-C:209;basecount-G:268;basecount-T:118798;coverage:119432;pvalue-phred:NA;strandbias-pvalue-corr:0.483091707531;strandbias-pvalue-uncorr:0.483091707531;strandbias-pvalue-uncorr-phred:3;type:consensus-var
