# Supplementary material for: Analysis of Dengue Virus Genetic Diversity during Human and Mosquito Infection Reveals Genetic Constraints
Source: PLoS Negl Trop Dis. 2015 Sep 1;9(9):e0004044. doi: 10.1371/journal.pntd.0004044 (PMC4556638; doi:10.1371/journal.pntd.0004044)
Supplement: S6 File — The LoFreq output.snp files for each sample in our data set are in the folder “SNP Files”. The read coverage graphs for each sample are in the folder “Coverage Plots”. (ZIP) [file pntd.0004044.s006.zip › S6_File/SNP Files/05K4441DK2-Serum-GCCAAT_read1_bwa-uniq-dups-marked_lofreq-final.snp]

05K4441 544 T>C 0.00271045 basecount-A:232;basecount-C:786;basecount-G:363;basecount-T:288608;coverage:289266;pvalue:2.42597659261e-14;pvalue-phred:136;strandbias-pvalue-corr:1.08797812102;strandbias-pvalue-uncorr:0.0473033965663;strandbias-pvalue-uncorr-phred:13;type:low-freq-var
05K4441 719 T>C 0.99411 basecount-A:418;basecount-C:284719;basecount-G:367;basecount-T:902;coverage:286406;pvalue-phred:NA;strandbias-pvalue-corr:0.682072794436;strandbias-pvalue-uncorr:0.682072794436;strandbias-pvalue-uncorr-phred:2;type:consensus-var
05K4441 1091 C>A 0.104237 basecount-A:33787;basecount-C:289627;basecount-G:366;basecount-T:356;coverage:320732;pvalue:0.0;pvalue-phred:9223372036854775807;strandbias-pvalue-corr:0.713834818668;strandbias-pvalue-uncorr:0.0297431174445;strandbias-pvalue-uncorr-phred:15;type:low-freq-var
05K4441 1462 C>T 0.0234913 basecount-A:229;basecount-C:145210;basecount-G:177;basecount-T:3503;coverage:148553;pvalue:0.0;pvalue-phred:9223372036854775807;strandbias-pvalue-corr:0.55946543733;strandbias-pvalue-uncorr:0.55946543733;strandbias-pvalue-uncorr-phred:3;type:low-freq-var
05K4441 2038 G>A 0.00741453 basecount-A:131;basecount-C:6;basecount-G:17514;basecount-T:17;coverage:17643;pvalue:6.40099813709e-43;pvalue-phred:422;strandbias-pvalue-corr:5.77312810226;strandbias-pvalue-uncorr:0.360820506391;strandbias-pvalue-uncorr-phred:4;type:low-freq-var
05K4441 2092 T>C 0.00511378 basecount-A:48;basecount-C:60;basecount-G:66;basecount-T:11559;coverage:11629;pvalue:4.60945244973e-07;pvalue-phred:63;strandbias-pvalue-corr:5.31710597318;strandbias-pvalue-uncorr:0.409008151783;strandbias-pvalue-uncorr-phred:4;type:low-freq-var
05K4441 2719 G>A 0.0222158 basecount-A:3995;basecount-C:178;basecount-G:175443;basecount-T:211;coverage:179070;pvalue:0.0;pvalue-phred:9223372036854775807;strandbias-pvalue-corr:0.552151210542;strandbias-pvalue-uncorr:0.552151210542;strandbias-pvalue-uncorr-phred:3;type:low-freq-var
05K4441 3077 G>A 0.00688575 basecount-A:1222;basecount-C:162;basecount-G:175920;basecount-T:164;coverage:176823;pvalue:3.04552752259e-15;pvalue-phred:145;strandbias-pvalue-corr:4.29724507813;strandbias-pvalue-uncorr:0.226170793586;strandbias-pvalue-uncorr-phred:6;type:low-freq-var
05K4441 3213 C>T 0.00502189 basecount-A:260;basecount-C:219012;basecount-G:254;basecount-T:1108;coverage:219999;pvalue:7.86619288435e-27;pvalue-phred:261;strandbias-pvalue-corr:5.31513408169;strandbias-pvalue-uncorr:0.442927840141;strandbias-pvalue-uncorr-phred:4;type:low-freq-var
05K4441 3503 C>T 0.0647756 basecount-A:318;basecount-C:208467;basecount-G:247;basecount-T:14478;coverage:221988;pvalue:0.0;pvalue-phred:9223372036854775807;strandbias-pvalue-corr:5.51885248795;strandbias-pvalue-uncorr:0.367923499197;strandbias-pvalue-uncorr-phred:4;type:low-freq-var
05K4441 3526 A>G 0.00384873 basecount-A:219359;basecount-C:226;basecount-G:849;basecount-T:158;coverage:220077;pvalue:1.54939344691e-102;pvalue-phred:1018;strandbias-pvalue-corr:5.61831746508;strandbias-pvalue-uncorr:0.401308390363;strandbias-pvalue-uncorr-phred:4;type:low-freq-var
05K4441 3997 T>C 0.0114697 basecount-A:275;basecount-C:3387;basecount-G:433;basecount-T:291205;coverage:294367;pvalue:0.0;pvalue-phred:9223372036854775807;strandbias-pvalue-corr:0.355997945862;strandbias-pvalue-uncorr:0.013185109106;strandbias-pvalue-uncorr-phred:19;type:low-freq-var
05K4441 4181 C>T 0.995647 basecount-A:9;basecount-C:47;basecount-G:14;basecount-T:16012;coverage:16082;pvalue-phred:NA;strandbias-pvalue-corr:0.760174332669;strandbias-pvalue-uncorr:0.760174332669;strandbias-pvalue-uncorr-phred:1;type:consensus-var
05K4441 4382 A>C 0.00343833 basecount-A:139754;basecount-C:483;basecount-G:110;basecount-T:128;coverage:140193;pvalue:6.46015521567e-35;pvalue-phred:342;strandbias-pvalue-corr:1.0;strandbias-pvalue-uncorr:1.0;strandbias-pvalue-uncorr-phred:0;type:low-freq-var
05K4441 4450 A>C 0.00901091 basecount-A:266427;basecount-C:2428;basecount-G:357;basecount-T:239;coverage:268774;pvalue:0.0;pvalue-phred:9223372036854775807;strandbias-pvalue-corr:0.561764010032;strandbias-pvalue-uncorr:0.0224705604013;strandbias-pvalue-uncorr-phred:16;type:low-freq-var
05K4441 5566 T>C 0.016507 basecount-A:77;basecount-C:2274;basecount-G:110;basecount-T:135299;coverage:137398;pvalue:0.0;pvalue-phred:9223372036854775807;strandbias-pvalue-corr:1.25096335909;strandbias-pvalue-uncorr:0.0568619708679;strandbias-pvalue-uncorr-phred:12;type:low-freq-var
05K4441 5958 T>C 0.00590557 basecount-A:116;basecount-C:787;basecount-G:136;basecount-T:132225;coverage:132914;pvalue:7.52088129246e-134;pvalue-phred:1331;strandbias-pvalue-corr:0.409139918928;strandbias-pvalue-uncorr:0.015736150728;strandbias-pvalue-uncorr-phred:18;type:low-freq-var
05K4441 6283 A>G 0.0100324 basecount-A:155055;basecount-C:154;basecount-G:1574;basecount-T:108;coverage:156338;pvalue:8.54650465939e-62;pvalue-phred:611;strandbias-pvalue-corr:2.94543048675;strandbias-pvalue-uncorr:0.140258594607;strandbias-pvalue-uncorr-phred:9;type:low-freq-var
05K4441 6340 C>T 0.0162082 basecount-A:51;basecount-C:25782;basecount-G:24;basecount-T:426;coverage:26140;pvalue:1.81548463557e-51;pvalue-phred:507;strandbias-pvalue-corr:0.212522017337;strandbias-pvalue-uncorr:0.00759007204775;strandbias-pvalue-uncorr-phred:21;type:low-freq-var
05K4441 6782 T>C 0.00469746 basecount-A:166;basecount-C:958;basecount-G:266;basecount-T:202550;coverage:203401;pvalue:4.49221562559e-11;pvalue-phred:103;strandbias-pvalue-corr:3.13106883654;strandbias-pvalue-uncorr:0.156553441827;strandbias-pvalue-uncorr-phred:8;type:low-freq-var
05K4441 7017 T>C 0.0121099 basecount-A:250;basecount-C:3266;basecount-G:295;basecount-T:265885;coverage:268870;pvalue:0.0;pvalue-phred:9223372036854775807;strandbias-pvalue-corr:5.09560223401;strandbias-pvalue-uncorr:0.463236566728;strandbias-pvalue-uncorr-phred:3;type:low-freq-var
05K4441 7096 A>G 0.0331192 basecount-A:247558;basecount-C:350;basecount-G:8501;basecount-T:270;coverage:255323;pvalue:0.0;pvalue-phred:9223372036854775807;strandbias-pvalue-corr:4.59336060384;strandbias-pvalue-uncorr:0.270197682579;strandbias-pvalue-uncorr-phred:6;type:low-freq-var
05K4441 7499 A>G 0.0269785 basecount-A:155239;basecount-C:194;basecount-G:4313;basecount-T:122;coverage:159252;pvalue:0.0;pvalue-phred:9223372036854775807;strandbias-pvalue-corr:4.22612037283;strandbias-pvalue-uncorr:0.234784465157;strandbias-pvalue-uncorr-phred:6;type:low-freq-var
05K4441 8071 G>A 0.994312 basecount-A:141770;basecount-C:211;basecount-G:486;basecount-T:114;coverage:142581;pvalue-phred:NA;strandbias-pvalue-corr:0.0831033508859;strandbias-pvalue-uncorr:0.00286563278917;strandbias-pvalue-uncorr-phred:25;type:consensus-var
05K4441 8789 G>A 0.020428 basecount-A:5246;basecount-C:457;basecount-G:250765;basecount-T:336;coverage:255678;pvalue:0.0;pvalue-phred:9223372036854775807;strandbias-pvalue-corr:0.950064758837;strandbias-pvalue-uncorr:0.950064758837;strandbias-pvalue-uncorr-phred:0;type:low-freq-var
05K4441 9491 G>A 0.00766182 basecount-A:1065;basecount-C:123;basecount-G:137657;basecount-T:156;coverage:138577;pvalue:3.26291778741e-138;pvalue-phred:1375;strandbias-pvalue-corr:0.972219257358;strandbias-pvalue-uncorr:0.972219257358;strandbias-pvalue-uncorr-phred:0;type:low-freq-var
05K4441 9664 A>G 0.00414876 basecount-A:192686;basecount-C:166;basecount-G:804;basecount-T:137;coverage:193346;pvalue:9.70136371358e-51;pvalue-phred:500;strandbias-pvalue-corr:0.896360154154;strandbias-pvalue-uncorr:0.896360154154;strandbias-pvalue-uncorr-phred:0;type:low-freq-var
05K4441 9886 G>A 0.126759 basecount-A:30551;basecount-C:325;basecount-G:209703;basecount-T:437;coverage:237600;pvalue:0.0;pvalue-phred:9223372036854775807;strandbias-pvalue-corr:0.877651535603;strandbias-pvalue-uncorr:0.877651535603;strandbias-pvalue-uncorr-phred:1;type:low-freq-var
05K4441 9998 C>T 0.00903016 basecount-A:214;basecount-C:236861;basecount-G:183;basecount-T:2162;coverage:238927;pvalue:0.0;pvalue-phred:9223372036854775807;strandbias-pvalue-corr:0.945663862946;strandbias-pvalue-uncorr:0.945663862946;strandbias-pvalue-uncorr-phred:0;type:low-freq-var
