# Supplementary material for: Analysis of Dengue Virus Genetic Diversity during Human and Mosquito Infection Reveals Genetic Constraints
Source: PLoS Negl Trop Dis. 2015 Sep 1;9(9):e0004044. doi: 10.1371/journal.pntd.0004044 (PMC4556638; doi:10.1371/journal.pntd.0004044)
Supplement: S6 File — The LoFreq output.snp files for each sample in our data set are in the folder “SNP Files”. The read coverage graphs for each sample are in the folder “Coverage Plots”. (ZIP) [file pntd.0004044.s006.zip › S6_File/SNP Files/05K4468DK1-Aeg-GGCTAC_read1_bwa-uniq-dups-marked_lofreq-final.snp]

05K4468 1757 A>C 0.018272 basecount-A:163459;basecount-C:3049;basecount-G:187;basecount-T:172;coverage:166182;pvalue:0.0;pvalue-phred:9223372036854775807;strandbias-pvalue-corr:0.119708158299;strandbias-pvalue-uncorr:0.0133009064777;strandbias-pvalue-uncorr-phred:19;type:low-freq-var
05K4468 2719 G>A 0.147157 basecount-A:23157;basecount-C:176;basecount-G:133851;basecount-T:179;coverage:155848;pvalue:0.0;pvalue-phred:9223372036854775807;strandbias-pvalue-corr:0.205970781028;strandbias-pvalue-uncorr:0.0257463476285;strandbias-pvalue-uncorr-phred:16;type:low-freq-var
05K4468 2730 T>C 0.0196023 basecount-A:231;basecount-C:3257;basecount-G:227;basecount-T:162439;coverage:165511;pvalue:0.0;pvalue-phred:9223372036854775807;strandbias-pvalue-corr:0.386256087534;strandbias-pvalue-uncorr:0.386256087534;strandbias-pvalue-uncorr-phred:4;type:low-freq-var
05K4468 2818 T>C 0.0806119 basecount-A:182;basecount-C:15571;basecount-G:244;basecount-T:177163;coverage:191518;pvalue:0.0;pvalue-phred:9223372036854775807;strandbias-pvalue-corr:0.594977257343;strandbias-pvalue-uncorr:0.0991628762239;strandbias-pvalue-uncorr-phred:10;type:low-freq-var
05K4468 5743 A>G 0.00643831 basecount-A:153396;basecount-C:171;basecount-G:996;basecount-T:136;coverage:154225;pvalue:4.2458750446e-61;pvalue-phred:604;strandbias-pvalue-corr:0.361134709284;strandbias-pvalue-uncorr:0.361134709284;strandbias-pvalue-uncorr-phred:4;type:low-freq-var
05K4468 6628 T>C 0.997159 basecount-A:451;basecount-C:462533;basecount-G:354;basecount-T:513;coverage:463851;pvalue-phred:NA;strandbias-pvalue-corr:0.307329302647;strandbias-pvalue-uncorr:0.307329302647;strandbias-pvalue-uncorr-phred:5;type:consensus-var
05K4468 7360 C>T 0.0717091 basecount-A:278;basecount-C:156062;basecount-G:129;basecount-T:12087;coverage:167265;pvalue:0.0;pvalue-phred:9223372036854775807;strandbias-pvalue-corr:0.483898558126;strandbias-pvalue-uncorr:0.483898558126;strandbias-pvalue-uncorr-phred:3;type:low-freq-var
05K4468 8183 G>C 0.996836 basecount-A:199;basecount-C:138625;basecount-G:148;basecount-T:93;coverage:139065;pvalue-phred:NA;strandbias-pvalue-corr:0.335902252239;strandbias-pvalue-uncorr:0.0479860360341;strandbias-pvalue-uncorr-phred:13;type:consensus-var
