# Supplementary material for: Analysis of Dengue Virus Genetic Diversity during Human and Mosquito Infection Reveals Genetic Constraints
Source: PLoS Negl Trop Dis. 2015 Sep 1;9(9):e0004044. doi: 10.1371/journal.pntd.0004044 (PMC4556638; doi:10.1371/journal.pntd.0004044)
Supplement: S6 File — The LoFreq output.snp files for each sample in our data set are in the folder “SNP Files”. The read coverage graphs for each sample are in the folder “Coverage Plots”. (ZIP) [file pntd.0004044.s006.zip › S6_File/SNP Files/05K4468DK1-Albo-TAGCTT_read1_bwa-uniq-dups-marked_lofreq-final.snp]

05K4468 4 T>G 0.859649 basecount-A:0;basecount-C:4;basecount-G:98;basecount-T:12;coverage:114;pvalue-phred:NA;strandbias-pvalue-corr:1.0;strandbias-pvalue-uncorr:1.0;strandbias-pvalue-uncorr-phred:0;type:consensus-var
05K4468 877 C>T 0.00597187 basecount-A:136;basecount-C:66863;basecount-G:81;basecount-T:403;coverage:67256;pvalue:1.07678733803e-57;pvalue-phred:570;strandbias-pvalue-corr:10.0430662854;strandbias-pvalue-uncorr:0.590768605023;strandbias-pvalue-uncorr-phred:2;type:low-freq-var
05K4468 905 T>C 0.00306493 basecount-A:54;basecount-C:210;basecount-G:63;basecount-T:68190;coverage:68381;pvalue:1.30935510441e-22;pvalue-phred:219;strandbias-pvalue-corr:0.753362098881;strandbias-pvalue-uncorr:0.0215246313966;strandbias-pvalue-uncorr-phred:17;type:low-freq-var
05K4468 1219 G>A 0.00650653 basecount-A:305;basecount-C:63;basecount-G:46461;basecount-T:47;coverage:46719;pvalue:3.0690199627e-07;pvalue-phred:65;strandbias-pvalue-corr:0.159258748878;strandbias-pvalue-uncorr:0.00442385413551;strandbias-pvalue-uncorr-phred:24;type:low-freq-var
05K4468 1477 T>C 0.00562228 basecount-A:39;basecount-C:220;basecount-G:41;basecount-T:38830;coverage:39041;pvalue:1.63359122309e-56;pvalue-phred:558;strandbias-pvalue-corr:10.1297455539;strandbias-pvalue-uncorr:0.562763641886;strandbias-pvalue-uncorr-phred:2;type:low-freq-var
05K4468 1786 A>G 0.01002 basecount-A:37964;basecount-C:41;basecount-G:385;basecount-T:33;coverage:38329;pvalue:6.13524979439e-179;pvalue-phred:1782;strandbias-pvalue-corr:4.98971374308;strandbias-pvalue-uncorr:0.22680517014;strandbias-pvalue-uncorr-phred:6;type:low-freq-var
05K4468 2164 A>G 0.00587774 basecount-A:7592;basecount-C:9;basecount-G:45;basecount-T:10;coverage:7630;pvalue:7.12106065527e-07;pvalue-phred:61;strandbias-pvalue-corr:7.6949419671;strandbias-pvalue-uncorr:0.384747098355;strandbias-pvalue-uncorr-phred:4;type:low-freq-var
05K4468 2272 T>C 0.996722 basecount-A:83;basecount-C:95158;basecount-G:53;basecount-T:177;coverage:95471;pvalue-phred:NA;strandbias-pvalue-corr:0.760903980959;strandbias-pvalue-uncorr:0.760903980959;strandbias-pvalue-uncorr-phred:1;type:consensus-var
05K4468 2374 T>A 0.00886041 basecount-A:390;basecount-C:53;basecount-G:53;basecount-T:43520;coverage:43895;pvalue:1.73429100673e-99;pvalue-phred:988;strandbias-pvalue-corr:4.96723272354;strandbias-pvalue-uncorr:0.236534891597;strandbias-pvalue-uncorr-phred:6;type:low-freq-var
05K4468 2719 G>A 0.0149287 basecount-A:740;basecount-C:43;basecount-G:48728;basecount-T:58;coverage:49382;pvalue:1.31586393781e-205;pvalue-phred:2049;strandbias-pvalue-corr:1.0;strandbias-pvalue-uncorr:1.0;strandbias-pvalue-uncorr-phred:0;type:low-freq-var
05K4468 2886 A>G 0.00914655 basecount-A:56875;basecount-C:59;basecount-G:526;basecount-T:48;coverage:57332;pvalue:3.0143979008e-69;pvalue-phred:685;strandbias-pvalue-corr:1.82009373986;strandbias-pvalue-uncorr:0.0551543557533;strandbias-pvalue-uncorr-phred:13;type:low-freq-var
05K4468 3007 T>C 0.00625118 basecount-A:42;basecount-C:365;basecount-G:83;basecount-T:57899;coverage:58221;pvalue:3.40217801562e-28;pvalue-phred:275;strandbias-pvalue-corr:0.857071986281;strandbias-pvalue-uncorr:0.857071986281;strandbias-pvalue-uncorr-phred:1;type:low-freq-var
05K4468 3171 T>C 0.00579766 basecount-A:60;basecount-C:362;basecount-G:77;basecount-T:61940;coverage:62261;pvalue:1.02284396699e-12;pvalue-phred:120;strandbias-pvalue-corr:3.20430758474;strandbias-pvalue-uncorr:0.110493364991;strandbias-pvalue-uncorr-phred:10;type:low-freq-var
05K4468 3982 T>C 0.00544237 basecount-A:58;basecount-C:351;basecount-G:109;basecount-T:63976;coverage:64297;pvalue:2.49187219384e-36;pvalue-phred:356;strandbias-pvalue-corr:0.902986015173;strandbias-pvalue-uncorr:0.902986015173;strandbias-pvalue-uncorr-phred:0;type:low-freq-var
05K4468 4487 G>T 0.00436864 basecount-A:33;basecount-C:45;basecount-G:40261;basecount-T:177;coverage:40400;pvalue:1.36566436286e-09;pvalue-phred:89;strandbias-pvalue-corr:8.9680756877;strandbias-pvalue-uncorr:0.640576834836;strandbias-pvalue-uncorr-phred:2;type:low-freq-var
05K4468 4846 A>G 0.995088 basecount-A:60;basecount-C:48;basecount-G:29374;basecount-T:37;coverage:29519;pvalue-phred:NA;strandbias-pvalue-corr:1.0;strandbias-pvalue-uncorr:1.0;strandbias-pvalue-uncorr-phred:0;type:consensus-var
05K4468 4909 T>C 0.011516 basecount-A:35;basecount-C:316;basecount-G:29;basecount-T:27060;coverage:27344;pvalue:7.41261070142e-77;pvalue-phred:761;strandbias-pvalue-corr:9.97166373184;strandbias-pvalue-uncorr:0.62322898324;strandbias-pvalue-uncorr-phred:2;type:low-freq-var
05K4468 5028 C>T 0.00977506 basecount-A:77;basecount-C:27149;basecount-G:24;basecount-T:269;coverage:27403;pvalue:7.57215877247e-33;pvalue-phred:321;strandbias-pvalue-corr:5.19285382045;strandbias-pvalue-uncorr:0.192327919276;strandbias-pvalue-uncorr-phred:7;type:low-freq-var
05K4468 5397 C>T 0.00396712 basecount-A:48;basecount-C:52133;basecount-G:42;basecount-T:208;coverage:52335;pvalue:1.42403754822e-17;pvalue-phred:168;strandbias-pvalue-corr:0.817686681405;strandbias-pvalue-uncorr:0.817686681405;strandbias-pvalue-uncorr-phred:1;type:low-freq-var
05K4468 5878 C>T 0.99599 basecount-A:28;basecount-C:61;basecount-G:33;basecount-T:30303;coverage:30425;pvalue-phred:NA;strandbias-pvalue-corr:0.676857504903;strandbias-pvalue-uncorr:0.676857504903;strandbias-pvalue-uncorr-phred:2;type:consensus-var
05K4468 6364 A>C 0.994998 basecount-A:7;basecount-C:4177;basecount-G:5;basecount-T:9;coverage:4198;pvalue-phred:NA;strandbias-pvalue-corr:3.11444301516;strandbias-pvalue-uncorr:0.103814767172;strandbias-pvalue-uncorr-phred:10;type:consensus-var
05K4468 6628 T>C 0.997125 basecount-A:108;basecount-C:127301;basecount-G:114;basecount-T:145;coverage:127668;pvalue-phred:NA;strandbias-pvalue-corr:9.50736632487;strandbias-pvalue-uncorr:0.633824421658;strandbias-pvalue-uncorr-phred:2;type:consensus-var
05K4468 7537 C>T 0.99417 basecount-A:37;basecount-C:120;basecount-G:72;basecount-T:39051;coverage:39280;pvalue-phred:NA;strandbias-pvalue-corr:2.14600327983;strandbias-pvalue-uncorr:0.0670626024946;strandbias-pvalue-uncorr-phred:12;type:consensus-var
05K4468 7555 T>C 0.00506039 basecount-A:39;basecount-C:199;basecount-G:38;basecount-T:39049;coverage:39218;pvalue:7.80575246481e-17;pvalue-phred:161;strandbias-pvalue-corr:0.685336589466;strandbias-pvalue-uncorr:0.685336589466;strandbias-pvalue-uncorr-phred:2;type:low-freq-var
05K4468 7690 C>A 0.0404766 basecount-A:1831;basecount-C:43301;basecount-G:63;basecount-T:41;coverage:45037;pvalue:0.0;pvalue-phred:9223372036854775807;strandbias-pvalue-corr:0.744001669435;strandbias-pvalue-uncorr:0.744001669435;strandbias-pvalue-uncorr-phred:1;type:low-freq-var
05K4468 7706 C>T 0.993611 basecount-A:77;basecount-C:118;basecount-G:97;basecount-T:45415;coverage:45707;pvalue-phred:NA;strandbias-pvalue-corr:0.851764803534;strandbias-pvalue-uncorr:0.851764803534;strandbias-pvalue-uncorr-phred:1;type:consensus-var
05K4468 8183 G>C 0.997293 basecount-A:39;basecount-C:37213;basecount-G:40;basecount-T:22;coverage:37314;pvalue-phred:NA;strandbias-pvalue-corr:3.12061183451;strandbias-pvalue-uncorr:0.111450422661;strandbias-pvalue-uncorr-phred:10;type:consensus-var
05K4468 8264 G>A 0.00595928 basecount-A:324;basecount-C:47;basecount-G:53928;basecount-T:70;coverage:54215;pvalue:1.13915742242e-52;pvalue-phred:519;strandbias-pvalue-corr:4.64442789188;strandbias-pvalue-uncorr:0.201931647473;strandbias-pvalue-uncorr-phred:7;type:low-freq-var
05K4468 8614 C>T 0.0399245 basecount-A:48;basecount-C:55376;basecount-G:53;basecount-T:2307;coverage:57560;pvalue:0.0;pvalue-phred:9223372036854775807;strandbias-pvalue-corr:10.4883288374;strandbias-pvalue-uncorr:0.552017307231;strandbias-pvalue-uncorr-phred:3;type:low-freq-var
05K4468 8725 T>C 0.00436838 basecount-A:565;basecount-C:3707;basecount-G:716;basecount-T:843611;coverage:846701;pvalue:0.0;pvalue-phred:9223372036854775807;strandbias-pvalue-corr:1.71037089814;strandbias-pvalue-uncorr:0.0503050264158;strandbias-pvalue-uncorr-phred:13;type:low-freq-var
05K4468 9079 A>C 0.00418305 basecount-A:305916;basecount-C:1288;basecount-G:385;basecount-T:320;coverage:306869;pvalue:9.97601981419e-07;pvalue-phred:60;strandbias-pvalue-corr:3.07980044389;strandbias-pvalue-uncorr:0.0993484014159;strandbias-pvalue-uncorr-phred:10;type:low-freq-var
05K4468 9324 A>G 0.0113178 basecount-A:359938;basecount-C:383;basecount-G:4128;basecount-T:287;coverage:363853;pvalue:0.0;pvalue-phred:9223372036854775807;strandbias-pvalue-corr:0.921275844557;strandbias-pvalue-uncorr:0.921275844557;strandbias-pvalue-uncorr-phred:0;type:low-freq-var
05K4468 9469 A>G 0.016338 basecount-A:292500;basecount-C:384;basecount-G:4869;basecount-T:264;coverage:297033;pvalue:0.0;pvalue-phred:9223372036854775807;strandbias-pvalue-corr:5.1452874428;strandbias-pvalue-uncorr:0.197895670877;strandbias-pvalue-uncorr-phred:7;type:low-freq-var
05K4468 9998 C>A 0.00317708 basecount-A:1415;basecount-C:437722;basecount-G:384;basecount-T:5857;coverage:444382;pvalue:0.0;pvalue-phred:9223372036854775807;strandbias-pvalue-corr:4.9964241213;strandbias-pvalue-uncorr:0.199856964852;strandbias-pvalue-uncorr-phred:7;type:low-freq-var
05K4468 9998 C>T 0.0131506 basecount-A:1415;basecount-C:437722;basecount-G:384;basecount-T:5857;coverage:444382;pvalue:0.0;pvalue-phred:9223372036854775807;strandbias-pvalue-corr:4.9964241213;strandbias-pvalue-uncorr:0.199856964852;strandbias-pvalue-uncorr-phred:7;type:low-freq-var
05K4468 10694 A>G 0.672131 basecount-A:20;basecount-C:0;basecount-G:41;basecount-T:0;coverage:61;pvalue-phred:NA;strandbias-pvalue-corr:1.0;strandbias-pvalue-uncorr:1.0;strandbias-pvalue-uncorr-phred:0;type:consensus-var
