# Supplementary material for: Analysis of Dengue Virus Genetic Diversity during Human and Mosquito Infection Reveals Genetic Constraints
Source: PLoS Negl Trop Dis. 2015 Sep 1;9(9):e0004044. doi: 10.1371/journal.pntd.0004044 (PMC4556638; doi:10.1371/journal.pntd.0004044)
Supplement: S6 File — The LoFreq output.snp files for each sample in our data set are in the folder “SNP Files”. The read coverage graphs for each sample are in the folder “Coverage Plots”. (ZIP) [file pntd.0004044.s006.zip › S6_File/SNP Files/05K4468DK1-Serum-GATCAG_read1_bwa-uniq-dups-marked_lofreq-final.snp]

05K4468 424 T>C 0.00626129 basecount-A:103;basecount-C:686;basecount-G:152;basecount-T:108621;coverage:109281;pvalue:6.93666755569e-103;pvalue-phred:1022;strandbias-pvalue-corr:2.83147971578;strandbias-pvalue-uncorr:0.149025248199;strandbias-pvalue-uncorr-phred:8;type:low-freq-var
05K4468 880 C>T 0.00420511 basecount-A:198;basecount-C:143617;basecount-G:163;basecount-T:608;coverage:144180;pvalue:1.91073064482e-07;pvalue-phred:67;strandbias-pvalue-corr:0.820990856733;strandbias-pvalue-uncorr:0.820990856733;strandbias-pvalue-uncorr-phred:1;type:low-freq-var
05K4468 2254 T>C 0.00213386 basecount-A:128;basecount-C:506;basecount-G:106;basecount-T:236389;coverage:236762;pvalue:1.93344995522e-07;pvalue-phred:67;strandbias-pvalue-corr:2.68044236775;strandbias-pvalue-uncorr:0.12764011275;strandbias-pvalue-uncorr-phred:9;type:low-freq-var
05K4468 2272 T>C 0.995943 basecount-A:189;basecount-C:238849;basecount-G:160;basecount-T:624;coverage:239822;pvalue-phred:NA;strandbias-pvalue-corr:6.02760258738;strandbias-pvalue-uncorr:0.502300215615;strandbias-pvalue-uncorr-phred:3;type:consensus-var
05K4468 2572 G>A 0.00664709 basecount-A:842;basecount-C:115;basecount-G:125564;basecount-T:151;coverage:126335;pvalue:3.1339306113e-141;pvalue-phred:1405;strandbias-pvalue-corr:0.910376364332;strandbias-pvalue-uncorr:0.910376364332;strandbias-pvalue-uncorr-phred:0;type:low-freq-var
05K4468 2719 G>A 0.0137043 basecount-A:1551;basecount-C:110;basecount-G:111376;basecount-T:139;coverage:112750;pvalue:0.0;pvalue-phred:9223372036854775807;strandbias-pvalue-corr:1.0;strandbias-pvalue-uncorr:1.0;strandbias-pvalue-uncorr-phred:0;type:low-freq-var
05K4468 3682 G>A 0.00559205 basecount-A:704;basecount-C:136;basecount-G:124904;basecount-T:149;coverage:125562;pvalue:7.23044118598e-127;pvalue-phred:1261;strandbias-pvalue-corr:5.14114752986;strandbias-pvalue-uncorr:0.321321720616;strandbias-pvalue-uncorr-phred:5;type:low-freq-var
05K4468 3950 T>C 0.00612547 basecount-A:95;basecount-C:534;basecount-G:91;basecount-T:86457;coverage:86933;pvalue:1.98245435067e-88;pvalue-phred:877;strandbias-pvalue-corr:0.923283500581;strandbias-pvalue-uncorr:0.923283500581;strandbias-pvalue-uncorr-phred:0;type:low-freq-var
05K4468 3962 T>C 0.00327954 basecount-A:71;basecount-C:340;basecount-G:137;basecount-T:103125;coverage:103424;pvalue:2.48967576604e-15;pvalue-phred:146;strandbias-pvalue-corr:0.749146385988;strandbias-pvalue-uncorr:0.749146385988;strandbias-pvalue-uncorr-phred:1;type:low-freq-var
05K4468 4426 T>C 0.00396025 basecount-A:218;basecount-C:933;basecount-G:237;basecount-T:234203;coverage:234967;pvalue:1.15392204211e-36;pvalue-phred:359;strandbias-pvalue-corr:0.951924005088;strandbias-pvalue-uncorr:0.951924005088;strandbias-pvalue-uncorr-phred:0;type:low-freq-var
05K4468 4846 A>G 0.995094 basecount-A:179;basecount-C:100;basecount-G:76667;basecount-T:99;coverage:77045;pvalue-phred:NA;strandbias-pvalue-corr:2.68971549694;strandbias-pvalue-uncorr:0.134485774847;strandbias-pvalue-uncorr-phred:9;type:consensus-var
05K4468 5878 C>T 0.995369 basecount-A:66;basecount-C:193;basecount-G:80;basecount-T:72861;coverage:73200;pvalue-phred:NA;strandbias-pvalue-corr:0.395826308716;strandbias-pvalue-uncorr:0.0172098395094;strandbias-pvalue-uncorr-phred:18;type:consensus-var
05K4468 6130 C>T 0.0120959 basecount-A:168;basecount-C:66983;basecount-G:147;basecount-T:824;coverage:67695;pvalue:1.8248943387e-38;pvalue-phred:377;strandbias-pvalue-corr:4.44454855684;strandbias-pvalue-uncorr:0.246919364269;strandbias-pvalue-uncorr-phred:6;type:low-freq-var
05K4468 6364 A>C 0.995226 basecount-A:26;basecount-C:12090;basecount-G:14;basecount-T:18;coverage:12148;pvalue-phred:NA;strandbias-pvalue-corr:5.64241139147;strandbias-pvalue-uncorr:0.403029385105;strandbias-pvalue-uncorr-phred:4;type:consensus-var
05K4468 6421 A>G 0.0149512 basecount-A:10783;basecount-C:12;basecount-G:164;basecount-T:10;coverage:10931;pvalue:7.77970428563e-80;pvalue-phred:791;strandbias-pvalue-corr:5.61880607422;strandbias-pvalue-uncorr:0.374587071615;strandbias-pvalue-uncorr-phred:4;type:low-freq-var
05K4468 6628 T>C 0.996793 basecount-A:295;basecount-C:273201;basecount-G:248;basecount-T:336;coverage:274080;pvalue-phred:NA;strandbias-pvalue-corr:5.82542958439;strandbias-pvalue-uncorr:0.44810996803;strandbias-pvalue-uncorr-phred:3;type:consensus-var
05K4468 7537 C>T 0.994933 basecount-A:71;basecount-C:154;basecount-G:140;basecount-T:71672;coverage:72037;pvalue-phred:NA;strandbias-pvalue-corr:0.747086416778;strandbias-pvalue-uncorr:0.747086416778;strandbias-pvalue-uncorr-phred:1;type:consensus-var
05K4468 7696 C>T 0.0051209 basecount-A:128;basecount-C:86418;basecount-G:102;basecount-T:446;coverage:86849;pvalue:2.71261449775e-25;pvalue-phred:246;strandbias-pvalue-corr:0.601417968741;strandbias-pvalue-uncorr:0.601417968741;strandbias-pvalue-uncorr-phred:2;type:low-freq-var
05K4468 8183 G>C 0.997477 basecount-A:67;basecount-C:64431;basecount-G:54;basecount-T:42;coverage:64594;pvalue-phred:NA;strandbias-pvalue-corr:0.417378171021;strandbias-pvalue-uncorr:0.0189717350464;strandbias-pvalue-uncorr-phred:17;type:consensus-var
05K4468 8294 C>A 0.00612555 basecount-A:1153;basecount-C:186675;basecount-G:259;basecount-T:141;coverage:187631;pvalue:6.43977512403e-131;pvalue-phred:1302;strandbias-pvalue-corr:5.35547450786;strandbias-pvalue-uncorr:0.315027912227;strandbias-pvalue-uncorr-phred:5;type:low-freq-var
05K4468 9638 G>A 0.00787776 basecount-A:778;basecount-C:89;basecount-G:97737;basecount-T:155;coverage:98295;pvalue:6.11235265589e-56;pvalue-phred:552;strandbias-pvalue-corr:5.77451894405;strandbias-pvalue-uncorr:0.524956267641;strandbias-pvalue-uncorr-phred:3;type:low-freq-var
05K4468 10694 A>G 0.6 basecount-A:7;basecount-C:0;basecount-G:12;basecount-T:1;coverage:20;pvalue-phred:NA;strandbias-pvalue-corr:1.0;strandbias-pvalue-uncorr:1.0;strandbias-pvalue-uncorr-phred:0;type:consensus-var
