# Supplementary material for: Analysis of Dengue Virus Genetic Diversity during Human and Mosquito Infection Reveals Genetic Constraints
Source: PLoS Negl Trop Dis. 2015 Sep 1;9(9):e0004044. doi: 10.1371/journal.pntd.0004044 (PMC4556638; doi:10.1371/journal.pntd.0004044)
Supplement: S6 File — The LoFreq output.snp files for each sample in our data set are in the folder “SNP Files”. The read coverage graphs for each sample are in the folder “Coverage Plots”. (ZIP) [file pntd.0004044.s006.zip › S6_File/SNP Files/05K4468DK2-Aeg-CGATGT_read1_bwa-uniq-dups-marked_lofreq-final.snp]

05K4468 363 A>G 0.991041 basecount-A:479;basecount-C:22;basecount-G:59069;basecount-T:33;coverage:59603;pvalue-phred:NA;strandbias-pvalue-corr:3.14934756787;strandbias-pvalue-uncorr:0.0552517117171;strandbias-pvalue-uncorr-phred:13;type:consensus-var
05K4468 529 T>C 0.989085 basecount-A:139;basecount-C:110731;basecount-G:92;basecount-T:991;coverage:111953;pvalue-phred:NA;strandbias-pvalue-corr:6.68142890908;strandbias-pvalue-uncorr:0.131008409982;strandbias-pvalue-uncorr-phred:9;type:consensus-var
05K4468 694 T>C 0.989536 basecount-A:171;basecount-C:116314;basecount-G:86;basecount-T:973;coverage:117544;pvalue-phred:NA;strandbias-pvalue-corr:10.5456337439;strandbias-pvalue-uncorr:0.270400865228;strandbias-pvalue-uncorr-phred:6;type:consensus-var
05K4468 854 T>C 0.989806 basecount-A:57;basecount-C:100108;basecount-G:48;basecount-T:926;coverage:101139;pvalue-phred:NA;strandbias-pvalue-corr:10.8953152277;strandbias-pvalue-uncorr:0.573437643563;strandbias-pvalue-uncorr-phred:2;type:consensus-var
05K4468 1423 T>C 0.990027 basecount-A:114;basecount-C:70780;basecount-G:42;basecount-T:557;coverage:71493;pvalue-phred:NA;strandbias-pvalue-corr:0.863535730798;strandbias-pvalue-uncorr:0.863535730798;strandbias-pvalue-uncorr-phred:1;type:consensus-var
05K4468 1461 C>G 0.990936 basecount-A:23;basecount-C:577;basecount-G:69093;basecount-T:32;coverage:69725;pvalue-phred:NA;strandbias-pvalue-corr:11.9567197383;strandbias-pvalue-uncorr:0.42702570494;strandbias-pvalue-uncorr-phred:4;type:consensus-var
05K4468 1660 A>G 0.989872 basecount-A:727;basecount-C:28;basecount-G:78577;basecount-T:49;coverage:79381;pvalue-phred:NA;strandbias-pvalue-corr:10.0434020622;strandbias-pvalue-uncorr:0.627712628889;strandbias-pvalue-uncorr-phred:2;type:consensus-var
05K4468 1669 G>A 0.990507 basecount-A:77945;basecount-C:24;basecount-G:697;basecount-T:26;coverage:78692;pvalue-phred:NA;strandbias-pvalue-corr:8.60410488867;strandbias-pvalue-uncorr:0.183066061461;strandbias-pvalue-uncorr-phred:7;type:consensus-var
05K4468 1691 T>C 0.991292 basecount-A:42;basecount-C:82764;basecount-G:38;basecount-T:647;coverage:83491;pvalue-phred:NA;strandbias-pvalue-corr:12.1187069138;strandbias-pvalue-uncorr:0.526900300598;strandbias-pvalue-uncorr-phred:3;type:consensus-var
05K4468 1741 A>G 0.99021 basecount-A:687;basecount-C:43;basecount-G:79095;basecount-T:52;coverage:79877;pvalue-phred:NA;strandbias-pvalue-corr:0.75415444151;strandbias-pvalue-uncorr:0.75415444151;strandbias-pvalue-uncorr-phred:1;type:consensus-var
05K4468 1804 T>C 0.990335 basecount-A:91;basecount-C:70701;basecount-G:31;basecount-T:568;coverage:71391;pvalue-phred:NA;strandbias-pvalue-corr:11.7648966417;strandbias-pvalue-uncorr:0.534768029169;strandbias-pvalue-uncorr-phred:3;type:consensus-var
05K4468 1829 T>C 0.00143954 basecount-A:33;basecount-C:159;basecount-G:43;basecount-T:110217;coverage:110362;pvalue:1.27607733639e-08;pvalue-phred:79;strandbias-pvalue-corr:2.22614683985;strandbias-pvalue-uncorr:0.0364942104894;strandbias-pvalue-uncorr-phred:14;type:low-freq-var
05K4468 2182 T>A 0.993104 basecount-A:25633;basecount-C:13;basecount-G:14;basecount-T:151;coverage:25811;pvalue-phred:NA;strandbias-pvalue-corr:1.0;strandbias-pvalue-uncorr:1.0;strandbias-pvalue-uncorr-phred:0;type:consensus-var
05K4468 2506 A>G 0.00230324 basecount-A:119461;basecount-C:48;basecount-G:276;basecount-T:46;coverage:119697;pvalue:3.27300976333e-17;pvalue-phred:165;strandbias-pvalue-corr:11.8219157806;strandbias-pvalue-uncorr:0.407652268295;strandbias-pvalue-uncorr-phred:4;type:low-freq-var
05K4468 2530 T>C 0.993298 basecount-A:85;basecount-C:121968;basecount-G:80;basecount-T:658;coverage:122791;pvalue-phred:NA;strandbias-pvalue-corr:0.724990056485;strandbias-pvalue-uncorr:0.724990056485;strandbias-pvalue-uncorr-phred:1;type:consensus-var
05K4468 2560 G>A 0.00152558 basecount-A:196;basecount-C:60;basecount-G:128158;basecount-T:62;coverage:128352;pvalue:1.31840009664e-07;pvalue-phred:69;strandbias-pvalue-corr:11.9224277002;strandbias-pvalue-uncorr:0.35065963824;strandbias-pvalue-uncorr-phred:5;type:low-freq-var
05K4468 2611 G>A 0.992528 basecount-A:113976;basecount-C:114;basecount-G:688;basecount-T:56;coverage:114834;pvalue-phred:NA;strandbias-pvalue-corr:0.814877524926;strandbias-pvalue-uncorr:0.0114771482384;strandbias-pvalue-uncorr-phred:19;type:consensus-var
05K4468 2719 G>A 0.00918482 basecount-A:1059;basecount-C:76;basecount-G:114086;basecount-T:78;coverage:115050;pvalue:0.0;pvalue-phred:9223372036854775807;strandbias-pvalue-corr:12.2940657381;strandbias-pvalue-uncorr:0.372547446608;strandbias-pvalue-uncorr-phred:4;type:low-freq-var
05K4468 2899 C>T 0.992745 basecount-A:64;basecount-C:680;basecount-G:66;basecount-T:110833;coverage:111643;pvalue-phred:NA;strandbias-pvalue-corr:11.7626437021;strandbias-pvalue-uncorr:0.336075534346;strandbias-pvalue-uncorr-phred:5;type:consensus-var
05K4468 3247 C>T 0.991239 basecount-A:122;basecount-C:713;basecount-G:214;basecount-T:118682;coverage:119731;pvalue-phred:NA;strandbias-pvalue-corr:0.969882326198;strandbias-pvalue-uncorr:0.969882326198;strandbias-pvalue-uncorr-phred:0;type:consensus-var
05K4468 3298 T>C 0.987577 basecount-A:688;basecount-C:121233;basecount-G:81;basecount-T:756;coverage:122758;pvalue-phred:NA;strandbias-pvalue-corr:0.941695737999;strandbias-pvalue-uncorr:0.941695737999;strandbias-pvalue-uncorr-phred:0;type:consensus-var
05K4468 3379 C>T 0.992203 basecount-A:48;basecount-C:888;basecount-G:59;basecount-T:126626;coverage:127621;pvalue-phred:NA;strandbias-pvalue-corr:1.77491608884;strandbias-pvalue-uncorr:0.0281732712514;strandbias-pvalue-uncorr-phred:16;type:consensus-var
05K4468 3739 T>C 0.992337 basecount-A:61;basecount-C:103342;basecount-G:42;basecount-T:695;coverage:104140;pvalue-phred:NA;strandbias-pvalue-corr:0.877713445112;strandbias-pvalue-uncorr:0.877713445112;strandbias-pvalue-uncorr-phred:1;type:consensus-var
05K4468 3809 G>A 0.992533 basecount-A:96902;basecount-C:62;basecount-G:630;basecount-T:37;coverage:97631;pvalue-phred:NA;strandbias-pvalue-corr:1.83326086197;strandbias-pvalue-uncorr:0.0295687235802;strandbias-pvalue-uncorr-phred:15;type:consensus-var
05K4468 4057 G>A 0.992699 basecount-A:203802;basecount-C:206;basecount-G:1215;basecount-T:78;coverage:205301;pvalue-phred:NA;strandbias-pvalue-corr:11.7368763604;strandbias-pvalue-uncorr:0.391229212012;strandbias-pvalue-uncorr-phred:4;type:consensus-var
05K4468 4111 T>C 0.990514 basecount-A:164;basecount-C:46047;basecount-G:29;basecount-T:248;coverage:46488;pvalue-phred:NA;strandbias-pvalue-corr:0.88521204563;strandbias-pvalue-uncorr:0.88521204563;strandbias-pvalue-uncorr-phred:1;type:consensus-var
05K4468 4258 T>C 0.991795 basecount-A:24;basecount-C:14143;basecount-G:30;basecount-T:63;coverage:14260;pvalue-phred:NA;strandbias-pvalue-corr:1.58810635569;strandbias-pvalue-uncorr:0.0244324054721;strandbias-pvalue-uncorr-phred:16;type:consensus-var
05K4468 4439 C>T 0.992989 basecount-A:71;basecount-C:1352;basecount-G:80;basecount-T:212880;coverage:214383;pvalue-phred:NA;strandbias-pvalue-corr:10.4713764061;strandbias-pvalue-uncorr:0.581743133672;strandbias-pvalue-uncorr-phred:2;type:consensus-var
05K4468 4582 T>C 0.993377 basecount-A:74;basecount-C:82048;basecount-G:55;basecount-T:418;coverage:82595;pvalue-phred:NA;strandbias-pvalue-corr:6.30945820544;strandbias-pvalue-uncorr:0.12133573472;strandbias-pvalue-uncorr-phred:9;type:consensus-var
05K4468 4858 A>G 0.993849 basecount-A:382;basecount-C:32;basecount-G:74167;basecount-T:45;coverage:74626;pvalue-phred:NA;strandbias-pvalue-corr:7.54696196685;strandbias-pvalue-uncorr:0.150939239337;strandbias-pvalue-uncorr-phred:8;type:consensus-var
05K4468 4873 T>C 0.99314 basecount-A:79;basecount-C:76009;basecount-G:51;basecount-T:395;coverage:76534;pvalue-phred:NA;strandbias-pvalue-corr:10.433117002;strandbias-pvalue-uncorr:0.289808805612;strandbias-pvalue-uncorr-phred:5;type:consensus-var
05K4468 4901 C>G 0.00238673 basecount-A:36;basecount-C:76427;basecount-G:183;basecount-T:28;coverage:76596;pvalue:6.54865848521e-08;pvalue-phred:72;strandbias-pvalue-corr:0.74669957113;strandbias-pvalue-uncorr:0.74669957113;strandbias-pvalue-uncorr-phred:1;type:low-freq-var
05K4468 4981 A>G 0.992405 basecount-A:352;basecount-C:31;basecount-G:60109;basecount-T:77;coverage:60569;pvalue-phred:NA;strandbias-pvalue-corr:10.056840735;strandbias-pvalue-uncorr:0.233880017092;strandbias-pvalue-uncorr-phred:6;type:consensus-var
05K4468 5002 T>C 0.992341 basecount-A:55;basecount-C:66600;basecount-G:82;basecount-T:377;coverage:67114;pvalue-phred:NA;strandbias-pvalue-corr:3.77816604769;strandbias-pvalue-uncorr:0.0686939281398;strandbias-pvalue-uncorr-phred:12;type:consensus-var
05K4468 5062 C>T 0.993287 basecount-A:35;basecount-C:428;basecount-G:61;basecount-T:77537;coverage:78061;pvalue-phred:NA;strandbias-pvalue-corr:2.22153879931;strandbias-pvalue-uncorr:0.0370256466552;strandbias-pvalue-uncorr-phred:14;type:consensus-var
05K4468 5101 A>G 0.993534 basecount-A:424;basecount-C:38;basecount-G:74985;basecount-T:26;coverage:75473;pvalue-phred:NA;strandbias-pvalue-corr:0.339725017851;strandbias-pvalue-uncorr:0.00465376736782;strandbias-pvalue-uncorr-phred:23;type:consensus-var
05K4468 5116 G>A 0.991535 basecount-A:68169;basecount-C:37;basecount-G:525;basecount-T:20;coverage:68751;pvalue-phred:NA;strandbias-pvalue-corr:0.830392616556;strandbias-pvalue-uncorr:0.830392616556;strandbias-pvalue-uncorr-phred:1;type:consensus-var
05K4468 5164 A>G 0.992777 basecount-A:570;basecount-C:59;basecount-G:94016;basecount-T:55;coverage:94700;pvalue-phred:NA;strandbias-pvalue-corr:9.34381085432;strandbias-pvalue-uncorr:0.20312632292;strandbias-pvalue-uncorr-phred:7;type:consensus-var
05K4468 5311 C>T 0.993295 basecount-A:67;basecount-C:798;basecount-G:96;basecount-T:142355;coverage:143316;pvalue-phred:NA;strandbias-pvalue-corr:7.84919516846;strandbias-pvalue-uncorr:0.163524899343;strandbias-pvalue-uncorr-phred:8;type:consensus-var
05K4468 5556 A>G 0.993787 basecount-A:556;basecount-C:36;basecount-G:102686;basecount-T:50;coverage:103328;pvalue-phred:NA;strandbias-pvalue-corr:0.96575235796;strandbias-pvalue-uncorr:0.96575235796;strandbias-pvalue-uncorr-phred:0;type:consensus-var
05K4468 5563 C>T 0.993202 basecount-A:42;basecount-C:583;basecount-G:72;basecount-T:101834;coverage:102531;pvalue-phred:NA;strandbias-pvalue-corr:11.6803683993;strandbias-pvalue-uncorr:0.449244938433;strandbias-pvalue-uncorr-phred:3;type:consensus-var
05K4468 5585 C>T 0.993643 basecount-A:30;basecount-C:554;basecount-G:42;basecount-T:97846;coverage:98472;pvalue-phred:NA;strandbias-pvalue-corr:1.0;strandbias-pvalue-uncorr:1.0;strandbias-pvalue-uncorr-phred:0;type:consensus-var
05K4468 5944 C>T 0.993309 basecount-A:74;basecount-C:578;basecount-G:67;basecount-T:106737;coverage:107456;pvalue-phred:NA;strandbias-pvalue-corr:10.1143585316;strandbias-pvalue-uncorr:0.240818060276;strandbias-pvalue-uncorr-phred:6;type:consensus-var
05K4468 6185 T>A 0.993835 basecount-A:75440;basecount-C:44;basecount-G:47;basecount-T:377;coverage:75908;pvalue-phred:NA;strandbias-pvalue-corr:2.90641379168;strandbias-pvalue-uncorr:0.0492612507065;strandbias-pvalue-uncorr-phred:13;type:consensus-var
05K4468 6352 C>T 0.994483 basecount-A:6;basecount-C:78;basecount-G:8;basecount-T:16583;coverage:16675;pvalue-phred:NA;strandbias-pvalue-corr:12.3010402932;strandbias-pvalue-uncorr:0.492041611727;strandbias-pvalue-uncorr-phred:3;type:consensus-var
05K4468 6526 T>C 0.998443 basecount-A:0;basecount-C:7695;basecount-G:1;basecount-T:11;coverage:7707;pvalue-phred:NA;strandbias-pvalue-corr:0.820105376454;strandbias-pvalue-uncorr:0.0117157910922;strandbias-pvalue-uncorr-phred:19;type:consensus-var
05K4468 6603 A>G 0.997575 basecount-A:104;basecount-C:103;basecount-G:149713;basecount-T:157;coverage:150077;pvalue-phred:NA;strandbias-pvalue-corr:9.30289474827;strandbias-pvalue-uncorr:0.206730994406;strandbias-pvalue-uncorr-phred:7;type:consensus-var
05K4468 6628 T>C 0.998368 basecount-A:144;basecount-C:246487;basecount-G:102;basecount-T:157;coverage:246890;pvalue-phred:NA;strandbias-pvalue-corr:0.824698447262;strandbias-pvalue-uncorr:0.0119521514096;strandbias-pvalue-uncorr-phred:19;type:consensus-var
05K4468 6782 T>C 0.00413125 basecount-A:37;basecount-C:402;basecount-G:51;basecount-T:96817;coverage:97177;pvalue:1.57466879901e-65;pvalue-phred:648;strandbias-pvalue-corr:7.98603485871;strandbias-pvalue-uncorr:0.162980303239;strandbias-pvalue-uncorr-phred:8;type:low-freq-var
05K4468 6905 G>A 0.996595 basecount-A:111801;basecount-C:162;basecount-G:157;basecount-T:63;coverage:112183;pvalue-phred:NA;strandbias-pvalue-corr:11.2801634443;strandbias-pvalue-uncorr:0.564008172216;strandbias-pvalue-uncorr-phred:2;type:consensus-var
05K4468 6916 C>T 0.997473 basecount-A:49;basecount-C:144;basecount-G:105;basecount-T:117622;coverage:117920;pvalue-phred:NA;strandbias-pvalue-corr:1.69601103789;strandbias-pvalue-uncorr:0.026500172467;strandbias-pvalue-uncorr-phred:16;type:consensus-var
05K4468 7150 G>A 0.00350688 basecount-A:416;basecount-C:81;basecount-G:118055;basecount-T:72;coverage:118475;pvalue:3.77737154549e-40;pvalue-phred:394;strandbias-pvalue-corr:9.56942071623;strandbias-pvalue-uncorr:0.637961381082;strandbias-pvalue-uncorr-phred:2;type:low-freq-var
05K4468 7177 T>C 0.997222 basecount-A:79;basecount-C:109144;basecount-G:80;basecount-T:145;coverage:109448;pvalue-phred:NA;strandbias-pvalue-corr:9.13050607652;strandbias-pvalue-uncorr:0.207511501739;strandbias-pvalue-uncorr-phred:7;type:consensus-var
05K4468 7375 C>T 0.998189 basecount-A:41;basecount-C:66;basecount-G:60;basecount-T:92038;coverage:92205;pvalue-phred:NA;strandbias-pvalue-corr:0.459827414232;strandbias-pvalue-uncorr:0.00638649186434;strandbias-pvalue-uncorr-phred:22;type:consensus-var
05K4468 7471 T>C 0.998354 basecount-A:50;basecount-C:91562;basecount-G:41;basecount-T:60;coverage:91713;pvalue-phred:NA;strandbias-pvalue-corr:10.5721403036;strandbias-pvalue-uncorr:0.285733521718;strandbias-pvalue-uncorr-phred:5;type:consensus-var
05K4468 7483 G>A 0.9982 basecount-A:89269;basecount-C:37;basecount-G:89;basecount-T:35;coverage:89430;pvalue-phred:NA;strandbias-pvalue-corr:1.11789274952;strandbias-pvalue-uncorr:0.0166849664108;strandbias-pvalue-uncorr-phred:18;type:consensus-var
05K4468 7576 T>C 0.990382 basecount-A:267;basecount-C:89176;basecount-G:535;basecount-T:64;coverage:90042;pvalue-phred:NA;strandbias-pvalue-corr:11.8582868058;strandbias-pvalue-uncorr:0.382525380832;strandbias-pvalue-uncorr-phred:4;type:consensus-var
05K4468 7636 T>C 0.996971 basecount-A:148;basecount-C:91506;basecount-G:67;basecount-T:63;coverage:91784;pvalue-phred:NA;strandbias-pvalue-corr:1.36794009379;strandbias-pvalue-uncorr:0.0207263650574;strandbias-pvalue-uncorr-phred:17;type:consensus-var
05K4468 7984 T>C 0.997985 basecount-A:46;basecount-C:90630;basecount-G:38;basecount-T:99;coverage:90813;pvalue-phred:NA;strandbias-pvalue-corr:10.7892863166;strandbias-pvalue-uncorr:0.269732157914;strandbias-pvalue-uncorr-phred:6;type:consensus-var
05K4468 8183 G>C 0.998411 basecount-A:48;basecount-C:78549;basecount-G:50;basecount-T:27;coverage:78674;pvalue-phred:NA;strandbias-pvalue-corr:3.64092708399;strandbias-pvalue-uncorr:0.0650165550713;strandbias-pvalue-uncorr-phred:12;type:consensus-var
05K4468 8237 T>C 0.00310761 basecount-A:26;basecount-C:225;basecount-G:22;basecount-T:72130;coverage:72326;pvalue:3.3510130382e-45;pvalue-phred:445;strandbias-pvalue-corr:10.5724299488;strandbias-pvalue-uncorr:0.278221840759;strandbias-pvalue-uncorr-phred:6;type:low-freq-var
05K4468 8311 C>T 0.998072 basecount-A:93;basecount-C:203;basecount-G:118;basecount-T:214308;coverage:214722;pvalue-phred:NA;strandbias-pvalue-corr:0.157354482996;strandbias-pvalue-uncorr:0.00209805977328;strandbias-pvalue-uncorr-phred:27;type:consensus-var
05K4468 8782 G>A 0.0134179 basecount-A:1128;basecount-C:45;basecount-G:82856;basecount-T:38;coverage:83915;pvalue:0.0;pvalue-phred:9223372036854775807;strandbias-pvalue-corr:12.0417514835;strandbias-pvalue-uncorr:0.445990795686;strandbias-pvalue-uncorr-phred:4;type:low-freq-var
05K4468 8797 T>C 0.998249 basecount-A:40;basecount-C:64435;basecount-G:38;basecount-T:35;coverage:64548;pvalue-phred:NA;strandbias-pvalue-corr:3.04135678317;strandbias-pvalue-uncorr:0.0524371859168;strandbias-pvalue-uncorr-phred:13;type:consensus-var
05K4468 9025 A>G 0.998362 basecount-A:48;basecount-C:35;basecount-G:73161;basecount-T:37;coverage:73281;pvalue-phred:NA;strandbias-pvalue-corr:0.155712132871;strandbias-pvalue-uncorr:0.00210421801177;strandbias-pvalue-uncorr-phred:27;type:consensus-var
05K4468 9071 G>A 0.998403 basecount-A:69378;basecount-C:24;basecount-G:65;basecount-T:22;coverage:69489;pvalue-phred:NA;strandbias-pvalue-corr:10.8168122018;strandbias-pvalue-uncorr:0.263824687849;strandbias-pvalue-uncorr-phred:6;type:consensus-var
05K4468 9127 T>C 0.997589 basecount-A:55;basecount-C:69509;basecount-G:38;basecount-T:75;coverage:69677;pvalue-phred:NA;strandbias-pvalue-corr:1.00192306438;strandbias-pvalue-uncorr:0.0147341627114;strandbias-pvalue-uncorr-phred:18;type:consensus-var
05K4468 9208 T>C 0.997266 basecount-A:91;basecount-C:86464;basecount-G:80;basecount-T:66;coverage:86701;pvalue-phred:NA;strandbias-pvalue-corr:12.2147589082;strandbias-pvalue-uncorr:0.381711215882;strandbias-pvalue-uncorr-phred:4;type:consensus-var
05K4468 9579 C>T 0.997615 basecount-A:91;basecount-C:69;basecount-G:38;basecount-T:82836;coverage:83034;pvalue-phred:NA;strandbias-pvalue-corr:4.78779579741;strandbias-pvalue-uncorr:0.0903357697625;strandbias-pvalue-uncorr-phred:10;type:consensus-var
05K4468 9590 T>C 0.00631206 basecount-A:76;basecount-C:527;basecount-G:141;basecount-T:82747;coverage:83241;pvalue:6.28852640715e-64;pvalue-phred:632;strandbias-pvalue-corr:0.818337703887;strandbias-pvalue-uncorr:0.818337703887;strandbias-pvalue-uncorr-phred:1;type:low-freq-var
05K4468 9895 C>T 0.997042 basecount-A:48;basecount-C:113;basecount-G:125;basecount-T:96390;coverage:96676;pvalue-phred:NA;strandbias-pvalue-corr:3.79689139752;strandbias-pvalue-uncorr:0.0703128036577;strandbias-pvalue-uncorr-phred:12;type:consensus-var
05K4468 10025 G>A 0.0065054 basecount-A:643;basecount-C:51;basecount-G:98087;basecount-T:60;coverage:98597;pvalue:6.18792319822e-31;pvalue-phred:302;strandbias-pvalue-corr:10.3710276333;strandbias-pvalue-uncorr:0.610060449019;strandbias-pvalue-uncorr-phred:2;type:low-freq-var
05K4468 10210 G>A 0.994331 basecount-A:73496;basecount-C:40;basecount-G:350;basecount-T:29;coverage:73915;pvalue-phred:NA;strandbias-pvalue-corr:0.82989841489;strandbias-pvalue-uncorr:0.82989841489;strandbias-pvalue-uncorr-phred:1;type:consensus-var
05K4468 10517 T>G 0.0149738 basecount-A:160;basecount-C:90;basecount-G:2354;basecount-T:154604;coverage:156125;pvalue:2.09386230885e-50;pvalue-phred:497;strandbias-pvalue-corr:11.9361753195;strandbias-pvalue-uncorr:0.497340638313;strandbias-pvalue-uncorr-phred:3;type:low-freq-var
05K4468 10596 A>G 0.0182643 basecount-A:8857;basecount-C:6;basecount-G:165;basecount-T:6;coverage:9000;pvalue:6.11712286392e-42;pvalue-phred:412;strandbias-pvalue-corr:11.5809594312;strandbias-pvalue-uncorr:0.55147425863;strandbias-pvalue-uncorr-phred:3;type:low-freq-var
