# Supplementary material for: Analysis of Dengue Virus Genetic Diversity during Human and Mosquito Infection Reveals Genetic Constraints
Source: PLoS Negl Trop Dis. 2015 Sep 1;9(9):e0004044. doi: 10.1371/journal.pntd.0004044 (PMC4556638; doi:10.1371/journal.pntd.0004044)
Supplement: S6 File — The LoFreq output.snp files for each sample in our data set are in the folder “SNP Files”. The read coverage graphs for each sample are in the folder “Coverage Plots”. (ZIP) [file pntd.0004044.s006.zip › S6_File/SNP Files/05K4468DK2-Albo-ATCACG_read1_bwa-uniq-dups-marked_lofreq-final.snp]

05K4468 503 C>T 0.230146 basecount-A:242	basecount-C:76911	basecount-G:88	basecount-T:23091	coverage:98703	pvalue:0.0	pvalue-phred:9223372036854775807	strandbias-pvalue-corr:9.50568476342	strandbias-pvalue-uncorr:0.528093597968	strandbias-pvalue-uncorr-phred:3	type:low-freq-var
05K4468 546 T>C 0.0058841 basecount-A:29	basecount-C:633	basecount-G:69	basecount-T:106847	coverage:107437	pvalue:5.02809697882e-251	pvalue-phred:2503	strandbias-pvalue-corr:0.13420736173	strandbias-pvalue-uncorr:0.00447357872432	strandbias-pvalue-uncorr-phred:23	type:low-freq-var
05K4468 728 C>T 0.01228 basecount-A:87	basecount-C:115673	basecount-G:64	basecount-T:1440	coverage:116990	pvalue:0.0	pvalue-phred:9223372036854775807	strandbias-pvalue-corr:5.42103202915	strandbias-pvalue-uncorr:0.216841281166	strandbias-pvalue-uncorr-phred:7	type:low-freq-var
05K4468 820 G>A 0.197946 basecount-A:21855	basecount-C:1618	basecount-G:86814	basecount-T:122	coverage:107922	pvalue:8.12368006544e-13	pvalue-phred:121	strandbias-pvalue-corr:0.956175429796	strandbias-pvalue-uncorr:0.956175429796	strandbias-pvalue-uncorr-phred:0	type:low-freq-var
05K4468 820 G>C 0.0146546 basecount-A:21855	basecount-C:1618	basecount-G:86814	basecount-T:122	coverage:107922	pvalue:8.12368006544e-13	pvalue-phred:121	strandbias-pvalue-corr:0.956175429796	strandbias-pvalue-uncorr:0.956175429796	strandbias-pvalue-uncorr-phred:0	type:low-freq-var
05K4468 1758 C>T 0.00741054 basecount-A:81	basecount-C:65516	basecount-G:35	basecount-T:490	coverage:65967	pvalue:5.59488553713e-96	pvalue-phred:953	strandbias-pvalue-corr:0.918571960781	strandbias-pvalue-uncorr:0.918571960781	strandbias-pvalue-uncorr-phred:0	type:low-freq-var
05K4468 1988 A>G 0.00435529 basecount-A:7540	basecount-C:1	basecount-G:33	basecount-T:3	coverage:7571	pvalue:6.99067513687e-07	pvalue-phred:62	strandbias-pvalue-corr:8.86551839616	strandbias-pvalue-uncorr:0.591034559744	strandbias-pvalue-uncorr-phred:2	type:low-freq-var
05K4468 2175 T>C 0.00489959 basecount-A:8	basecount-C:91	basecount-G:14	basecount-T:18460	coverage:18549	pvalue:1.9367396302e-30	pvalue-phred:297	strandbias-pvalue-corr:0.743841142305	strandbias-pvalue-uncorr:0.743841142305	strandbias-pvalue-uncorr-phred:1	type:low-freq-var
05K4468 2237 T>C 0.00284589 basecount-A:91	basecount-C:420	basecount-G:90	basecount-T:146980	coverage:147337	pvalue:4.41471658187e-14	pvalue-phred:134	strandbias-pvalue-corr:1.0	strandbias-pvalue-uncorr:1.0	strandbias-pvalue-uncorr-phred:0	type:low-freq-var
05K4468 2455 A>G 0.00562527 basecount-A:99422	basecount-C:35	basecount-G:563	basecount-T:64	coverage:99934	pvalue:1.8265250175e-162	pvalue-phred:1617	strandbias-pvalue-corr:2.12964788901	strandbias-pvalue-uncorr:0.0788758477412	strandbias-pvalue-uncorr-phred:11	type:low-freq-var
05K4468 2602 T>C 0.0192181 basecount-A:68	basecount-C:2518	basecount-G:76	basecount-T:128360	coverage:130719	pvalue:0.0	pvalue-phred:9223372036854775807	strandbias-pvalue-corr:0.958604223755	strandbias-pvalue-uncorr:0.0342358651341	strandbias-pvalue-uncorr-phred:15	type:low-freq-var
05K4468 2719 G>A 0.0169226 basecount-A:2050	basecount-C:66	basecount-G:118947	basecount-T:77	coverage:120864	pvalue:0.0	pvalue-phred:9223372036854775807	strandbias-pvalue-corr:8.5826958394	strandbias-pvalue-uncorr:0.42913479197	strandbias-pvalue-uncorr-phred:4	type:low-freq-var
05K4468 2720 A>G 0.00411258 basecount-A:116100	basecount-C:72	basecount-G:480	basecount-T:63	coverage:116493	pvalue:1.96986652994e-21	pvalue-phred:207	strandbias-pvalue-corr:6.61423852644	strandbias-pvalue-uncorr:0.275593271935	strandbias-pvalue-uncorr-phred:6	type:low-freq-var
05K4468 2880 A>G 0.00650347 basecount-A:109266	basecount-C:65	basecount-G:716	basecount-T:48	coverage:109934	pvalue:9.47037700946e-196	pvalue-phred:1950	strandbias-pvalue-corr:0.841957033054	strandbias-pvalue-uncorr:0.841957033054	strandbias-pvalue-uncorr-phred:1	type:low-freq-var
05K4468 3359 A>G 0.00556248 basecount-A:155344	basecount-C:115	basecount-G:870	basecount-T:76	coverage:156135	pvalue:5.39213312348e-161	pvalue-phred:1603	strandbias-pvalue-corr:9.62654887667	strandbias-pvalue-uncorr:0.687610634048	strandbias-pvalue-uncorr-phred:2	type:low-freq-var
05K4468 3370 G>A 0.0036551 basecount-A:576	basecount-C:112	basecount-G:156773	basecount-T:127	coverage:157309	pvalue:1.15309041686e-11	pvalue-phred:109	strandbias-pvalue-corr:4.05516642814	strandbias-pvalue-uncorr:0.155967939544	strandbias-pvalue-uncorr-phred:8	type:low-freq-var
05K4468 4117 C>T 0.192367 basecount-A:21	basecount-C:19351	basecount-G:12	basecount-T:4617	coverage:23781	pvalue:0.0	pvalue-phred:9223372036854775807	strandbias-pvalue-corr:8.24110834737	strandbias-pvalue-uncorr:0.392433730827	strandbias-pvalue-uncorr-phred:4	type:low-freq-var
05K4468 4171 C>T 0.167436 basecount-A:20	basecount-C:12409	basecount-G:17	basecount-T:2503	coverage:14818	pvalue:0.0	pvalue-phred:9223372036854775807	strandbias-pvalue-corr:9.34204291429	strandbias-pvalue-uncorr:0.583877682143	strandbias-pvalue-uncorr-phred:2	type:low-freq-var
05K4468 4258 T>C 0.0161461 basecount-A:29	basecount-C:122	basecount-G:54	basecount-T:7351	coverage:7429	pvalue:6.79097573058e-63	pvalue-phred:622	strandbias-pvalue-corr:9.92095875378	strandbias-pvalue-uncorr:0.522155723883	strandbias-pvalue-uncorr-phred:3	type:low-freq-var
05K4468 5020 A>G 0.0126369 basecount-A:67906	basecount-C:39	basecount-G:870	basecount-T:31	coverage:68760	pvalue:0.0	pvalue-phred:9223372036854775807	strandbias-pvalue-corr:0.75345872722	strandbias-pvalue-uncorr:0.75345872722	strandbias-pvalue-uncorr-phred:1	type:low-freq-var
05K4468 5164 A>G 0.00392428 basecount-A:82175	basecount-C:35	basecount-G:324	basecount-T:29	coverage:82466	pvalue:7.16863441378e-71	pvalue-phred:701	strandbias-pvalue-corr:9.71513342944	strandbias-pvalue-uncorr:0.571478437026	strandbias-pvalue-uncorr-phred:2	type:low-freq-var
05K4468 6044 C>T 0.0152653 basecount-A:64	basecount-C:81870	basecount-G:56	basecount-T:1271	coverage:82982	pvalue:6.83315114903e-159	pvalue-phred:1582	strandbias-pvalue-corr:7.04752999903	strandbias-pvalue-uncorr:0.306414347784	strandbias-pvalue-uncorr-phred:5	type:low-freq-var
05K4468 6782 T>C 0.00361759 basecount-A:39	basecount-C:377	basecount-G:67	basecount-T:103730	coverage:104064	pvalue:3.03602222308e-20	pvalue-phred:195	strandbias-pvalue-corr:0.949712072101	strandbias-pvalue-uncorr:0.949712072101	strandbias-pvalue-uncorr-phred:0	type:low-freq-var
05K4468 8094 G>A 0.0111725 basecount-A:989	basecount-C:52	basecount-G:87425	basecount-T:55	coverage:88363	pvalue:0.0	pvalue-phred:9223372036854775807	strandbias-pvalue-corr:0.867029673595	strandbias-pvalue-uncorr:0.867029673595	strandbias-pvalue-uncorr-phred:1	type:low-freq-var
05K4468 8227 T>C 0.235473 basecount-A:27	basecount-C:17462	basecount-G:35	basecount-T:56633	coverage:73199	pvalue:0.0	pvalue-phred:9223372036854775807	strandbias-pvalue-corr:0.776081794788	strandbias-pvalue-uncorr:0.0267614411996	strandbias-pvalue-uncorr-phred:16	type:low-freq-var
05K4468 8602 T>A 0.00682594 basecount-A:34	basecount-C:21	basecount-G:2	basecount-T:4924	coverage:4961	pvalue:1.78091841057e-11	pvalue-phred:107	strandbias-pvalue-corr:0.852625024773	strandbias-pvalue-uncorr:0.852625024773	strandbias-pvalue-uncorr-phred:1	type:low-freq-var
05K4468 9037 T>C 0.0495214 basecount-A:36	basecount-C:4170	basecount-G:41	basecount-T:79959	coverage:83915	pvalue:0.0	pvalue-phred:9223372036854775807	strandbias-pvalue-corr:7.20357389433	strandbias-pvalue-uncorr:0.327435177015	strandbias-pvalue-uncorr-phred:5	type:low-freq-var
05K4468 9430 A>G 0.00581476 basecount-A:85923	basecount-C:51	basecount-G:503	basecount-T:27	coverage:86308	pvalue:1.69895172724e-121	pvalue-phred:1208	strandbias-pvalue-corr:0.753821196696	strandbias-pvalue-uncorr:0.753821196696	strandbias-pvalue-uncorr-phred:1	type:low-freq-var
05K4468 10118 C>T 0.0205463 basecount-A:90	basecount-C:99165	basecount-G:43	basecount-T:2083	coverage:101181	pvalue:0.0	pvalue-phred:9223372036854775807	strandbias-pvalue-corr:0.726664439004	strandbias-pvalue-uncorr:0.726664439004	strandbias-pvalue-uncorr-phred:1	type:low-freq-var
