# Supplementary material for: Analysis of Dengue Virus Genetic Diversity during Human and Mosquito Infection Reveals Genetic Constraints
Source: PLoS Negl Trop Dis. 2015 Sep 1;9(9):e0004044. doi: 10.1371/journal.pntd.0004044 (PMC4556638; doi:10.1371/journal.pntd.0004044)
Supplement: S6 File — The LoFreq output.snp files for each sample in our data set are in the folder “SNP Files”. The read coverage graphs for each sample are in the folder “Coverage Plots”. (ZIP) [file pntd.0004044.s006.zip › S6_File/SNP Files/05K4468DK2-Serum-CTTGTA_read1_bwa-uniq-dups-marked_lofreq-final.snp]

05K4468 49 T>A 0.0078457 basecount-A:48;basecount-C:2;basecount-G:8;basecount-T:6060;coverage:6111;pvalue:1.13365202804e-07;pvalue-phred:69;strandbias-pvalue-corr:0.743458727819;strandbias-pvalue-uncorr:0.743458727819;strandbias-pvalue-uncorr-phred:1;type:low-freq-var
05K4468 622 T>C 0.0409856 basecount-A:134;basecount-C:4338;basecount-G:187;basecount-T:101183;coverage:105169;pvalue:0.0;pvalue-phred:9223372036854775807;strandbias-pvalue-corr:0.974119640734;strandbias-pvalue-uncorr:0.974119640734;strandbias-pvalue-uncorr-phred:0;type:low-freq-var
05K4468 719 C>T 0.981055 basecount-A:124;basecount-C:1573;basecount-G:243;basecount-T:100460;coverage:102400;pvalue-phred:NA;strandbias-pvalue-corr:3.24960306652;strandbias-pvalue-uncorr:0.19115312156;strandbias-pvalue-uncorr-phred:7;type:consensus-var
05K4468 1780 C>T 0.0531987 basecount-A:74;basecount-C:58659;basecount-G:52;basecount-T:3303;coverage:61768;pvalue:0.0;pvalue-phred:9223372036854775807;strandbias-pvalue-corr:1.0939488489;strandbias-pvalue-uncorr:0.054697442445;strandbias-pvalue-uncorr-phred:13;type:low-freq-var
05K4468 2254 T>A 0.00239504 basecount-A:342;basecount-C:193;basecount-G:81;basecount-T:142179;coverage:142538;pvalue:3.13378924411e-33;pvalue-phred:325;strandbias-pvalue-corr:4.77554791638;strandbias-pvalue-uncorr:0.318369861092;strandbias-pvalue-uncorr-phred:5;type:low-freq-var
05K4468 2272 T>C 0.005629 basecount-A:98;basecount-C:783;basecount-G:135;basecount-T:138085;coverage:138759;pvalue:8.48997403952e-174;pvalue-phred:1731;strandbias-pvalue-corr:4.39541907537;strandbias-pvalue-uncorr:0.338109159644;strandbias-pvalue-uncorr-phred:5;type:low-freq-var
05K4468 2284 T>C 0.0186801 basecount-A:118;basecount-C:2327;basecount-G:212;basecount-T:121914;coverage:124027;pvalue:0.0;pvalue-phred:9223372036854775807;strandbias-pvalue-corr:5.00537297184;strandbias-pvalue-uncorr:0.455033906531;strandbias-pvalue-uncorr-phred:3;type:low-freq-var
05K4468 2598 C>T 0.0261549 basecount-A:228;basecount-C:79580;basecount-G:133;basecount-T:2147;coverage:81548;pvalue:0.0;pvalue-phred:9223372036854775807;strandbias-pvalue-corr:0.335414644312;strandbias-pvalue-uncorr:0.015246120196;strandbias-pvalue-uncorr-phred:18;type:low-freq-var
05K4468 2719 G>A 0.164829 basecount-A:12124;basecount-C:74;basecount-G:61256;basecount-T:101;coverage:72778;pvalue:0.0;pvalue-phred:9223372036854775807;strandbias-pvalue-corr:4.42376891182;strandbias-pvalue-uncorr:0.276485556989;strandbias-pvalue-uncorr-phred:6;type:low-freq-var
05K4468 2720 A>G 0.00861512 basecount-A:70408;basecount-C:70;basecount-G:613;basecount-T:63;coverage:70872;pvalue:2.14596286252e-34;pvalue-phred:337;strandbias-pvalue-corr:1.79603305984;strandbias-pvalue-uncorr:0.0945280557809;strandbias-pvalue-uncorr-phred:10;type:low-freq-var
05K4468 2818 T>C 0.0552794 basecount-A:96;basecount-C:4904;basecount-G:104;basecount-T:83609;coverage:88092;pvalue:0.0;pvalue-phred:9223372036854775807;strandbias-pvalue-corr:0.477142073696;strandbias-pvalue-uncorr:0.477142073696;strandbias-pvalue-uncorr-phred:3;type:low-freq-var
05K4468 4276 C>T 0.986863 basecount-A:5;basecount-C:87;basecount-G:5;basecount-T:7287;coverage:7384;pvalue-phred:NA;strandbias-pvalue-corr:0.66641256912;strandbias-pvalue-uncorr:0.66641256912;strandbias-pvalue-uncorr-phred:2;type:consensus-var
05K4468 5743 A>G 0.0359938 basecount-A:87527;basecount-C:113;basecount-G:3275;basecount-T:73;coverage:90493;pvalue:0.0;pvalue-phred:9223372036854775807;strandbias-pvalue-corr:2.57633661708;strandbias-pvalue-uncorr:0.14312981206;strandbias-pvalue-uncorr-phred:8;type:low-freq-var
05K4468 6500 A>G 0.0042168 basecount-A:17652;basecount-C:27;basecount-G:75;basecount-T:32;coverage:17727;pvalue:6.48498865814e-11;pvalue-phred:102;strandbias-pvalue-corr:0.86237240889;strandbias-pvalue-uncorr:0.0410653528043;strandbias-pvalue-uncorr-phred:14;type:low-freq-var
05K4468 6628 T>C 0.993388 basecount-A:276;basecount-C:271952;basecount-G:232;basecount-T:1302;coverage:273762;pvalue-phred:NA;strandbias-pvalue-corr:0.743580153607;strandbias-pvalue-uncorr:0.743580153607;strandbias-pvalue-uncorr-phred:1;type:consensus-var
05K4468 7360 C>T 0.049472 basecount-A:147;basecount-C:91938;basecount-G:82;basecount-T:4797;coverage:96387;pvalue:0.0;pvalue-phred:9223372036854775807;strandbias-pvalue-corr:4.84078865116;strandbias-pvalue-uncorr:0.403399054263;strandbias-pvalue-uncorr-phred:4;type:low-freq-var
05K4468 7375 C>T 0.0246885 basecount-A:91;basecount-C:95612;basecount-G:96;basecount-T:2425;coverage:97820;pvalue:0.0;pvalue-phred:9223372036854775807;strandbias-pvalue-corr:0.63192804336;strandbias-pvalue-uncorr:0.63192804336;strandbias-pvalue-uncorr-phred:2;type:low-freq-var
05K4468 8176 A>G 0.00251718 basecount-A:102452;basecount-C:104;basecount-G:259;basecount-T:78;coverage:102699;pvalue:1.40420607368e-09;pvalue-phred:89;strandbias-pvalue-corr:0.481591639715;strandbias-pvalue-uncorr:0.481591639715;strandbias-pvalue-uncorr-phred:3;type:low-freq-var
05K4468 8183 G>C 0.992283 basecount-A:105;basecount-C:97594;basecount-G:579;basecount-T:75;coverage:98353;pvalue-phred:NA;strandbias-pvalue-corr:4.70242422083;strandbias-pvalue-uncorr:0.335887444345;strandbias-pvalue-uncorr-phred:5;type:consensus-var
05K4468 8227 T>C 0.00383355 basecount-A:78;basecount-C:344;basecount-G:81;basecount-T:89231;coverage:89506;pvalue:9.84872562934e-42;pvalue-phred:410;strandbias-pvalue-corr:0.0745866124255;strandbias-pvalue-uncorr:0.00310777551773;strandbias-pvalue-uncorr-phred:25;type:low-freq-var
05K4468 9640 T>C 0.00502551 basecount-A:80;basecount-C:395;basecount-G:108;basecount-T:78016;coverage:78376;pvalue:2.30522549149e-20;pvalue-phred:196;strandbias-pvalue-corr:4.5771850122;strandbias-pvalue-uncorr:0.45771850122;strandbias-pvalue-uncorr-phred:3;type:low-freq-var
05K4468 10090 G>T 0.178246 basecount-A:135;basecount-C:92;basecount-G:83370;basecount-T:18133;coverage:100535;pvalue:0.0;pvalue-phred:9223372036854775807;strandbias-pvalue-corr:0.139523561671;strandbias-pvalue-uncorr:0.00606624181177;strandbias-pvalue-uncorr-phred:22;type:low-freq-var
05K4468 10210 G>A 0.990664 basecount-A:82657;basecount-C:77;basecount-G:634;basecount-T:68;coverage:83436;pvalue-phred:NA;strandbias-pvalue-corr:0.968190461172;strandbias-pvalue-uncorr:0.968190461172;strandbias-pvalue-uncorr-phred:0;type:consensus-var
