# Supplementary material for: Analysis of Dengue Virus Genetic Diversity during Human and Mosquito Infection Reveals Genetic Constraints
Source: PLoS Negl Trop Dis. 2015 Sep 1;9(9):e0004044. doi: 10.1371/journal.pntd.0004044 (PMC4556638; doi:10.1371/journal.pntd.0004044)
Supplement: S6 File — The LoFreq output.snp files for each sample in our data set are in the folder “SNP Files”. The read coverage graphs for each sample are in the folder “Coverage Plots”. (ZIP) [file pntd.0004044.s006.zip › S6_File/SNP Files/05K4620DK1-Serum.single_bwa-uniq-dups-marked_lofreq-final.snp]

gi|158851819|gb|EU081275.1| 109 G>A 0.0364372 basecount-A:9;basecount-C:0;basecount-G:238;basecount-T:0;coverage:247;pvalue:3.84184700824e-09;pvalue-phred:84;strandbias-pvalue-corr:1.0;strandbias-pvalue-uncorr:1.0;strandbias-pvalue-uncorr-phred:0;type:low-freq-var
gi|158851819|gb|EU081275.1| 713 C>G 0.998265 basecount-A:0;basecount-C:3;basecount-G:1726;basecount-T:0;coverage:1729;pvalue-phred:NA;strandbias-pvalue-corr:0.859800596179;strandbias-pvalue-uncorr:0.0955333995755;strandbias-pvalue-uncorr-phred:10;type:consensus-var
gi|158851819|gb|EU081275.1| 848 C>T 0.0618583 basecount-A:0;basecount-C:3746;basecount-G:0;basecount-T:247;coverage:3977;pvalue:8.7241474512e-231;pvalue-phred:2301;strandbias-pvalue-corr:0.0573881958211;strandbias-pvalue-uncorr:0.00441447660162;strandbias-pvalue-uncorr-phred:24;type:low-freq-var
gi|158851819|gb|EU081275.1| 1544 A>G 0.0577811 basecount-A:5104;basecount-C:0;basecount-G:313;basecount-T:0;coverage:5394;pvalue:6.1180591576e-300;pvalue-phred:2992;strandbias-pvalue-corr:0.327362882579;strandbias-pvalue-uncorr:0.327362882579;strandbias-pvalue-uncorr-phred:5;type:low-freq-var
gi|158851819|gb|EU081275.1| 2123 A>G 0.00238938 basecount-A:33819;basecount-C:0;basecount-G:81;basecount-T:0;coverage:33899;pvalue:8.96376279449e-26;pvalue-phred:250;strandbias-pvalue-corr:1.0;strandbias-pvalue-uncorr:1.0;strandbias-pvalue-uncorr-phred:0;type:low-freq-var
gi|158851819|gb|EU081275.1| 2527 T>C 0.00607287 basecount-A:0;basecount-C:21;basecount-G:0;basecount-T:3437;coverage:3455;pvalue:1.40936375043e-08;pvalue-phred:79;strandbias-pvalue-corr:0.33816857038;strandbias-pvalue-uncorr:0.33816857038;strandbias-pvalue-uncorr-phred:5;type:low-freq-var
gi|158851819|gb|EU081275.1| 4529 C>T 0.0117566 basecount-A:0;basecount-C:2858;basecount-G:0;basecount-T:34;coverage:2889;pvalue:3.6605199298e-15;pvalue-phred:144;strandbias-pvalue-corr:0.578536652198;strandbias-pvalue-uncorr:0.0525942411089;strandbias-pvalue-uncorr-phred:13;type:low-freq-var
gi|158851819|gb|EU081275.1| 5918 A>G 0.0766533 basecount-A:5522;basecount-C:6;basecount-G:459;basecount-T:1;coverage:5948;pvalue:1.09548830614e-200;pvalue-phred:2000;strandbias-pvalue-corr:1.21314938832;strandbias-pvalue-uncorr:0.173307055474;strandbias-pvalue-uncorr-phred:8;type:low-freq-var
gi|158851819|gb|EU081275.1| 7706 C>T 0.00728597 basecount-A:0;basecount-C:11990;basecount-G:0;basecount-T:88;coverage:12074;pvalue:2.71559024981e-20;pvalue-phred:196;strandbias-pvalue-corr:0.0622856504796;strandbias-pvalue-uncorr:0.0051904708733;strandbias-pvalue-uncorr-phred:23;type:low-freq-var
gi|158851819|gb|EU081275.1| 8653 G>A 0.586207 basecount-A:17;basecount-C:0;basecount-G:12;basecount-T:0;coverage:29;pvalue-phred:NA;strandbias-pvalue-corr:1.00861217742;strandbias-pvalue-uncorr:0.126076522178;strandbias-pvalue-uncorr-phred:9;type:consensus-var
gi|158851819|gb|EU081275.1| 8914 C>T 0.32 basecount-A:0;basecount-C:17;basecount-G:0;basecount-T:8;coverage:24;pvalue:3.24654706004e-13;pvalue-phred:125;strandbias-pvalue-corr:0.537873009269;strandbias-pvalue-uncorr:0.0537873009269;strandbias-pvalue-uncorr-phred:13;type:low-freq-var
gi|158851819|gb|EU081275.1| 9127 T>C 0.192308 basecount-A:0;basecount-C:5;basecount-G:0;basecount-T:21;coverage:26;pvalue:8.38722632978e-10;pvalue-phred:91;strandbias-pvalue-corr:1.0;strandbias-pvalue-uncorr:1.0;strandbias-pvalue-uncorr-phred:0;type:low-freq-var
gi|158851819|gb|EU081275.1| 9799 G>T 0.235294 basecount-A:0;basecount-C:0;basecount-G:13;basecount-T:4;coverage:17;pvalue:9.41773596645e-08;pvalue-phred:70;strandbias-pvalue-corr:1.4243697479;strandbias-pvalue-uncorr:0.237394957983;strandbias-pvalue-uncorr-phred:6;type:low-freq-var
