# Supplementary material for: Analysis of Dengue Virus Genetic Diversity during Human and Mosquito Infection Reveals Genetic Constraints
Source: PLoS Negl Trop Dis. 2015 Sep 1;9(9):e0004044. doi: 10.1371/journal.pntd.0004044 (PMC4556638; doi:10.1371/journal.pntd.0004044)
Supplement: S6 File — The LoFreq output.snp files for each sample in our data set are in the folder “SNP Files”. The read coverage graphs for each sample are in the folder “Coverage Plots”. (ZIP) [file pntd.0004044.s006.zip › S6_File/SNP Files/05K4620DK2-Serum.single_bwa-uniq-dups-marked_lofreq-final.snp]

gi|158851819|gb|EU081275.1| 109 G>A 0.0325203 basecount-A:16;basecount-C:0;basecount-G:476;basecount-T:0;coverage:492;pvalue:3.25950076177e-11;pvalue-phred:105;strandbias-pvalue-corr:1.0;strandbias-pvalue-uncorr:1.0;strandbias-pvalue-uncorr-phred:0;type:low-freq-var
gi|158851819|gb|EU081275.1| 713 C>G 0.998548 basecount-A:2;basecount-C:3;basecount-G:3438;basecount-T:0;coverage:3443;pvalue-phred:NA;strandbias-pvalue-corr:1.0;strandbias-pvalue-uncorr:1.0;strandbias-pvalue-uncorr-phred:0;type:consensus-var
gi|158851819|gb|EU081275.1| 1381 C>T 0.00809566 basecount-A:0;basecount-C:13355;basecount-G:0;basecount-T:109;coverage:13462;pvalue:4.49643665767e-35;pvalue-phred:343;strandbias-pvalue-corr:1.0;strandbias-pvalue-uncorr:1.0;strandbias-pvalue-uncorr-phred:0;type:low-freq-var
gi|158851819|gb|EU081275.1| 1613 T>A 0.0070922 basecount-A:92;basecount-C:5;basecount-G:0;basecount-T:12875;coverage:12963;pvalue:5.39273215264e-09;pvalue-phred:83;strandbias-pvalue-corr:2.84624706144;strandbias-pvalue-uncorr:0.142312353072;strandbias-pvalue-uncorr-phred:8;type:low-freq-var
gi|158851819|gb|EU081275.1| 1804 T>C 0.00494865 basecount-A:0;basecount-C:53;basecount-G:0;basecount-T:10657;coverage:10705;pvalue:1.34719092611e-18;pvalue-phred:179;strandbias-pvalue-corr:1.0;strandbias-pvalue-uncorr:1.0;strandbias-pvalue-uncorr-phred:0;type:low-freq-var
gi|158851819|gb|EU081275.1| 4529 C>T 0.0137387 basecount-A:0;basecount-C:3374;basecount-G:0;basecount-T:47;coverage:3420;pvalue:7.31211225571e-23;pvalue-phred:221;strandbias-pvalue-corr:0.867078423133;strandbias-pvalue-uncorr:0.867078423133;strandbias-pvalue-uncorr-phred:1;type:low-freq-var
gi|158851819|gb|EU081275.1| 5062 C>T 0.00673505 basecount-A:0;basecount-C:9586;basecount-G:0;basecount-T:65;coverage:9645;pvalue:2.94588714263e-15;pvalue-phred:145;strandbias-pvalue-corr:0.311650471903;strandbias-pvalue-uncorr:0.0124660188761;strandbias-pvalue-uncorr-phred:19;type:low-freq-var
gi|158851819|gb|EU081275.1| 5683 G>A 0.00740273 basecount-A:82;basecount-C:0;basecount-G:10995;basecount-T:0;coverage:11073;pvalue:5.2006123492e-12;pvalue-phred:113;strandbias-pvalue-corr:6.13989676825;strandbias-pvalue-uncorr:0.472299751404;strandbias-pvalue-uncorr-phred:3;type:low-freq-var
gi|158851819|gb|EU081275.1| 6013 C>T 0.00722279 basecount-A:2;basecount-C:9757;basecount-G:0;basecount-T:71;coverage:9816;pvalue:7.54138295459e-10;pvalue-phred:91;strandbias-pvalue-corr:6.06711076202;strandbias-pvalue-uncorr:0.43336505443;strandbias-pvalue-uncorr-phred:4;type:low-freq-var
gi|158851819|gb|EU081275.1| 6352 C>T 0.0061268 basecount-A:0;basecount-C:3731;basecount-G:0;basecount-T:23;coverage:3754;pvalue:1.69883044245e-07;pvalue-phred:68;strandbias-pvalue-corr:6.44688159173;strandbias-pvalue-uncorr:0.537240132644;strandbias-pvalue-uncorr-phred:3;type:low-freq-var
gi|158851819|gb|EU081275.1| 6475 C>T 0.00595391 basecount-A:256;basecount-C:19005;basecount-G:106;basecount-T:116;coverage:19111;pvalue:1.24757684768e-13;pvalue-phred:129;strandbias-pvalue-corr:0.399085671432;strandbias-pvalue-uncorr:0.016628569643;strandbias-pvalue-uncorr-phred:18;type:low-freq-var
gi|158851819|gb|EU081275.1| 6715 C>T 0.282312 basecount-A:0;basecount-C:2682;basecount-G:0;basecount-T:1055;coverage:3666;pvalue:0.0;pvalue-phred:9223372036854775807;strandbias-pvalue-corr:0.142490472618;strandbias-pvalue-uncorr:0.00548040279301;strandbias-pvalue-uncorr-phred:23;type:low-freq-var
gi|158851819|gb|EU081275.1| 6859 A>G 0.00620155 basecount-A:5768;basecount-C:1;basecount-G:36;basecount-T:0;coverage:5800;pvalue:5.95500845941e-08;pvalue-phred:72;strandbias-pvalue-corr:1.25532145513;strandbias-pvalue-uncorr:0.0570600661424;strandbias-pvalue-uncorr-phred:12;type:low-freq-var
gi|158851819|gb|EU081275.1| 7537 C>T 0.00879673 basecount-A:2;basecount-C:6308;basecount-G:0;basecount-T:56;coverage:6362;pvalue:6.79800040326e-18;pvalue-phred:172;strandbias-pvalue-corr:3.20675239904;strandbias-pvalue-uncorr:0.168776442055;strandbias-pvalue-uncorr-phred:8;type:low-freq-var
gi|158851819|gb|EU081275.1| 8653 G>A 0.785714 basecount-A:55;basecount-C:0;basecount-G:15;basecount-T:0;coverage:70;pvalue-phred:NA;strandbias-pvalue-corr:4.32690966752;strandbias-pvalue-uncorr:0.27043185422;strandbias-pvalue-uncorr-phred:6;type:consensus-var
gi|158851819|gb|EU081275.1| 8797 T>C 0.048 basecount-A:0;basecount-C:6;basecount-G:0;basecount-T:119;coverage:125;pvalue:2.95881852731e-09;pvalue-phred:85;strandbias-pvalue-corr:4.50143099251;strandbias-pvalue-uncorr:0.264790058383;strandbias-pvalue-uncorr-phred:6;type:low-freq-var
gi|158851819|gb|EU081275.1| 8914 C>T 0.178571 basecount-A:0;basecount-C:23;basecount-G:0;basecount-T:5;coverage:28;pvalue:2.73819207847e-09;pvalue-phred:86;strandbias-pvalue-corr:1.0;strandbias-pvalue-uncorr:1.0;strandbias-pvalue-uncorr-phred:0;type:low-freq-var
gi|158851819|gb|EU081275.1| 9025 A>G 0.454545 basecount-A:6;basecount-C:0;basecount-G:5;basecount-T:0;coverage:10;pvalue:2.25796584846e-07;pvalue-phred:66;strandbias-pvalue-corr:1.09523809524;strandbias-pvalue-uncorr:0.047619047619;strandbias-pvalue-uncorr-phred:13;type:low-freq-var
gi|158851819|gb|EU081275.1| 9127 T>C 0.454545 basecount-A:0;basecount-C:10;basecount-G:0;basecount-T:12;coverage:22;pvalue:4.25326038391e-19;pvalue-phred:184;strandbias-pvalue-corr:0.593984962406;strandbias-pvalue-uncorr:0.593984962406;strandbias-pvalue-uncorr-phred:2;type:low-freq-var
gi|158851819|gb|EU081275.1| 9208 T>C 0.521739 basecount-A:0;basecount-C:12;basecount-G:0;basecount-T:11;coverage:23;pvalue-phred:NA;strandbias-pvalue-corr:1.0;strandbias-pvalue-uncorr:1.0;strandbias-pvalue-uncorr-phred:0;type:consensus-var
gi|158851819|gb|EU081275.1| 9579 C>T 0.448276 basecount-A:0;basecount-C:16;basecount-G:0;basecount-T:13;coverage:27;pvalue:1.83194311084e-18;pvalue-phred:177;strandbias-pvalue-corr:0.695966258357;strandbias-pvalue-uncorr:0.695966258357;strandbias-pvalue-uncorr-phred:2;type:low-freq-var
gi|158851819|gb|EU081275.1| 9646 A>G 0.454545 basecount-A:6;basecount-C:0;basecount-G:5;basecount-T:0;coverage:11;pvalue:3.91000829208e-10;pvalue-phred:94;strandbias-pvalue-corr:3.27272727272;strandbias-pvalue-uncorr:0.181818181818;strandbias-pvalue-uncorr-phred:7;type:low-freq-var
gi|158851819|gb|EU081275.1| 9799 G>T 0.5 basecount-A:0;basecount-C:0;basecount-G:11;basecount-T:11;coverage:22;pvalue:2.02631090037e-21;pvalue-phred:207;strandbias-pvalue-corr:1.0;strandbias-pvalue-uncorr:1.0;strandbias-pvalue-uncorr-phred:0;type:low-freq-var
gi|158851819|gb|EU081275.1| 9895 C>T 0.333333 basecount-A:0;basecount-C:10;basecount-G:0;basecount-T:5;coverage:15;pvalue:2.53046851943e-10;pvalue-phred:96;strandbias-pvalue-corr:4.23076923076;strandbias-pvalue-uncorr:0.282051282051;strandbias-pvalue-uncorr-phred:5;type:low-freq-var
gi|158851819|gb|EU081275.1| 10383 A>C 0.160305 basecount-A:110;basecount-C:21;basecount-G:0;basecount-T:0;coverage:130;pvalue:1.7594744821e-31;pvalue-phred:308;strandbias-pvalue-corr:2.60333861855;strandbias-pvalue-uncorr:0.123968505645;strandbias-pvalue-uncorr-phred:9;type:low-freq-var
gi|158851819|gb|EU081275.1| 10541 C>T 0.0618557 basecount-A:0;basecount-C:91;basecount-G:0;basecount-T:6;coverage:97;pvalue:1.5228432314e-08;pvalue-phred:78;strandbias-pvalue-corr:1.0;strandbias-pvalue-uncorr:1.0;strandbias-pvalue-uncorr-phred:0;type:low-freq-var
