# Supplementary material for: Analysis of Dengue Virus Genetic Diversity during Human and Mosquito Infection Reveals Genetic Constraints
Source: PLoS Negl Trop Dis. 2015 Sep 1;9(9):e0004044. doi: 10.1371/journal.pntd.0004044 (PMC4556638; doi:10.1371/journal.pntd.0004044)
Supplement: S6 File — The LoFreq output.snp files for each sample in our data set are in the folder “SNP Files”. The read coverage graphs for each sample are in the folder “Coverage Plots”. (ZIP) [file pntd.0004044.s006.zip › S6_File/SNP Files/05K4621DK1-Aeg-TGACCA_read1_bwa-uniq-dups-marked_lofreq-final.snp]

05K4621 4 T>G 0.818605 basecount-A:2	basecount-C:6	basecount-G:176	basecount-T:31	coverage:215	pvalue-phred:NA	strandbias-pvalue-corr:1.0	strandbias-pvalue-uncorr:1.0	strandbias-pvalue-uncorr-phred:0	type:consensus-var
05K4621 919 T>C 0.121404 basecount-A:30	basecount-C:13331	basecount-G:55	basecount-T:96391	coverage:109168	pvalue:0.0	pvalue-phred:9223372036854775807	strandbias-pvalue-corr:5.9429725002	strandbias-pvalue-uncorr:0.349586617659	strandbias-pvalue-uncorr-phred:5	type:low-freq-var
05K4621 965 T>C 0.00540735 basecount-A:37	basecount-C:542	basecount-G:88	basecount-T:99567	coverage:100064	pvalue:7.7105582448e-47	pvalue-phred:461	strandbias-pvalue-corr:8.15117464533	strandbias-pvalue-uncorr:0.582226760381	strandbias-pvalue-uncorr-phred:2	type:low-freq-var
05K4621 1906 T>C 0.00359707 basecount-A:77	basecount-C:493	basecount-G:102	basecount-T:136384	coverage:136854	pvalue:1.72973162789e-34	pvalue-phred:338	strandbias-pvalue-corr:0.924838223192	strandbias-pvalue-uncorr:0.0462419111596	strandbias-pvalue-uncorr-phred:13	type:low-freq-var
05K4621 2092 T>C 0.00399645 basecount-A:6	basecount-C:27	basecount-G:11	basecount-T:6712	coverage:6741	pvalue:1.9320971407e-07	pvalue-phred:67	strandbias-pvalue-corr:1.0	strandbias-pvalue-uncorr:1.0	strandbias-pvalue-uncorr-phred:0	type:low-freq-var
05K4621 2230 T>C 0.0014558 basecount-A:44	basecount-C:251	basecount-G:30	basecount-T:172089	coverage:172260	pvalue:4.81005138103e-07	pvalue-phred:63	strandbias-pvalue-corr:1.0	strandbias-pvalue-uncorr:1.0	strandbias-pvalue-uncorr-phred:0	type:low-freq-var
05K4621 2719 G>A 0.0128474 basecount-A:1621	basecount-C:67	basecount-G:124414	basecount-T:71	coverage:125926	pvalue:0.0	pvalue-phred:9223372036854775807	strandbias-pvalue-corr:0.638202006118	strandbias-pvalue-uncorr:0.638202006118	strandbias-pvalue-uncorr-phred:2	type:low-freq-var
05K4621 2756 T>C 0.00369936 basecount-A:145	basecount-C:489	basecount-G:64	basecount-T:131487	coverage:131933	pvalue:1.03178893121e-21	pvalue-phred:210	strandbias-pvalue-corr:7.90573850307	strandbias-pvalue-uncorr:0.527049233538	strandbias-pvalue-uncorr-phred:3	type:low-freq-var
05K4621 3385 T>C 0.0113027 basecount-A:64	basecount-C:1744	basecount-G:101	basecount-T:152390	coverage:154054	pvalue:0.0	pvalue-phred:9223372036854775807	strandbias-pvalue-corr:1.12088824176	strandbias-pvalue-uncorr:0.0589941179875	strandbias-pvalue-uncorr-phred:12	type:low-freq-var
05K4621 3691 G>A 0.102314 basecount-A:15362	basecount-C:121	basecount-G:134555	basecount-T:108	coverage:149178	pvalue:0.0	pvalue-phred:9223372036854775807	strandbias-pvalue-corr:0.513444708945	strandbias-pvalue-uncorr:0.024449748045	strandbias-pvalue-uncorr-phred:16	type:low-freq-var
05K4621 4579 T>C 0.123932 basecount-A:40	basecount-C:9514	basecount-G:56	basecount-T:67158	coverage:76270	pvalue:0.0	pvalue-phred:9223372036854775807	strandbias-pvalue-corr:0.21879910367	strandbias-pvalue-uncorr:0.00951300450739	strandbias-pvalue-uncorr-phred:20	type:low-freq-var
05K4621 4596 T>C 0.00300019 basecount-A:28	basecount-C:231	basecount-G:45	basecount-T:76691	coverage:76901	pvalue:7.9200328704e-11	pvalue-phred:101	strandbias-pvalue-corr:0.769227493744	strandbias-pvalue-uncorr:0.769227493744	strandbias-pvalue-uncorr-phred:1	type:low-freq-var
05K4621 4748 A>G 0.0065147 basecount-A:85760	basecount-C:62	basecount-G:563	basecount-T:35	coverage:86277	pvalue:5.69999832584e-86	pvalue-phred:852	strandbias-pvalue-corr:0.963873934998	strandbias-pvalue-uncorr:0.963873934998	strandbias-pvalue-uncorr-phred:0	type:low-freq-var
05K4621 5683 A>G 0.00245152 basecount-A:94323	basecount-C:46	basecount-G:232	basecount-T:34	coverage:94536	pvalue:1.11957405404e-19	pvalue-phred:190	strandbias-pvalue-corr:0.770741812539	strandbias-pvalue-uncorr:0.770741812539	strandbias-pvalue-uncorr-phred:1	type:low-freq-var
05K4621 6464 A>G 0.00366898 basecount-A:9763	basecount-C:6	basecount-G:36	basecount-T:7	coverage:9791	pvalue:6.80143084866e-10	pvalue-phred:92	strandbias-pvalue-corr:0.520554180117	strandbias-pvalue-uncorr:0.0236615536417	strandbias-pvalue-uncorr-phred:16	type:low-freq-var
05K4621 6613 G>A 0.00643296 basecount-A:1208	basecount-C:167	basecount-G:186193	basecount-T:215	coverage:187364	pvalue:3.40290895886e-303	pvalue-phred:3025	strandbias-pvalue-corr:0.938252373665	strandbias-pvalue-uncorr:0.938252373665	strandbias-pvalue-uncorr-phred:0	type:low-freq-var
05K4621 6782 T>C 0.00425584 basecount-A:48	basecount-C:554	basecount-G:77	basecount-T:129495	coverage:129999	pvalue:5.96152978924e-61	pvalue-phred:602	strandbias-pvalue-corr:0.80792884165	strandbias-pvalue-uncorr:0.80792884165	strandbias-pvalue-uncorr-phred:1	type:low-freq-var
05K4621 7111 C>T 0.00315922 basecount-A:81	basecount-C:155408	basecount-G:69	basecount-T:493	coverage:155847	pvalue:1.60461566111e-19	pvalue-phred:188	strandbias-pvalue-corr:0.839066492764	strandbias-pvalue-uncorr:0.839066492764	strandbias-pvalue-uncorr-phred:1	type:low-freq-var
05K4621 7364 T>G 0.0478288 basecount-A:58	basecount-C:69	basecount-G:5995	basecount-T:119221	coverage:124978	pvalue:0.0	pvalue-phred:9223372036854775807	strandbias-pvalue-corr:7.94237150995	strandbias-pvalue-uncorr:0.496398219372	strandbias-pvalue-uncorr-phred:3	type:low-freq-var
05K4621 7713 G>A 0.00557694 basecount-A:710	basecount-C:65	basecount-G:126479	basecount-T:56	coverage:127095	pvalue:6.78940336831e-67	pvalue-phred:662	strandbias-pvalue-corr:3.29842209305	strandbias-pvalue-uncorr:0.183245671836	strandbias-pvalue-uncorr-phred:7	type:low-freq-var
05K4621 9641 A>G 0.00660167 basecount-A:93980	basecount-C:40	basecount-G:625	basecount-T:28	coverage:94534	pvalue:3.69403528384e-230	pvalue-phred:2294	strandbias-pvalue-corr:0.965064630362	strandbias-pvalue-uncorr:0.965064630362	strandbias-pvalue-uncorr-phred:0	type:low-freq-var
05K4621 9986 A>G 0.00611021 basecount-A:106731	basecount-C:81	basecount-G:657	basecount-T:56	coverage:107333	pvalue:2.09093886961e-200	pvalue-phred:1997	strandbias-pvalue-corr:0.674845648357	strandbias-pvalue-uncorr:0.674845648357	strandbias-pvalue-uncorr-phred:2	type:low-freq-var
05K4621 9998 C>T 0.00495465 basecount-A:71	basecount-C:113749	basecount-G:51	basecount-T:567	coverage:114324	pvalue:1.14997160381e-234	pvalue-phred:2339	strandbias-pvalue-corr:8.14759647017	strandbias-pvalue-uncorr:0.626738190013	strandbias-pvalue-uncorr-phred:2	type:low-freq-var
