# Supplementary material for: Analysis of Dengue Virus Genetic Diversity during Human and Mosquito Infection Reveals Genetic Constraints
Source: PLoS Negl Trop Dis. 2015 Sep 1;9(9):e0004044. doi: 10.1371/journal.pntd.0004044 (PMC4556638; doi:10.1371/journal.pntd.0004044)
Supplement: S6 File — The LoFreq output.snp files for each sample in our data set are in the folder “SNP Files”. The read coverage graphs for each sample are in the folder “Coverage Plots”. (ZIP) [file pntd.0004044.s006.zip › S6_File/SNP Files/05K4621DK1-Albo-TTAGGC_read1_bwa-uniq-dups-marked_lofreq-final.snp]

05K4621 4 T>C 0.027027 basecount-A:2	basecount-C:10	basecount-G:328	basecount-T:30	coverage:370	pvalue:4.29197947391e-41	pvalue-phred:404	strandbias-pvalue-corr:1.0	strandbias-pvalue-uncorr:1.0	strandbias-pvalue-uncorr-phred:0	type:low-freq-var
05K4621 4 T>G 0.886486 basecount-A:2	basecount-C:10	basecount-G:328	basecount-T:30	coverage:370	pvalue-phred:NA	strandbias-pvalue-corr:1.0	strandbias-pvalue-uncorr:1.0	strandbias-pvalue-uncorr-phred:0	type:consensus-var
05K4621 368 T>C 0.0289767 basecount-A:63	basecount-C:3152	basecount-G:52	basecount-T:105510	coverage:108509	pvalue:0.0	pvalue-phred:9223372036854775807	strandbias-pvalue-corr:0.740777948845	strandbias-pvalue-uncorr:0.740777948845	strandbias-pvalue-uncorr-phred:1	type:low-freq-var
05K4621 908 T>A 0.00133829 basecount-A:308	basecount-C:135	basecount-G:113	basecount-T:229589	coverage:229898	pvalue:4.86713832336e-07	pvalue-phred:63	strandbias-pvalue-corr:1.0	strandbias-pvalue-uncorr:1.0	strandbias-pvalue-uncorr-phred:0	type:low-freq-var
05K4621 1654 T>C 0.00205677 basecount-A:43	basecount-C:256	basecount-G:78	basecount-T:124090	coverage:124310	pvalue:4.78496512442e-10	pvalue-phred:93	strandbias-pvalue-corr:0.663276616856	strandbias-pvalue-uncorr:0.663276616856	strandbias-pvalue-uncorr-phred:2	type:low-freq-var
05K4621 1939 C>T 0.0187803 basecount-A:104	basecount-C:55445	basecount-G:42	basecount-T:1064	coverage:56484	pvalue:0.0	pvalue-phred:9223372036854775807	strandbias-pvalue-corr:6.93239760362	strandbias-pvalue-uncorr:0.533261354125	strandbias-pvalue-uncorr-phred:3	type:low-freq-var
05K4621 2050 T>C 0.00401119 basecount-A:4	basecount-C:43	basecount-G:4	basecount-T:10669	coverage:10710	pvalue:1.09708710188e-10	pvalue-phred:100	strandbias-pvalue-corr:1.79889958959	strandbias-pvalue-uncorr:0.0782130256344	strandbias-pvalue-uncorr-phred:11	type:low-freq-var
05K4621 2719 G>A 0.0142534 basecount-A:2082	basecount-C:79	basecount-G:143811	basecount-T:98	coverage:145719	pvalue:0.0	pvalue-phred:9223372036854775807	strandbias-pvalue-corr:2.74003949432	strandbias-pvalue-uncorr:0.124547249742	strandbias-pvalue-uncorr-phred:9	type:low-freq-var
05K4621 2843 G>A 0.00514307 basecount-A:898	basecount-C:81	basecount-G:173545	basecount-T:80	coverage:174397	pvalue:3.45212722811e-237	pvalue-phred:2365	strandbias-pvalue-corr:4.10917985061	strandbias-pvalue-uncorr:0.256823740663	strandbias-pvalue-uncorr-phred:6	type:low-freq-var
05K4621 2872 C>T 0.00199104 basecount-A:75	basecount-C:168254	basecount-G:91	basecount-T:336	coverage:168565	pvalue:4.06141239904e-14	pvalue-phred:134	strandbias-pvalue-corr:2.62765314739	strandbias-pvalue-uncorr:0.125126340352	strandbias-pvalue-uncorr-phred:9	type:low-freq-var
05K4621 2905 T>C 0.00821236 basecount-A:69	basecount-C:1283	basecount-G:108	basecount-T:154768	coverage:155975	pvalue:0.0	pvalue-phred:9223372036854775807	strandbias-pvalue-corr:0.976582582092	strandbias-pvalue-uncorr:0.976582582092	strandbias-pvalue-uncorr-phred:0	type:low-freq-var
05K4621 3209 A>G 0.0114852 basecount-A:195366	basecount-C:263	basecount-G:2274	basecount-T:91	coverage:197491	pvalue:0.0	pvalue-phred:9223372036854775807	strandbias-pvalue-corr:4.14739453203	strandbias-pvalue-uncorr:0.276492968802	strandbias-pvalue-uncorr-phred:6	type:low-freq-var
05K4621 3471 C>T 0.0186715 basecount-A:102	basecount-C:199105	basecount-G:91	basecount-T:3792	coverage:202670	pvalue:0.0	pvalue-phred:9223372036854775807	strandbias-pvalue-corr:0.759213592702	strandbias-pvalue-uncorr:0.759213592702	strandbias-pvalue-uncorr-phred:1	type:low-freq-var
05K4621 5011 C>T 0.0270489 basecount-A:161	basecount-C:108179	basecount-G:74	basecount-T:3014	coverage:111094	pvalue:0.0	pvalue-phred:9223372036854775807	strandbias-pvalue-corr:0.26566761235	strandbias-pvalue-uncorr:0.010626704494	strandbias-pvalue-uncorr-phred:20	type:low-freq-var
05K4621 5185 G>A 0.00247924 basecount-A:418	basecount-C:77	basecount-G:168035	basecount-T:70	coverage:168399	pvalue:3.16366239125e-21	pvalue-phred:205	strandbias-pvalue-corr:0.860466819756	strandbias-pvalue-uncorr:0.860466819756	strandbias-pvalue-uncorr-phred:1	type:low-freq-var
05K4621 5251 A>G 0.0838241 basecount-A:177351	basecount-C:84	basecount-G:16240	basecount-T:64	coverage:192954	pvalue:0.0	pvalue-phred:9223372036854775807	strandbias-pvalue-corr:6.59575765984	strandbias-pvalue-uncorr:0.549646471653	strandbias-pvalue-uncorr-phred:3	type:low-freq-var
05K4621 6566 T>C 0.00487985 basecount-A:15	basecount-C:211	basecount-G:28	basecount-T:42985	coverage:43168	pvalue:1.15943935683e-74	pvalue-phred:739	strandbias-pvalue-corr:3.915506324	strandbias-pvalue-uncorr:0.217528129111	strandbias-pvalue-uncorr-phred:7	type:low-freq-var
05K4621 6782 T>C 0.00331492 basecount-A:71	basecount-C:600	basecount-G:96	basecount-T:180233	coverage:180779	pvalue:3.5537694823e-22	pvalue-phred:214	strandbias-pvalue-corr:3.4894930832	strandbias-pvalue-uncorr:0.17447465416	strandbias-pvalue-uncorr-phred:8	type:low-freq-var
05K4621 7113 C>T 0.0754439 basecount-A:127	basecount-C:185489	basecount-G:119	basecount-T:15156	coverage:199800	pvalue:0.0	pvalue-phred:9223372036854775807	strandbias-pvalue-corr:0.264695372066	strandbias-pvalue-uncorr:0.0101805912333	strandbias-pvalue-uncorr-phred:20	type:low-freq-var
05K4621 7266 C>T 0.0230291 basecount-A:312	basecount-C:151638	basecount-G:95	basecount-T:3584	coverage:155041	pvalue:0.0	pvalue-phred:9223372036854775807	strandbias-pvalue-corr:3.90296150329	strandbias-pvalue-uncorr:0.278782964521	strandbias-pvalue-uncorr-phred:6	type:low-freq-var
05K4621 7441 C>T 0.0586187 basecount-A:64	basecount-C:125058	basecount-G:61	basecount-T:7795	coverage:132413	pvalue:0.0	pvalue-phred:9223372036854775807	strandbias-pvalue-corr:0.334321356984	strandbias-pvalue-uncorr:0.013930056541	strandbias-pvalue-uncorr-phred:19	type:low-freq-var
05K4621 7674 T>C 0.0019259 basecount-A:65	basecount-C:264	basecount-G:74	basecount-T:136676	coverage:136927	pvalue:1.45796971215e-06	pvalue-phred:58	strandbias-pvalue-corr:4.0493476927	strandbias-pvalue-uncorr:0.2381969231	strandbias-pvalue-uncorr-phred:6	type:low-freq-var
05K4621 7866 C>G 0.0121655 basecount-A:376	basecount-C:139306	basecount-G:1721	basecount-T:63	coverage:140891	pvalue:1.13595190558e-260	pvalue-phred:2599	strandbias-pvalue-corr:3.61370813836	strandbias-pvalue-uncorr:0.190195165177	strandbias-pvalue-uncorr-phred:7	type:low-freq-var
05K4621 8837 A>G 0.00599709 basecount-A:128516	basecount-C:56	basecount-G:776	basecount-T:48	coverage:129239	pvalue:0.0	pvalue-phred:9223372036854775807	strandbias-pvalue-corr:0.909522192108	strandbias-pvalue-uncorr:0.909522192108	strandbias-pvalue-uncorr-phred:0	type:low-freq-var
05K4621 9656 C>G 0.00559029 basecount-A:87	basecount-C:142702	basecount-G:803	basecount-T:50	coverage:143440	pvalue:1.02805598513e-241	pvalue-phred:2410	strandbias-pvalue-corr:0.554290986967	strandbias-pvalue-uncorr:0.554290986967	strandbias-pvalue-uncorr-phred:3	type:low-freq-var
05K4621 10694 A>G 0.6 basecount-A:7	basecount-C:1	basecount-G:12	basecount-T:0	coverage:20	pvalue-phred:NA	strandbias-pvalue-corr:1.0	strandbias-pvalue-uncorr:1.0	strandbias-pvalue-uncorr-phred:0	type:consensus-var
