# Supplementary material for: Analysis of Dengue Virus Genetic Diversity during Human and Mosquito Infection Reveals Genetic Constraints
Source: PLoS Negl Trop Dis. 2015 Sep 1;9(9):e0004044. doi: 10.1371/journal.pntd.0004044 (PMC4556638; doi:10.1371/journal.pntd.0004044)
Supplement: S6 File — The LoFreq output.snp files for each sample in our data set are in the folder “SNP Files”. The read coverage graphs for each sample are in the folder “Coverage Plots”. (ZIP) [file pntd.0004044.s006.zip › S6_File/SNP Files/05K4621DK1-Serum.single_bwa-uniq-dups-marked_lofreq-final.snp]

05K4621 1613 A>T 0.0050385 basecount-A:10466	basecount-C:0	basecount-G:0	basecount-T:53	coverage:10518	pvalue:2.10504441092e-12	pvalue-phred:117	strandbias-pvalue-corr:0.0562899438339	strandbias-pvalue-uncorr:0.00402071027385	strandbias-pvalue-uncorr-phred:24	type:low-freq-var
05K4621 1804 C>T 0.00552666 basecount-A:0	basecount-C:9177	basecount-G:0	basecount-T:51	coverage:9224	pvalue:1.80739906314e-09	pvalue-phred:87	strandbias-pvalue-corr:0.276758150558	strandbias-pvalue-uncorr:0.0276758150558	strandbias-pvalue-uncorr-phred:16	type:low-freq-var
05K4621 2656 A>G 0.011378 basecount-A:4691	basecount-C:1	basecount-G:54	basecount-T:0	coverage:4737	pvalue:2.21005599375e-27	pvalue-phred:267	strandbias-pvalue-corr:1.0	strandbias-pvalue-uncorr:1.0	strandbias-pvalue-uncorr-phred:0	type:low-freq-var
05K4621 2899 T>C 0.0128205 basecount-A:0	basecount-C:51	basecount-G:0	basecount-T:3927	coverage:3976	pvalue:4.17168121395e-33	pvalue-phred:324	strandbias-pvalue-corr:1.0	strandbias-pvalue-uncorr:1.0	strandbias-pvalue-uncorr-phred:0	type:low-freq-var
05K4621 3343 C>T 0.0195606 basecount-A:0	basecount-C:3659	basecount-G:0	basecount-T:73	coverage:3724	pvalue:2.98430327438e-44	pvalue-phred:435	strandbias-pvalue-corr:0.104205688777	strandbias-pvalue-uncorr:0.00801582221364	strandbias-pvalue-uncorr-phred:21	type:low-freq-var
05K4621 3617 G>T 0.0152824 basecount-A:0	basecount-C:0	basecount-G:1482	basecount-T:23	coverage:1505	pvalue:1.12358399649e-10	pvalue-phred:99	strandbias-pvalue-corr:0.550501872397	strandbias-pvalue-uncorr:0.0917503120662	strandbias-pvalue-uncorr-phred:10	type:low-freq-var
05K4621 3734 C>T 0.0183988 basecount-A:0	basecount-C:1974	basecount-G:0	basecount-T:37	coverage:2010	pvalue:4.06655379771e-07	pvalue-phred:64	strandbias-pvalue-corr:0.391506083572	strandbias-pvalue-uncorr:0.0435006759525	strandbias-pvalue-uncorr-phred:14	type:low-freq-var
05K4621 3843 T>A 0.0321005 basecount-A:138	basecount-C:1	basecount-G:0	basecount-T:4160	coverage:4285	pvalue:8.38456088985e-120	pvalue-phred:1191	strandbias-pvalue-corr:0.410097187277	strandbias-pvalue-uncorr:0.410097187277	strandbias-pvalue-uncorr-phred:4	type:low-freq-var
05K4621 4060 A>G 0.011201 basecount-A:3178	basecount-C:0	basecount-G:36	basecount-T:0	coverage:3211	pvalue:7.52285932982e-15	pvalue-phred:141	strandbias-pvalue-corr:0.603625050594	strandbias-pvalue-uncorr:0.603625050594	strandbias-pvalue-uncorr-phred:2	type:low-freq-var
05K4621 4168 T>A 0.0190476 basecount-A:32	basecount-C:0	basecount-G:0	basecount-T:1648	coverage:1677	pvalue:1.38280753728e-15	pvalue-phred:149	strandbias-pvalue-corr:0.844431178205	strandbias-pvalue-uncorr:0.168886235641	strandbias-pvalue-uncorr-phred:8	type:low-freq-var
05K4621 6859 G>A 0.021873 basecount-A:135	basecount-C:0	basecount-G:6037	basecount-T:0	coverage:6155	pvalue:1.01986344171e-80	pvalue-phred:800	strandbias-pvalue-corr:0.220415267968	strandbias-pvalue-uncorr:0.0183679389973	strandbias-pvalue-uncorr-phred:17	type:low-freq-var
05K4621 7079 A>G 0.0310403 basecount-A:4619	basecount-C:1	basecount-G:148	basecount-T:0	coverage:4762	pvalue:3.09318106613e-75	pvalue-phred:745	strandbias-pvalue-corr:0.48441525478	strandbias-pvalue-uncorr:0.0605519068475	strandbias-pvalue-uncorr-phred:12	type:low-freq-var
05K4621 7132 A>G 0.0282171 basecount-A:3134	basecount-C:0	basecount-G:91	basecount-T:0	coverage:3217	pvalue:6.80035653091e-66	pvalue-phred:652	strandbias-pvalue-corr:0.296810919071	strandbias-pvalue-uncorr:0.0269828108246	strandbias-pvalue-uncorr-phred:16	type:low-freq-var
05K4621 8002 C>T 0.0165109 basecount-A:0	basecount-C:6314	basecount-G:0	basecount-T:106	coverage:6413	pvalue:5.29400665378e-47	pvalue-phred:463	strandbias-pvalue-corr:0.639453354882	strandbias-pvalue-uncorr:0.0913504792689	strandbias-pvalue-uncorr-phred:10	type:low-freq-var
