# Supplementary material for: Analysis of Dengue Virus Genetic Diversity during Human and Mosquito Infection Reveals Genetic Constraints
Source: PLoS Negl Trop Dis. 2015 Sep 1;9(9):e0004044. doi: 10.1371/journal.pntd.0004044 (PMC4556638; doi:10.1371/journal.pntd.0004044)
Supplement: S6 File — The LoFreq output.snp files for each sample in our data set are in the folder “SNP Files”. The read coverage graphs for each sample are in the folder “Coverage Plots”. (ZIP) [file pntd.0004044.s006.zip › S6_File/SNP Files/05K4621DK2-Aeg-GCCAAT_read1_bwa-uniq-dups-marked_lofreq-final.snp]

05K4621 424 T>C 0.00286341 basecount-A:53	basecount-C:363	basecount-G:82	basecount-T:126274	coverage:126648	pvalue:1.68452960016e-31	pvalue-phred:308	strandbias-pvalue-corr:0.622411399816	strandbias-pvalue-uncorr:0.622411399816	strandbias-pvalue-uncorr-phred:2	type:low-freq-var
05K4621 532 C>T 0.00313804 basecount-A:161	basecount-C:175081	basecount-G:112	basecount-T:552	coverage:175643	pvalue:3.14373038456e-57	pvalue-phred:565	strandbias-pvalue-corr:0.738433272014	strandbias-pvalue-uncorr:0.738433272014	strandbias-pvalue-uncorr-phred:1	type:low-freq-var
05K4621 548 G>T 0.00474079 basecount-A:109	basecount-C:79	basecount-G:178257	basecount-T:850	coverage:179009	pvalue:1.06938004956e-129	pvalue-phred:1290	strandbias-pvalue-corr:0.605278475901	strandbias-pvalue-uncorr:0.0232799413808	strandbias-pvalue-uncorr-phred:16	type:low-freq-var
05K4621 2415 A>G 0.0214926 basecount-A:63947	basecount-C:36	basecount-G:1406	basecount-T:29	coverage:65271	pvalue:0.0	pvalue-phred:9223372036854775807	strandbias-pvalue-corr:1.72762160382	strandbias-pvalue-uncorr:0.0719842334927	strandbias-pvalue-uncorr-phred:11	type:low-freq-var
05K4621 2655 T>C 0.00581409 basecount-A:28	basecount-C:495	basecount-G:46	basecount-T:84569	coverage:85045	pvalue:2.7674326885e-248	pvalue-phred:2476	strandbias-pvalue-corr:0.573375664873	strandbias-pvalue-uncorr:0.573375664873	strandbias-pvalue-uncorr-phred:2	type:low-freq-var
05K4621 2719 G>A 0.038603 basecount-A:3128	basecount-C:41	basecount-G:77803	basecount-T:58	coverage:80781	pvalue:0.0	pvalue-phred:9223372036854775807	strandbias-pvalue-corr:0.652672569442	strandbias-pvalue-uncorr:0.652672569442	strandbias-pvalue-uncorr-phred:2	type:low-freq-var
05K4621 2720 A>G 0.00369969 basecount-A:77195	basecount-C:56	basecount-G:287	basecount-T:36	coverage:77433	pvalue:1.15710603556e-08	pvalue-phred:79	strandbias-pvalue-corr:0.836685839012	strandbias-pvalue-uncorr:0.836685839012	strandbias-pvalue-uncorr-phred:1	type:low-freq-var
05K4621 3511 G>A 0.0223444 basecount-A:2430	basecount-C:63	basecount-G:106174	basecount-T:85	coverage:108468	pvalue:0.0	pvalue-phred:9223372036854775807	strandbias-pvalue-corr:4.66500808595	strandbias-pvalue-uncorr:0.259167115886	strandbias-pvalue-uncorr-phred:6	type:low-freq-var
05K4621 4034 C>A 0.00322077 basecount-A:555	basecount-C:171571	basecount-G:111	basecount-T:82	coverage:171996	pvalue:3.88981420906e-19	pvalue-phred:184	strandbias-pvalue-corr:6.69019397682	strandbias-pvalue-uncorr:0.514630305909	strandbias-pvalue-uncorr-phred:3	type:low-freq-var
05K4621 6541 G>A 0.00344643 basecount-A:58	basecount-C:6	basecount-G:16757	basecount-T:8	coverage:16810	pvalue:6.50017337393e-08	pvalue-phred:72	strandbias-pvalue-corr:4.37059201737	strandbias-pvalue-uncorr:0.198663273517	strandbias-pvalue-uncorr-phred:7	type:low-freq-var
05K4621 6782 T>C 0.00370299 basecount-A:52	basecount-C:478	basecount-G:84	basecount-T:128471	coverage:128918	pvalue:3.82064969246e-35	pvalue-phred:344	strandbias-pvalue-corr:0.871509747132	strandbias-pvalue-uncorr:0.871509747132	strandbias-pvalue-uncorr-phred:1	type:low-freq-var
05K4621 7079 A>G 0.27731 basecount-A:118904	basecount-C:95	basecount-G:45691	basecount-T:75	coverage:161402	pvalue:0.0	pvalue-phred:9223372036854775807	strandbias-pvalue-corr:0.59406907452	strandbias-pvalue-uncorr:0.59406907452	strandbias-pvalue-uncorr-phred:2	type:low-freq-var
05K4621 7349 T>C 0.00339746 basecount-A:65	basecount-C:421	basecount-G:74	basecount-T:123356	coverage:123738	pvalue:1.35051147604e-71	pvalue-phred:709	strandbias-pvalue-corr:4.80229128199	strandbias-pvalue-uncorr:0.28248772247	strandbias-pvalue-uncorr-phred:5	type:low-freq-var
05K4621 7556 C>T 0.00502323 basecount-A:56	basecount-C:118318	basecount-G:75	basecount-T:598	coverage:118902	pvalue:1.44917220069e-180	pvalue-phred:1798	strandbias-pvalue-corr:6.60767597129	strandbias-pvalue-uncorr:0.550639664274	strandbias-pvalue-uncorr-phred:3	type:low-freq-var
05K4621 7558 A>G 0.00325113 basecount-A:120382	basecount-C:73	basecount-G:393	basecount-T:33	coverage:120732	pvalue:1.72286936074e-28	pvalue-phred:278	strandbias-pvalue-corr:4.83784860266	strandbias-pvalue-uncorr:0.241892430133	strandbias-pvalue-uncorr-phred:6	type:low-freq-var
05K4621 8221 A>G 0.00184653 basecount-A:85311	basecount-C:49	basecount-G:158	basecount-T:48	coverage:85467	pvalue:4.40410183626e-24	pvalue-phred:234	strandbias-pvalue-corr:4.68229864203	strandbias-pvalue-uncorr:0.246436770633	strandbias-pvalue-uncorr-phred:6	type:low-freq-var
05K4621 8434 C>T 0.019414 basecount-A:101	basecount-C:19036	basecount-G:6	basecount-T:379	coverage:19380	pvalue:1.6192592659e-92	pvalue-phred:918	strandbias-pvalue-corr:5.92205120761	strandbias-pvalue-uncorr:0.394803413841	strandbias-pvalue-uncorr-phred:4	type:low-freq-var
05K4621 8683 A>G 0.00423519 basecount-A:108432	basecount-C:99	basecount-G:462	basecount-T:93	coverage:108855	pvalue:4.03588643336e-76	pvalue-phred:754	strandbias-pvalue-corr:5.93347041372	strandbias-pvalue-uncorr:0.423819315266	strandbias-pvalue-uncorr-phred:4	type:low-freq-var
05K4621 8767 T>C 0.00170944 basecount-A:39	basecount-C:285	basecount-G:66	basecount-T:166331	coverage:166578	pvalue:4.39310038103e-09	pvalue-phred:84	strandbias-pvalue-corr:0.731413065511	strandbias-pvalue-uncorr:0.731413065511	strandbias-pvalue-uncorr-phred:1	type:low-freq-var
05K4621 8849 G>A 0.0248567 basecount-A:1592	basecount-C:35	basecount-G:62382	basecount-T:38	coverage:63917	pvalue:0.0	pvalue-phred:9223372036854775807	strandbias-pvalue-corr:4.24989755291	strandbias-pvalue-uncorr:0.202376073948	strandbias-pvalue-uncorr-phred:7	type:low-freq-var
05K4621 9049 C>T 0.0250854 basecount-A:61	basecount-C:79490	basecount-G:42	basecount-T:2048	coverage:81461	pvalue:0.0	pvalue-phred:9223372036854775807	strandbias-pvalue-corr:2.36784496185	strandbias-pvalue-uncorr:0.10294978095	strandbias-pvalue-uncorr-phred:10	type:low-freq-var
05K4621 9178 C>T 0.00211368 basecount-A:71	basecount-C:95724	basecount-G:43	basecount-T:203	coverage:95923	pvalue:4.21459392632e-13	pvalue-phred:124	strandbias-pvalue-corr:0.58081026839	strandbias-pvalue-uncorr:0.58081026839	strandbias-pvalue-uncorr-phred:2	type:low-freq-var
05K4621 9640 T>C 0.00564729 basecount-A:60	basecount-C:512	basecount-G:54	basecount-T:90037	coverage:90503	pvalue:3.17587695268e-109	pvalue-phred:1085	strandbias-pvalue-corr:0.751801852702	strandbias-pvalue-uncorr:0.0300720741081	strandbias-pvalue-uncorr-phred:15	type:low-freq-var
05K4621 10040 A>G 0.00939843 basecount-A:108756	basecount-C:79	basecount-G:1033	basecount-T:44	coverage:109730	pvalue:0.0	pvalue-phred:9223372036854775807	strandbias-pvalue-corr:0.568757510647	strandbias-pvalue-uncorr:0.568757510647	strandbias-pvalue-uncorr-phred:2	type:low-freq-var
05K4621 10415 G>A 0.00350049 basecount-A:476	basecount-C:56	basecount-G:135394	basecount-T:55	coverage:135825	pvalue:5.59637066875e-26	pvalue-phred:253	strandbias-pvalue-corr:4.60074765518	strandbias-pvalue-uncorr:0.287546728449	strandbias-pvalue-uncorr-phred:5	type:low-freq-var
