# Supplementary material for: Analysis of Dengue Virus Genetic Diversity during Human and Mosquito Infection Reveals Genetic Constraints
Source: PLoS Negl Trop Dis. 2015 Sep 1;9(9):e0004044. doi: 10.1371/journal.pntd.0004044 (PMC4556638; doi:10.1371/journal.pntd.0004044)
Supplement: S6 File — The LoFreq output.snp files for each sample in our data set are in the folder “SNP Files”. The read coverage graphs for each sample are in the folder “Coverage Plots”. (ZIP) [file pntd.0004044.s006.zip › S6_File/SNP Files/05K4621DK2-Albo-ACAGTG_read1_bwa-uniq-dups-marked_lofreq-final.snp]

05K4621 4 T>G 0.869767 basecount-A:2	basecount-C:2	basecount-G:187	basecount-T:24	coverage:215	pvalue-phred:NA	strandbias-pvalue-corr:1.0	strandbias-pvalue-uncorr:1.0	strandbias-pvalue-uncorr-phred:0	type:consensus-var
05K4621 895 T>C 0.0116294 basecount-A:36	basecount-C:1244	basecount-G:66	basecount-T:105624	coverage:106800	pvalue:0.0	pvalue-phred:9223372036854775807	strandbias-pvalue-corr:0.833943358312	strandbias-pvalue-uncorr:0.833943358312	strandbias-pvalue-uncorr-phred:1	type:low-freq-var
05K4621 1369 T>C 0.0122812 basecount-A:28	basecount-C:830	basecount-G:67	basecount-T:66658	coverage:67422	pvalue:0.0	pvalue-phred:9223372036854775807	strandbias-pvalue-corr:0.970360960111	strandbias-pvalue-uncorr:0.970360960111	strandbias-pvalue-uncorr-phred:0	type:low-freq-var
05K4621 2251 C>T 0.00124027 basecount-A:64	basecount-C:208457	basecount-G:46	basecount-T:259	coverage:208693	pvalue:3.35589317906e-07	pvalue-phred:65	strandbias-pvalue-corr:7.36725093153	strandbias-pvalue-uncorr:0.491150062102	strandbias-pvalue-uncorr-phred:3	type:low-freq-var
05K4621 2264 T>C 0.00525844 basecount-A:44	basecount-C:1197	basecount-G:71	basecount-T:226322	coverage:227421	pvalue:0.0	pvalue-phred:9223372036854775807	strandbias-pvalue-corr:7.94818709777	strandbias-pvalue-uncorr:0.467540417516	strandbias-pvalue-uncorr-phred:3	type:low-freq-var
05K4621 2419 G>A 0.00293112 basecount-A:264	basecount-C:35	basecount-G:89714	basecount-T:55	coverage:89951	pvalue:7.10038344104e-24	pvalue-phred:231	strandbias-pvalue-corr:0.722699638258	strandbias-pvalue-uncorr:0.722699638258	strandbias-pvalue-uncorr-phred:1	type:low-freq-var
05K4621 2719 G>A 0.0137384 basecount-A:1497	basecount-C:63	basecount-G:107337	basecount-T:68	coverage:108767	pvalue:0.0	pvalue-phred:9223372036854775807	strandbias-pvalue-corr:7.98609747282	strandbias-pvalue-uncorr:0.570435533773	strandbias-pvalue-uncorr-phred:2	type:low-freq-var
05K4621 3123 G>A 0.00164813 basecount-A:178	basecount-C:61	basecount-G:107715	basecount-T:47	coverage:107886	pvalue:6.64770032636e-15	pvalue-phred:142	strandbias-pvalue-corr:0.930322367877	strandbias-pvalue-uncorr:0.930322367877	strandbias-pvalue-uncorr-phred:0	type:low-freq-var
05K4621 4255 T>C 0.0228931 basecount-A:3	basecount-C:91	basecount-G:24	basecount-T:3857	coverage:3936	pvalue:7.15960393394e-70	pvalue-phred:691	strandbias-pvalue-corr:1.0	strandbias-pvalue-uncorr:1.0	strandbias-pvalue-uncorr-phred:0	type:low-freq-var
05K4621 5023 T>C 0.00225373 basecount-A:23	basecount-C:127	basecount-G:21	basecount-T:56180	coverage:56300	pvalue:8.95750272137e-07	pvalue-phred:60	strandbias-pvalue-corr:1.4946321993	strandbias-pvalue-uncorr:0.0830351221832	strandbias-pvalue-uncorr-phred:11	type:low-freq-var
05K4621 5683 A>G 0.00261219 basecount-A:72477	basecount-C:46	basecount-G:190	basecount-T:23	coverage:72650	pvalue:4.95026841963e-19	pvalue-phred:183	strandbias-pvalue-corr:7.62532600117	strandbias-pvalue-uncorr:0.476582875073	strandbias-pvalue-uncorr-phred:3	type:low-freq-var
05K4621 5844 T>C 0.0219476 basecount-A:51	basecount-C:1838	basecount-G:142	basecount-T:81714	coverage:83390	pvalue:0.0	pvalue-phred:9223372036854775807	strandbias-pvalue-corr:1.40285978709	strandbias-pvalue-uncorr:0.0738347256363	strandbias-pvalue-uncorr-phred:11	type:low-freq-var
05K4621 6782 T>C 0.00404022 basecount-A:37	basecount-C:440	basecount-G:70	basecount-T:108358	coverage:108757	pvalue:2.67153757108e-40	pvalue-phred:396	strandbias-pvalue-corr:1.0	strandbias-pvalue-uncorr:1.0	strandbias-pvalue-uncorr-phred:0	type:low-freq-var
05K4621 7066 C>T 0.209572 basecount-A:77	basecount-C:102512	basecount-G:52	basecount-T:27214	coverage:128616	pvalue:0.0	pvalue-phred:9223372036854775807	strandbias-pvalue-corr:0.638475805234	strandbias-pvalue-uncorr:0.638475805234	strandbias-pvalue-uncorr-phred:2	type:low-freq-var
05K4621 7870 A>C 0.00254907 basecount-A:98915	basecount-C:253	basecount-G:52	basecount-T:32	coverage:99138	pvalue:5.5116148994e-12	pvalue-phred:113	strandbias-pvalue-corr:0.943514415742	strandbias-pvalue-uncorr:0.943514415742	strandbias-pvalue-uncorr-phred:0	type:low-freq-var
05K4621 8029 A>G 0.00369242 basecount-A:87849	basecount-C:86	basecount-G:326	basecount-T:28	coverage:88144	pvalue:4.55280179331e-12	pvalue-phred:113	strandbias-pvalue-corr:0.812879854861	strandbias-pvalue-uncorr:0.812879854861	strandbias-pvalue-uncorr-phred:1	type:low-freq-var
05K4621 8976 A>G 0.00194562 basecount-A:78416	basecount-C:36	basecount-G:153	basecount-T:33	coverage:78565	pvalue:1.68111314267e-11	pvalue-phred:108	strandbias-pvalue-corr:0.432149160508	strandbias-pvalue-uncorr:0.0216074580254	strandbias-pvalue-uncorr-phred:17	type:low-freq-var
05K4621 9229 T>C 0.00747469 basecount-A:64	basecount-C:669	basecount-G:58	basecount-T:88711	coverage:89331	pvalue:4.30002398837e-159	pvalue-phred:1584	strandbias-pvalue-corr:0.836961654907	strandbias-pvalue-uncorr:0.836961654907	strandbias-pvalue-uncorr-phred:1	type:low-freq-var
05K4621 9361 C>T 0.00251057 basecount-A:59	basecount-C:90471	basecount-G:58	basecount-T:228	coverage:90692	pvalue:2.51832577869e-11	pvalue-phred:106	strandbias-pvalue-corr:0.714225320123	strandbias-pvalue-uncorr:0.714225320123	strandbias-pvalue-uncorr-phred:1	type:low-freq-var
05K4621 10279 C>T 0.00984747 basecount-A:144	basecount-C:73818	basecount-G:42	basecount-T:736	coverage:74513	pvalue:1.38786709019e-255	pvalue-phred:2549	strandbias-pvalue-corr:7.60064831694	strandbias-pvalue-uncorr:0.584665255149	strandbias-pvalue-uncorr-phred:2	type:low-freq-var
