# Supplementary material for: Analysis of Dengue Virus Genetic Diversity during Human and Mosquito Infection Reveals Genetic Constraints
Source: PLoS Negl Trop Dis. 2015 Sep 1;9(9):e0004044. doi: 10.1371/journal.pntd.0004044 (PMC4556638; doi:10.1371/journal.pntd.0004044)
Supplement: S6 File — The LoFreq output.snp files for each sample in our data set are in the folder “SNP Files”. The read coverage graphs for each sample are in the folder “Coverage Plots”. (ZIP) [file pntd.0004044.s006.zip › S6_File/SNP Files/05K4621DK2-Serum.single_bwa-uniq-dups-marked_lofreq-final.snp]

05K4621 2128 A>T 0.00172811 basecount-A:24257	basecount-C:0	basecount-G:5	basecount-T:42	coverage:24304	pvalue:5.09922732435e-08	pvalue-phred:73	strandbias-pvalue-corr:1.0	strandbias-pvalue-uncorr:1.0	strandbias-pvalue-uncorr-phred:0	type:low-freq-var
05K4621 2272 T>C 0.0122353 basecount-A:0	basecount-C:26	basecount-G:0	basecount-T:2099	coverage:2125	pvalue:9.74628630827e-16	pvalue-phred:150	strandbias-pvalue-corr:2.64347242714	strandbias-pvalue-uncorr:0.165217026696	strandbias-pvalue-uncorr-phred:8	type:low-freq-var
05K4621 2656 A>G 0.0318851 basecount-A:2763	basecount-C:0	basecount-G:91	basecount-T:0	coverage:2842	pvalue:1.41053344409e-63	pvalue-phred:629	strandbias-pvalue-corr:0.477640011099	strandbias-pvalue-uncorr:0.477640011099	strandbias-pvalue-uncorr-phred:3	type:low-freq-var
05K4621 2827 T>C 0.0114943 basecount-A:1	basecount-C:30	basecount-G:0	basecount-T:2579	coverage:2607	pvalue:3.30313488555e-10	pvalue-phred:95	strandbias-pvalue-corr:2.3523263014	strandbias-pvalue-uncorr:0.11761631507	strandbias-pvalue-uncorr-phred:9	type:low-freq-var
05K4621 2899 T>C 0.0176678 basecount-A:0	basecount-C:50	basecount-G:0	basecount-T:2780	coverage:2825	pvalue:1.84382417183e-36	pvalue-phred:357	strandbias-pvalue-corr:1.90272960393	strandbias-pvalue-uncorr:0.0906061716157	strandbias-pvalue-uncorr-phred:10	type:low-freq-var
05K4621 2950 G>A 0.0217942 basecount-A:43	basecount-C:0	basecount-G:1930	basecount-T:0	coverage:1964	pvalue:1.77168883692e-11	pvalue-phred:108	strandbias-pvalue-corr:3.52600852122	strandbias-pvalue-uncorr:0.293834043435	strandbias-pvalue-uncorr-phred:5	type:low-freq-var
05K4621 3343 C>T 0.027628 basecount-A:0	basecount-C:2886	basecount-G:0	basecount-T:82	coverage:2965	pvalue:1.80865965058e-70	pvalue-phred:697	strandbias-pvalue-corr:0.115540594492	strandbias-pvalue-uncorr:0.00427928127749	strandbias-pvalue-uncorr-phred:24	type:low-freq-var
05K4621 3415 T>A 0.045037 basecount-A:152	basecount-C:8	basecount-G:0	basecount-T:3215	coverage:3370	pvalue:5.94794105182e-174	pvalue-phred:1732	strandbias-pvalue-corr:1.7407024464	strandbias-pvalue-uncorr:0.0756827150607	strandbias-pvalue-uncorr-phred:11	type:low-freq-var
05K4621 3617 G>T 0.0181818 basecount-A:0	basecount-C:0	basecount-G:1782	basecount-T:33	coverage:1813	pvalue:5.35371780596e-19	pvalue-phred:183	strandbias-pvalue-corr:0.112253666741	strandbias-pvalue-uncorr:0.0043174487208	strandbias-pvalue-uncorr-phred:24	type:low-freq-var
05K4621 3734 C>T 0.0295276 basecount-A:0	basecount-C:1479	basecount-G:0	basecount-T:45	coverage:1519	pvalue:7.62439611763e-08	pvalue-phred:71	strandbias-pvalue-corr:0.381802201925	strandbias-pvalue-uncorr:0.0159084250802	strandbias-pvalue-uncorr-phred:18	type:low-freq-var
05K4621 3843 T>A 0.015894 basecount-A:48	basecount-C:0	basecount-G:0	basecount-T:2972	coverage:3011	pvalue:5.55939934827e-21	pvalue-phred:203	strandbias-pvalue-corr:0.62922577538	strandbias-pvalue-uncorr:0.62922577538	strandbias-pvalue-uncorr-phred:2	type:low-freq-var
05K4621 4168 T>A 0.0312288 basecount-A:46	basecount-C:0	basecount-G:0	basecount-T:1427	coverage:1473	pvalue:4.50469735078e-47	pvalue-phred:463	strandbias-pvalue-corr:4.13469057052	strandbias-pvalue-uncorr:0.375880960956	strandbias-pvalue-uncorr-phred:4	type:low-freq-var
05K4621 4275 C>T 0.0150386 basecount-A:2	basecount-C:29469	basecount-G:2	basecount-T:450	coverage:29871	pvalue:1.38810790048e-39	pvalue-phred:389	strandbias-pvalue-corr:3.64092941728	strandbias-pvalue-uncorr:0.280071493637	strandbias-pvalue-uncorr-phred:6	type:low-freq-var
05K4621 5062 T>C 0.00474336 basecount-A:2	basecount-C:67	basecount-G:0	basecount-T:14056	coverage:14118	pvalue:4.11985312857e-14	pvalue-phred:134	strandbias-pvalue-corr:2.72633951622	strandbias-pvalue-uncorr:0.160372912719	strandbias-pvalue-uncorr-phred:8	type:low-freq-var
05K4621 6185 T>C 0.00255872 basecount-A:0	basecount-C:50	basecount-G:0	basecount-T:19491	coverage:19534	pvalue:1.34036012573e-08	pvalue-phred:79	strandbias-pvalue-corr:0.511398048598	strandbias-pvalue-uncorr:0.511398048598	strandbias-pvalue-uncorr-phred:3	type:low-freq-var
05K4621 6437 G>A 0.00257272 basecount-A:49	basecount-C:0	basecount-G:18997	basecount-T:0	coverage:19045	pvalue:7.75790106474e-08	pvalue-phred:71	strandbias-pvalue-corr:3.70729376867	strandbias-pvalue-uncorr:0.264806697762	strandbias-pvalue-uncorr-phred:6	type:low-freq-var
05K4621 6475 T>C 0.0670475 basecount-A:44	basecount-C:446	basecount-G:15	basecount-T:6147	coverage:6572	pvalue:0.0	pvalue-phred:9223372036854775807	strandbias-pvalue-corr:4.34962774251	strandbias-pvalue-uncorr:0.434962774251	strandbias-pvalue-uncorr-phred:4	type:low-freq-var
05K4621 6603 G>A 0.0412486 basecount-A:74	basecount-C:0	basecount-G:1720	basecount-T:0	coverage:1787	pvalue:7.75423511067e-46	pvalue-phred:451	strandbias-pvalue-corr:0.29829057825	strandbias-pvalue-uncorr:0.01193162313	strandbias-pvalue-uncorr-phred:19	type:low-freq-var
05K4621 6859 G>A 0.0591398 basecount-A:143	basecount-C:0	basecount-G:2275	basecount-T:0	coverage:2402	pvalue:5.44752087492e-140	pvalue-phred:1393	strandbias-pvalue-corr:2.37483319253	strandbias-pvalue-uncorr:0.131935177363	strandbias-pvalue-uncorr-phred:9	type:low-freq-var
05K4621 7051 C>A 0.0243902 basecount-A:71	basecount-C:2840	basecount-G:0	basecount-T:0	coverage:2903	pvalue:3.12510499312e-53	pvalue-phred:525	strandbias-pvalue-corr:0.0813049801808	strandbias-pvalue-uncorr:0.00290374929217	strandbias-pvalue-uncorr-phred:25	type:low-freq-var
05K4621 7079 A>G 0.0231241 basecount-A:2070	basecount-C:0	basecount-G:49	basecount-T:0	coverage:2118	pvalue:1.61300450168e-27	pvalue-phred:268	strandbias-pvalue-corr:0.770621892841	strandbias-pvalue-uncorr:0.770621892841	strandbias-pvalue-uncorr-phred:1	type:low-freq-var
05K4621 7132 A>G 0.0582315 basecount-A:1310	basecount-C:0	basecount-G:81	basecount-T:0	coverage:1385	pvalue:1.6801315782e-83	pvalue-phred:828	strandbias-pvalue-corr:0.616893702139	strandbias-pvalue-uncorr:0.616893702139	strandbias-pvalue-uncorr-phred:2	type:low-freq-var
05K4621 7210 G>A 0.0331825 basecount-A:66	basecount-C:0	basecount-G:1923	basecount-T:0	coverage:1982	pvalue:3.3972855792e-59	pvalue-phred:585	strandbias-pvalue-corr:0.894989828454	strandbias-pvalue-uncorr:0.894989828454	strandbias-pvalue-uncorr-phred:0	type:low-freq-var
05K4621 7635 C>G 0.0113255 basecount-A:0	basecount-C:2357	basecount-G:27	basecount-T:0	coverage:2383	pvalue:1.64267392776e-09	pvalue-phred:88	strandbias-pvalue-corr:0.831862119274	strandbias-pvalue-uncorr:0.831862119274	strandbias-pvalue-uncorr-phred:1	type:low-freq-var
05K4621 7636 C>T 0.011335 basecount-A:0	basecount-C:2355	basecount-G:0	basecount-T:27	coverage:2381	pvalue:1.55089509755e-08	pvalue-phred:78	strandbias-pvalue-corr:0.831549173166	strandbias-pvalue-uncorr:0.831549173166	strandbias-pvalue-uncorr-phred:1	type:low-freq-var
05K4621 7706 C>T 0.0640784 basecount-A:0	basecount-C:2483	basecount-G:0	basecount-T:170	coverage:2647	pvalue:3.96303090918e-194	pvalue-phred:1934	strandbias-pvalue-corr:2.25921103539	strandbias-pvalue-uncorr:0.118905843968	strandbias-pvalue-uncorr-phred:9	type:low-freq-var
05K4621 7882 T>C 0.0634454 basecount-A:0	basecount-C:151	basecount-G:0	basecount-T:2229	coverage:2362	pvalue:5.25919767368e-164	pvalue-phred:1633	strandbias-pvalue-corr:1.96877027946	strandbias-pvalue-uncorr:0.0894895581575	strandbias-pvalue-uncorr-phred:10	type:low-freq-var
05K4621 8002 C>T 0.0377074 basecount-A:0	basecount-C:2552	basecount-G:0	basecount-T:100	coverage:2646	pvalue:1.53708174196e-73	pvalue-phred:728	strandbias-pvalue-corr:3.71875040736	strandbias-pvalue-uncorr:0.247916693824	strandbias-pvalue-uncorr-phred:6	type:low-freq-var
