# Supplementary material for: Analysis of Dengue Virus Genetic Diversity during Human and Mosquito Infection Reveals Genetic Constraints
Source: PLoS Negl Trop Dis. 2015 Sep 1;9(9):e0004044. doi: 10.1371/journal.pntd.0004044 (PMC4556638; doi:10.1371/journal.pntd.0004044)
Supplement: S6 File — The LoFreq output.snp files for each sample in our data set are in the folder “SNP Files”. The read coverage graphs for each sample are in the folder “Coverage Plots”. (ZIP) [file pntd.0004044.s006.zip › S6_File/SNP Files/05K4622DK1-Aeg-GATCAG_read1_bwa-uniq-dups-marked_lofreq-final.snp]

05K4622 424 T>C 0.00250025 basecount-A:45	basecount-C:277	basecount-G:68	basecount-T:110399	coverage:110663	pvalue:3.03949129573e-11	pvalue-phred:105	strandbias-pvalue-corr:5.41533456675	strandbias-pvalue-uncorr:0.159274546081	strandbias-pvalue-uncorr-phred:8	type:low-freq-var
05K4622 544 T>C 0.00591867 basecount-A:32	basecount-C:859	basecount-G:67	basecount-T:144176	coverage:144977	pvalue:0.0	pvalue-phred:9223372036854775807	strandbias-pvalue-corr:0.662970355451	strandbias-pvalue-uncorr:0.662970355451	strandbias-pvalue-uncorr-phred:2	type:low-freq-var
05K4622 883 C>T 0.00146851 basecount-A:89	basecount-C:168457	basecount-G:85	basecount-T:248	coverage:168686	pvalue:1.11534086024e-11	pvalue-phred:110	strandbias-pvalue-corr:7.78537649471	strandbias-pvalue-uncorr:0.299437557489	strandbias-pvalue-uncorr-phred:5	type:low-freq-var
05K4622 1861 G>A 0.00194484 basecount-A:429	basecount-C:86	basecount-G:219998	basecount-T:71	coverage:220403	pvalue:1.36832144466e-52	pvalue-phred:519	strandbias-pvalue-corr:8.27619538779	strandbias-pvalue-uncorr:0.275873179593	strandbias-pvalue-uncorr-phred:6	type:low-freq-var
05K4622 1873 T>C 0.0244727 basecount-A:104	basecount-C:6054	basecount-G:140	basecount-T:241080	coverage:246950	pvalue:0.0	pvalue-phred:9223372036854775807	strandbias-pvalue-corr:0.736397131786	strandbias-pvalue-uncorr:0.736397131786	strandbias-pvalue-uncorr-phred:1	type:low-freq-var
05K4622 1912 C>T 0.026933 basecount-A:267	basecount-C:177724	basecount-G:162	basecount-T:4931	coverage:182479	pvalue:0.0	pvalue-phred:9223372036854775807	strandbias-pvalue-corr:7.39725440117	strandbias-pvalue-uncorr:0.238621109715	strandbias-pvalue-uncorr-phred:6	type:low-freq-var
05K4622 2295 C>T 0.0020101 basecount-A:45	basecount-C:178624	basecount-G:67	basecount-T:360	coverage:178954	pvalue:4.49603067736e-31	pvalue-phred:303	strandbias-pvalue-corr:7.98263216494	strandbias-pvalue-uncorr:0.295653043146	strandbias-pvalue-uncorr-phred:5	type:low-freq-var
05K4622 2577 G>A 0.00989064 basecount-A:1211	basecount-C:55	basecount-G:121091	basecount-T:82	coverage:122106	pvalue:0.0	pvalue-phred:9223372036854775807	strandbias-pvalue-corr:4.64855236787	strandbias-pvalue-uncorr:0.132815781939	strandbias-pvalue-uncorr-phred:9	type:low-freq-var
05K4622 2719 G>A 0.00994234 basecount-A:1138	basecount-C:62	basecount-G:113185	basecount-T:75	coverage:114253	pvalue:0.0	pvalue-phred:9223372036854775807	strandbias-pvalue-corr:0.707381853677	strandbias-pvalue-uncorr:0.707381853677	strandbias-pvalue-uncorr-phred:2	type:low-freq-var
05K4622 2796 C>T 0.012166 basecount-A:216	basecount-C:129023	basecount-G:107	basecount-T:1593	coverage:130463	pvalue:0.0	pvalue-phred:9223372036854775807	strandbias-pvalue-corr:0.0934761514816	strandbias-pvalue-uncorr:0.00233690378704	strandbias-pvalue-uncorr-phred:26	type:low-freq-var
05K4622 2818 T>C 0.00406715 basecount-A:47	basecount-C:533	basecount-G:71	basecount-T:130399	coverage:130871	pvalue:1.42911386317e-81	pvalue-phred:808	strandbias-pvalue-corr:8.5284069255	strandbias-pvalue-uncorr:0.47380038475	strandbias-pvalue-uncorr-phred:3	type:low-freq-var
05K4622 2992 C>T 0.00776976 basecount-A:136	basecount-C:133122	basecount-G:65	basecount-T:1044	coverage:134080	pvalue:6.62953860803e-216	pvalue-phred:2152	strandbias-pvalue-corr:2.23663585242	strandbias-pvalue-uncorr:0.0604496176331	strandbias-pvalue-uncorr-phred:12	type:low-freq-var
05K4622 3559 T>C 0.0139535 basecount-A:286	basecount-C:1619	basecount-G:221	basecount-T:113902	coverage:115386	pvalue:0.0	pvalue-phred:9223372036854775807	strandbias-pvalue-corr:8.50515754828	strandbias-pvalue-uncorr:0.425257877414	strandbias-pvalue-uncorr-phred:4	type:low-freq-var
05K4622 4147 A>G 0.010929 basecount-A:5961	basecount-C:6	basecount-G:66	basecount-T:6	coverage:6024	pvalue:1.58482503275e-43	pvalue-phred:428	strandbias-pvalue-corr:0.689486734641	strandbias-pvalue-uncorr:0.689486734641	strandbias-pvalue-uncorr-phred:2	type:low-freq-var
05K4622 5028 C>T 0.00639885 basecount-A:110	basecount-C:91464	basecount-G:40	basecount-T:590	coverage:92046	pvalue:2.22919586531e-136	pvalue-phred:1357	strandbias-pvalue-corr:4.29761611148	strandbias-pvalue-uncorr:0.119378225319	strandbias-pvalue-uncorr-phred:9	type:low-freq-var
05K4622 5586 C>T 0.00188618 basecount-A:42	basecount-C:116858	basecount-G:47	basecount-T:221	coverage:117076	pvalue:4.01473196671e-28	pvalue-phred:274	strandbias-pvalue-corr:0.767877932493	strandbias-pvalue-uncorr:0.767877932493	strandbias-pvalue-uncorr-phred:1	type:low-freq-var
05K4622 5721 A>T 0.00437365 basecount-A:113625	basecount-C:128	basecount-G:68	basecount-T:500	coverage:114097	pvalue:3.29473863469e-20	pvalue-phred:195	strandbias-pvalue-corr:8.042640721	strandbias-pvalue-uncorr:0.287237168607	strandbias-pvalue-uncorr-phred:5	type:low-freq-var
05K4622 5995 A>G 0.00253191 basecount-A:106699	basecount-C:32	basecount-G:271	basecount-T:32	coverage:106938	pvalue:1.2444064594e-26	pvalue-phred:259	strandbias-pvalue-corr:0.68435435107	strandbias-pvalue-uncorr:0.68435435107	strandbias-pvalue-uncorr-phred:2	type:low-freq-var
05K4622 6782 T>C 0.00326436 basecount-A:33	basecount-C:372	basecount-G:62	basecount-T:113491	coverage:113830	pvalue:5.0104538136e-26	pvalue-phred:253	strandbias-pvalue-corr:0.814958685068	strandbias-pvalue-uncorr:0.814958685068	strandbias-pvalue-uncorr-phred:1	type:low-freq-var
05K4622 7153 A>C 0.00385273 basecount-A:157806	basecount-C:611	basecount-G:102	basecount-T:70	coverage:158370	pvalue:1.51929913934e-83	pvalue-phred:828	strandbias-pvalue-corr:0.964928544382	strandbias-pvalue-uncorr:0.964928544382	strandbias-pvalue-uncorr-phred:0	type:low-freq-var
05K4622 7156 G>A 0.0103788 basecount-A:1626	basecount-C:75	basecount-G:154871	basecount-T:94	coverage:156390	pvalue:0.0	pvalue-phred:9223372036854775807	strandbias-pvalue-corr:8.20374184409	strandbias-pvalue-uncorr:0.546916122939	strandbias-pvalue-uncorr-phred:3	type:low-freq-var
05K4622 7177 C>T 0.00571507 basecount-A:137	basecount-C:145039	basecount-G:94	basecount-T:835	coverage:145809	pvalue:9.54141453016e-58	pvalue-phred:570	strandbias-pvalue-corr:1.86334671742	strandbias-pvalue-uncorr:0.0477781209596	strandbias-pvalue-uncorr-phred:13	type:low-freq-var
05K4622 7387 T>C 0.00372461 basecount-A:37	basecount-C:512	basecount-G:92	basecount-T:136823	coverage:137290	pvalue:8.61839387614e-10	pvalue-phred:91	strandbias-pvalue-corr:8.74212063203	strandbias-pvalue-uncorr:0.416291458668	strandbias-pvalue-uncorr-phred:4	type:low-freq-var
05K4622 7684 C>T 0.00379634 basecount-A:126	basecount-C:124174	basecount-G:83	basecount-T:474	coverage:124611	pvalue:2.51805541348e-16	pvalue-phred:156	strandbias-pvalue-corr:0.841728879635	strandbias-pvalue-uncorr:0.841728879635	strandbias-pvalue-uncorr-phred:1	type:low-freq-var
05K4622 8749 T>C 0.00523639 basecount-A:69	basecount-C:1223	basecount-G:67	basecount-T:232199	coverage:233371	pvalue:0.0	pvalue-phred:9223372036854775807	strandbias-pvalue-corr:1.0	strandbias-pvalue-uncorr:1.0	strandbias-pvalue-uncorr-phred:0	type:low-freq-var
05K4622 8769 C>T 0.00359587 basecount-A:59	basecount-C:160319	basecount-G:61	basecount-T:579	coverage:160878	pvalue:5.24599917768e-177	pvalue-phred:1763	strandbias-pvalue-corr:1.0	strandbias-pvalue-uncorr:1.0	strandbias-pvalue-uncorr-phred:0	type:low-freq-var
05K4622 9017 T>C 0.0043102 basecount-A:60	basecount-C:520	basecount-G:98	basecount-T:119966	coverage:120441	pvalue:5.72997590576e-11	pvalue-phred:102	strandbias-pvalue-corr:0.888087024591	strandbias-pvalue-uncorr:0.888087024591	strandbias-pvalue-uncorr-phred:1	type:low-freq-var
05K4622 9248 G>A 0.0240996 basecount-A:2841	basecount-C:100	basecount-G:114831	basecount-T:114	coverage:117416	pvalue:0.0	pvalue-phred:9223372036854775807	strandbias-pvalue-corr:8.7817513441	strandbias-pvalue-uncorr:0.399170515641	strandbias-pvalue-uncorr-phred:4	type:low-freq-var
05K4622 9391 T>C 0.011436 basecount-A:108	basecount-C:1367	basecount-G:78	basecount-T:117982	coverage:119199	pvalue:8.76672065616e-194	pvalue-phred:1931	strandbias-pvalue-corr:8.12446239223	strandbias-pvalue-uncorr:0.280153875594	strandbias-pvalue-uncorr-phred:6	type:low-freq-var
05K4622 9436 A>G 0.00792653 basecount-A:113547	basecount-C:54	basecount-G:908	basecount-T:43	coverage:114434	pvalue:0.0	pvalue-phred:9223372036854775807	strandbias-pvalue-corr:0.836706080634	strandbias-pvalue-uncorr:0.836706080634	strandbias-pvalue-uncorr-phred:1	type:low-freq-var
05K4622 9462 C>T 0.00996821 basecount-A:52	basecount-C:105171	basecount-G:55	basecount-T:1060	coverage:106212	pvalue:0.0	pvalue-phred:9223372036854775807	strandbias-pvalue-corr:7.29593646976	strandbias-pvalue-uncorr:0.22799801468	strandbias-pvalue-uncorr-phred:6	type:low-freq-var
05K4622 9489 C>T 0.00913007 basecount-A:57	basecount-C:94441	basecount-G:30	basecount-T:871	coverage:95255	pvalue:0.0	pvalue-phred:9223372036854775807	strandbias-pvalue-corr:7.77524258731	strandbias-pvalue-uncorr:0.323968441138	strandbias-pvalue-uncorr-phred:5	type:low-freq-var
05K4622 9952 C>T 0.00384205 basecount-A:78	basecount-C:115498	basecount-G:62	basecount-T:446	coverage:115933	pvalue:1.55873208972e-30	pvalue-phred:298	strandbias-pvalue-corr:8.3735794307	strandbias-pvalue-uncorr:0.523348714419	strandbias-pvalue-uncorr-phred:3	type:low-freq-var
05K4622 9986 A>G 0.00312961 basecount-A:122112	basecount-C:132	basecount-G:384	basecount-T:71	coverage:122468	pvalue:3.47582311321e-27	pvalue-phred:265	strandbias-pvalue-corr:8.16786343182	strandbias-pvalue-uncorr:0.429887549043	strandbias-pvalue-uncorr-phred:4	type:low-freq-var
05K4622 9994 C>G 0.00389684 basecount-A:77	basecount-C:125123	basecount-G:490	basecount-T:53	coverage:125570	pvalue:1.32148045866e-96	pvalue-phred:959	strandbias-pvalue-corr:7.51827585753	strandbias-pvalue-uncorr:0.300731034301	strandbias-pvalue-uncorr-phred:5	type:low-freq-var
05K4622 9998 C>T 0.00387446 basecount-A:63	basecount-C:125567	basecount-G:92	basecount-T:489	coverage:126099	pvalue:4.26051278507e-130	pvalue-phred:1294	strandbias-pvalue-corr:7.91586083212	strandbias-pvalue-uncorr:0.565418630866	strandbias-pvalue-uncorr-phred:2	type:low-freq-var
05K4622 10030 A>G 0.0502492 basecount-A:117074	basecount-C:57	basecount-G:6200	basecount-T:54	coverage:122933	pvalue:0.0	pvalue-phred:9223372036854775807	strandbias-pvalue-corr:8.30859316798	strandbias-pvalue-uncorr:0.488740774587	strandbias-pvalue-uncorr-phred:3	type:low-freq-var
05K4622 10128 T>C 0.00566148 basecount-A:64	basecount-C:710	basecount-G:64	basecount-T:124571	coverage:125228	pvalue:1.24593341708e-250	pvalue-phred:2499	strandbias-pvalue-corr:0.0804104906005	strandbias-pvalue-uncorr:0.00196123147806	strandbias-pvalue-uncorr-phred:27	type:low-freq-var
05K4622 10189 A>G 0.0018923 basecount-A:95929	basecount-C:42	basecount-G:182	basecount-T:26	coverage:96095	pvalue:6.01637932909e-24	pvalue-phred:232	strandbias-pvalue-corr:2.23502932623	strandbias-pvalue-uncorr:0.0588165612167	strandbias-pvalue-uncorr-phred:12	type:low-freq-var
05K4622 10214 T>C 0.00250871 basecount-A:36	basecount-C:260	basecount-G:38	basecount-T:103305	coverage:103529	pvalue:4.35025202473e-16	pvalue-phred:154	strandbias-pvalue-corr:6.8717474367	strandbias-pvalue-uncorr:0.208234770809	strandbias-pvalue-uncorr-phred:7	type:low-freq-var
05K4622 10500 G>A 0.00434093 basecount-A:1384	basecount-C:131	basecount-G:317166	basecount-T:145	coverage:318447	pvalue:1.34158683579e-153	pvalue-phred:1529	strandbias-pvalue-corr:8.66552305034	strandbias-pvalue-uncorr:0.376761871754	strandbias-pvalue-uncorr-phred:4	type:low-freq-var
