# Supplementary material for: Analysis of Dengue Virus Genetic Diversity during Human and Mosquito Infection Reveals Genetic Constraints
Source: PLoS Negl Trop Dis. 2015 Sep 1;9(9):e0004044. doi: 10.1371/journal.pntd.0004044 (PMC4556638; doi:10.1371/journal.pntd.0004044)
Supplement: S6 File — The LoFreq output.snp files for each sample in our data set are in the folder “SNP Files”. The read coverage graphs for each sample are in the folder “Coverage Plots”. (ZIP) [file pntd.0004044.s006.zip › S6_File/SNP Files/05K4622DK1-Albo-ACTTGA_read1_bwa-uniq-dups-marked_lofreq-final.snp]

05K4622 265 A>G 0.00806241 basecount-A:87285	basecount-C:42	basecount-G:710	basecount-T:26	coverage:87978	pvalue:0.0	pvalue-phred:9223372036854775807	strandbias-pvalue-corr:7.52691908356	strandbias-pvalue-uncorr:0.396153635977	strandbias-pvalue-uncorr-phred:4	type:low-freq-var
05K4622 375 T>C 0.00216898 basecount-A:23	basecount-C:129	basecount-G:28	basecount-T:59295	coverage:59419	pvalue:2.78216515371e-08	pvalue-phred:76	strandbias-pvalue-corr:1.0	strandbias-pvalue-uncorr:1.0	strandbias-pvalue-uncorr-phred:0	type:low-freq-var
05K4622 484 G>A 0.013786 basecount-A:1317	basecount-C:35	basecount-G:94129	basecount-T:51	coverage:95385	pvalue:0.0	pvalue-phred:9223372036854775807	strandbias-pvalue-corr:0.651938611832	strandbias-pvalue-uncorr:0.651938611832	strandbias-pvalue-uncorr-phred:2	type:low-freq-var
05K4622 546 T>C 0.00268324 basecount-A:28	basecount-C:307	basecount-G:58	basecount-T:114021	coverage:114308	pvalue:1.71468783571e-35	pvalue-phred:348	strandbias-pvalue-corr:1.09042177574	strandbias-pvalue-uncorr:0.0311549078783	strandbias-pvalue-uncorr-phred:15	type:low-freq-var
05K4622 610 G>T 0.00315207 basecount-A:64	basecount-C:63	basecount-G:121630	basecount-T:385	coverage:121980	pvalue:4.33575575996e-40	pvalue-phred:394	strandbias-pvalue-corr:7.92763539252	strandbias-pvalue-uncorr:0.609818107117	strandbias-pvalue-uncorr-phred:2	type:low-freq-var
05K4622 1078 G>A 0.0407274 basecount-A:5675	basecount-C:82	basecount-G:133474	basecount-T:110	coverage:138831	pvalue:0.0	pvalue-phred:9223372036854775807	strandbias-pvalue-corr:3.76625957697	strandbias-pvalue-uncorr:0.134509270606	strandbias-pvalue-uncorr-phred:9	type:low-freq-var
05K4622 1097 G>A 0.0031767 basecount-A:443	basecount-C:83	basecount-G:138852	basecount-T:75	coverage:139267	pvalue:3.98477893859e-17	pvalue-phred:164	strandbias-pvalue-corr:4.80650676688	strandbias-pvalue-uncorr:0.18486564488	strandbias-pvalue-uncorr-phred:7	type:low-freq-var
05K4622 1912 C>T 0.00822125 basecount-A:186	basecount-C:111435	basecount-G:88	basecount-T:926	coverage:112323	pvalue:2.36332517726e-254	pvalue-phred:2536	strandbias-pvalue-corr:7.79726720686	strandbias-pvalue-uncorr:0.556947657633	strandbias-pvalue-uncorr-phred:3	type:low-freq-var
05K4622 1947 C>T 0.00303703 basecount-A:43	basecount-C:34071	basecount-G:26	basecount-T:104	coverage:34171	pvalue:1.002155352e-08	pvalue-phred:80	strandbias-pvalue-corr:0.9039150114	strandbias-pvalue-uncorr:0.9039150114	strandbias-pvalue-uncorr-phred:0	type:low-freq-var
05K4622 2302 A>G 0.00420129 basecount-A:140172	basecount-C:85	basecount-G:592	basecount-T:60	coverage:140767	pvalue:1.72427741427e-272	pvalue-phred:2718	strandbias-pvalue-corr:0.955074413236	strandbias-pvalue-uncorr:0.955074413236	strandbias-pvalue-uncorr-phred:0	type:low-freq-var
05K4622 2719 G>A 0.0108957 basecount-A:789	basecount-C:39	basecount-G:71546	basecount-T:40	coverage:72279	pvalue:0.0	pvalue-phred:9223372036854775807	strandbias-pvalue-corr:2.7300557112	strandbias-pvalue-uncorr:0.0827289609455	strandbias-pvalue-uncorr-phred:11	type:low-freq-var
05K4622 2720 A>G 0.00693637 basecount-A:69097	basecount-C:30	basecount-G:483	basecount-T:23	coverage:69500	pvalue:5.18737690943e-70	pvalue-phred:693	strandbias-pvalue-corr:4.56449696076	strandbias-pvalue-uncorr:0.169055442991	strandbias-pvalue-uncorr-phred:8	type:low-freq-var
05K4622 3313 T>C 0.00491248 basecount-A:33	basecount-C:444	basecount-G:48	basecount-T:89857	coverage:90260	pvalue:6.99155141388e-105	pvalue-phred:1042	strandbias-pvalue-corr:1.0	strandbias-pvalue-uncorr:1.0	strandbias-pvalue-uncorr-phred:0	type:low-freq-var
05K4622 3797 T>C 0.00213583 basecount-A:17	basecount-C:144	basecount-G:39	basecount-T:67221	coverage:67352	pvalue:1.10633094344e-12	pvalue-phred:120	strandbias-pvalue-corr:6.26797231829	strandbias-pvalue-uncorr:0.261165513262	strandbias-pvalue-uncorr-phred:6	type:low-freq-var
05K4622 3929 T>C 0.00388057 basecount-A:15	basecount-C:193	basecount-G:23	basecount-T:49504	coverage:49692	pvalue:3.38770563598e-56	pvalue-phred:555	strandbias-pvalue-corr:7.86133997294	strandbias-pvalue-uncorr:0.393066998647	strandbias-pvalue-uncorr-phred:4	type:low-freq-var
05K4622 4141 C>T 0.0606406 basecount-A:6	basecount-C:6588	basecount-G:5	basecount-T:426	coverage:7000	pvalue:0.0	pvalue-phred:9223372036854775807	strandbias-pvalue-corr:0.789893288223	strandbias-pvalue-uncorr:0.789893288223	strandbias-pvalue-uncorr-phred:1	type:low-freq-var
05K4622 4487 G>T 0.00559617 basecount-A:47	basecount-C:47	basecount-G:120560	basecount-T:679	coverage:121156	pvalue:7.90423421509e-287	pvalue-phred:2861	strandbias-pvalue-corr:6.04586284853	strandbias-pvalue-uncorr:0.241834513941	strandbias-pvalue-uncorr-phred:6	type:low-freq-var
05K4622 4493 T>C 0.0190725 basecount-A:38	basecount-C:2046	basecount-G:80	basecount-T:105111	coverage:107042	pvalue:0.0	pvalue-phred:9223372036854775807	strandbias-pvalue-corr:3.81173344023	strandbias-pvalue-uncorr:0.131439084146	strandbias-pvalue-uncorr-phred:9	type:low-freq-var
05K4622 5586 C>T 0.00169589 basecount-A:31	basecount-C:95298	basecount-G:34	basecount-T:162	coverage:95446	pvalue:8.92571895129e-12	pvalue-phred:110	strandbias-pvalue-corr:3.24925078501	strandbias-pvalue-uncorr:0.104814541452	strandbias-pvalue-uncorr-phred:10	type:low-freq-var
05K4622 5698 A>T 0.00263525 basecount-A:78653	basecount-C:32	basecount-G:37	basecount-T:208	coverage:78828	pvalue:8.4193107427e-11	pvalue-phred:101	strandbias-pvalue-corr:0.689130363831	strandbias-pvalue-uncorr:0.689130363831	strandbias-pvalue-uncorr-phred:2	type:low-freq-var
05K4622 5713 A>T 0.00310976 basecount-A:79424	basecount-C:34	basecount-G:43	basecount-T:248	coverage:79645	pvalue:4.37188229461e-32	pvalue-phred:314	strandbias-pvalue-corr:0.450050007785	strandbias-pvalue-uncorr:0.0118434212575	strandbias-pvalue-uncorr-phred:19	type:low-freq-var
05K4622 6782 T>C 0.00347799 basecount-A:16	basecount-C:178	basecount-G:29	basecount-T:50956	coverage:51118	pvalue:1.47395013701e-16	pvalue-phred:158	strandbias-pvalue-corr:0.799896867362	strandbias-pvalue-uncorr:0.799896867362	strandbias-pvalue-uncorr-phred:1	type:low-freq-var
05K4622 6949 C>T 0.00838143 basecount-A:47	basecount-C:68293	basecount-G:44	basecount-T:578	coverage:68725	pvalue:1.06617327085e-25	pvalue-phred:250	strandbias-pvalue-corr:0.842921244587	strandbias-pvalue-uncorr:0.842921244587	strandbias-pvalue-uncorr-phred:1	type:low-freq-var
05K4622 7009 G>A 0.0107922 basecount-A:737	basecount-C:36	basecount-G:67469	basecount-T:48	coverage:68165	pvalue:1.93144022881e-285	pvalue-phred:2847	strandbias-pvalue-corr:7.8428076562	strandbias-pvalue-uncorr:0.461341626835	strandbias-pvalue-uncorr-phred:3	type:low-freq-var
05K4622 7231 A>G 0.00799615 basecount-A:43253	basecount-C:25	basecount-G:349	basecount-T:19	coverage:43593	pvalue:7.58588464265e-164	pvalue-phred:1631	strandbias-pvalue-corr:7.77506917566	strandbias-pvalue-uncorr:0.370241389317	strandbias-pvalue-uncorr-phred:4	type:low-freq-var
05K4622 7294 G>A 0.00472359 basecount-A:226	basecount-C:27	basecount-G:47529	basecount-T:63	coverage:47738	pvalue:5.06477989204e-07	pvalue-phred:63	strandbias-pvalue-corr:2.80988109846	strandbias-pvalue-uncorr:0.0878087843269	strandbias-pvalue-uncorr-phred:11	type:low-freq-var
05K4622 7579 G>A 0.00611718 basecount-A:249	basecount-C:13	basecount-G:40420	basecount-T:23	coverage:40650	pvalue:1.29982097984e-62	pvalue-phred:619	strandbias-pvalue-corr:8.75359168986	strandbias-pvalue-uncorr:0.547099480616	strandbias-pvalue-uncorr-phred:3	type:low-freq-var
05K4622 8301 C>T 0.00220221 basecount-A:103	basecount-C:152037	basecount-G:98	basecount-T:336	coverage:152384	pvalue:4.66623005148e-50	pvalue-phred:493	strandbias-pvalue-corr:8.2122593147	strandbias-pvalue-uncorr:0.547483954313	strandbias-pvalue-uncorr-phred:3	type:low-freq-var
05K4622 8683 A>G 0.00253908 basecount-A:133349	basecount-C:97	basecount-G:340	basecount-T:121	coverage:133634	pvalue:1.82869709783e-08	pvalue-phred:77	strandbias-pvalue-corr:6.65641207145	strandbias-pvalue-uncorr:0.289409220498	strandbias-pvalue-uncorr-phred:5	type:low-freq-var
05K4622 8732 A>C 0.00354341 basecount-A:266376	basecount-C:948	basecount-G:100	basecount-T:115	coverage:267278	pvalue:4.94065645841e-324	pvalue-phred:3233	strandbias-pvalue-corr:8.05212537661	strandbias-pvalue-uncorr:0.366005698937	strandbias-pvalue-uncorr-phred:4	type:low-freq-var
05K4622 8769 C>T 0.00320506 basecount-A:91	basecount-C:225015	basecount-G:63	basecount-T:724	coverage:225688	pvalue:1.14817617413e-156	pvalue-phred:1559	strandbias-pvalue-corr:7.42814679353	strandbias-pvalue-uncorr:0.412674821863	strandbias-pvalue-uncorr-phred:4	type:low-freq-var
05K4622 8797 C>T 0.00791652 basecount-A:55	basecount-C:150415	basecount-G:37	basecount-T:1201	coverage:151560	pvalue:0.0	pvalue-phred:9223372036854775807	strandbias-pvalue-corr:0.0546437203276	strandbias-pvalue-uncorr:0.00140112103404	strandbias-pvalue-uncorr-phred:29	type:low-freq-var
05K4622 9025 G>A 0.00871698 basecount-A:764	basecount-C:55	basecount-G:86771	basecount-T:55	coverage:87487	pvalue:5.0732178401e-254	pvalue-phred:2533	strandbias-pvalue-corr:0.95934182022	strandbias-pvalue-uncorr:0.026648383895	strandbias-pvalue-uncorr-phred:16	type:low-freq-var
05K4622 9071 A>G 0.00846881 basecount-A:83062	basecount-C:38	basecount-G:710	basecount-T:27	coverage:83760	pvalue:0.0	pvalue-phred:9223372036854775807	strandbias-pvalue-corr:0.96921021964	strandbias-pvalue-uncorr:0.96921021964	strandbias-pvalue-uncorr-phred:0	type:low-freq-var
05K4622 9127 C>T 0.00856355 basecount-A:59	basecount-C:77240	basecount-G:38	basecount-T:668	coverage:77853	pvalue:3.81670139736e-81	pvalue-phred:804	strandbias-pvalue-corr:3.49152795246	strandbias-pvalue-uncorr:0.116384265082	strandbias-pvalue-uncorr-phred:9	type:low-freq-var
05K4622 9208 C>T 0.00935902 basecount-A:110	basecount-C:97090	basecount-G:75	basecount-T:919	coverage:97962	pvalue:1.57390681523e-269	pvalue-phred:2688	strandbias-pvalue-corr:0.971972883017	strandbias-pvalue-uncorr:0.971972883017	strandbias-pvalue-uncorr-phred:0	type:low-freq-var
05K4622 9706 T>C 0.00674563 basecount-A:30	basecount-C:672	basecount-G:59	basecount-T:98859	coverage:99509	pvalue:6.54937221813e-225	pvalue-phred:2242	strandbias-pvalue-corr:0.902173992079	strandbias-pvalue-uncorr:0.902173992079	strandbias-pvalue-uncorr-phred:0	type:low-freq-var
05K4622 9721 C>T 0.0066435 basecount-A:171	basecount-C:96663	basecount-G:57	basecount-T:648	coverage:97260	pvalue:4.77564570663e-16	pvalue-phred:153	strandbias-pvalue-corr:2.05661487934	strandbias-pvalue-uncorr:0.0604886729218	strandbias-pvalue-uncorr-phred:12	type:low-freq-var
05K4622 10030 A>G 0.0387272 basecount-A:112635	basecount-C:56	basecount-G:4542	basecount-T:49	coverage:116902	pvalue:0.0	pvalue-phred:9223372036854775807	strandbias-pvalue-corr:0.650585714482	strandbias-pvalue-uncorr:0.0175833976887	strandbias-pvalue-uncorr-phred:18	type:low-freq-var
