# Supplementary material for: Analysis of Dengue Virus Genetic Diversity during Human and Mosquito Infection Reveals Genetic Constraints
Source: PLoS Negl Trop Dis. 2015 Sep 1;9(9):e0004044. doi: 10.1371/journal.pntd.0004044 (PMC4556638; doi:10.1371/journal.pntd.0004044)
Supplement: S6 File — The LoFreq output.snp files for each sample in our data set are in the folder “SNP Files”. The read coverage graphs for each sample are in the folder “Coverage Plots”. (ZIP) [file pntd.0004044.s006.zip › S6_File/SNP Files/05K4622DK1-Serum-CAGATC_read1_bwa-uniq-dups-marked_lofreq-final.snp]

05K4622 38 A>G 0.00777763 basecount-A:14643	basecount-C:14	basecount-G:115	basecount-T:14	coverage:14755	pvalue:1.10604454793e-64	pvalue-phred:640	strandbias-pvalue-corr:1.0	strandbias-pvalue-uncorr:1.0	strandbias-pvalue-uncorr-phred:0	type:low-freq-var
05K4622 40 T>C 0.00485863 basecount-A:17	basecount-C:72	basecount-G:7	basecount-T:14723	coverage:14797	pvalue:2.69546466754e-35	pvalue-phred:346	strandbias-pvalue-corr:21.9071015084	strandbias-pvalue-uncorr:0.54767753771	strandbias-pvalue-uncorr-phred:3	type:low-freq-var
05K4622 270 T>C 0.00599605 basecount-A:21	basecount-C:537	basecount-G:21	basecount-T:88980	coverage:89461	pvalue:1.27298998064e-152	pvalue-phred:1519	strandbias-pvalue-corr:18.6177092062	strandbias-pvalue-uncorr:0.664918185934	strandbias-pvalue-uncorr-phred:2	type:low-freq-var
05K4622 356 A>G 0.00585728 basecount-A:55463	basecount-C:19	basecount-G:327	basecount-T:19	coverage:55770	pvalue:1.11770362831e-165	pvalue-phred:1650	strandbias-pvalue-corr:4.01558744894	strandbias-pvalue-uncorr:0.0528366769597	strandbias-pvalue-uncorr-phred:13	type:low-freq-var
05K4622 439 C>A 0.00474194 basecount-A:458	basecount-C:96032	basecount-G:55	basecount-T:40	coverage:96456	pvalue:7.98413514547e-105	pvalue-phred:1041	strandbias-pvalue-corr:13.3453913808	strandbias-pvalue-uncorr:0.785023022398	strandbias-pvalue-uncorr-phred:1	type:low-freq-var
05K4622 454 A>G 0.00482973 basecount-A:100648	basecount-C:67	basecount-G:489	basecount-T:44	coverage:101080	pvalue:4.29487653784e-29	pvalue-phred:284	strandbias-pvalue-corr:10.6972770994	strandbias-pvalue-uncorr:0.169798049197	strandbias-pvalue-uncorr-phred:8	type:low-freq-var
05K4622 491 A>G 0.00660307 basecount-A:104452	basecount-C:63	basecount-G:695	basecount-T:44	coverage:105095	pvalue:3.99413558065e-144	pvalue-phred:1434	strandbias-pvalue-corr:21.9554369242	strandbias-pvalue-uncorr:0.609873247894	strandbias-pvalue-uncorr-phred:2	type:low-freq-var
05K4622 511 T>C 0.00387062 basecount-A:28	basecount-C:421	basecount-G:49	basecount-T:108270	coverage:108671	pvalue:5.01455171783e-118	pvalue-phred:1173	strandbias-pvalue-corr:0.957003035905	strandbias-pvalue-uncorr:0.957003035905	strandbias-pvalue-uncorr-phred:0	type:low-freq-var
05K4622 775 C>T 0.00357399 basecount-A:68	basecount-C:123660	basecount-G:59	basecount-T:444	coverage:124070	pvalue:2.11349550751e-48	pvalue-phred:477	strandbias-pvalue-corr:15.8986526453	strandbias-pvalue-uncorr:0.757078697393	strandbias-pvalue-uncorr-phred:1	type:low-freq-var
05K4622 952 A>G 0.00216186 basecount-A:130071	basecount-C:58	basecount-G:282	basecount-T:32	coverage:130337	pvalue:5.49705785026e-25	pvalue-phred:243	strandbias-pvalue-corr:22.3819071007	strandbias-pvalue-uncorr:0.604916408127	strandbias-pvalue-uncorr-phred:2	type:low-freq-var
05K4622 1309 G>A 0.0063761 basecount-A:633	basecount-C:63	basecount-G:98518	basecount-T:63	coverage:99128	pvalue:6.71856694349e-220	pvalue-phred:2192	strandbias-pvalue-corr:1.0	strandbias-pvalue-uncorr:1.0	strandbias-pvalue-uncorr-phred:0	type:low-freq-var
05K4622 1460 A>G 0.00732213 basecount-A:70302	basecount-C:34	basecount-G:519	basecount-T:26	coverage:70783	pvalue:5.76168343912e-181	pvalue-phred:1802	strandbias-pvalue-corr:18.3066208753	strandbias-pvalue-uncorr:0.678022995381	strandbias-pvalue-uncorr-phred:2	type:low-freq-var
05K4622 1606 T>C 0.00826814 basecount-A:71	basecount-C:817	basecount-G:96	basecount-T:97829	coverage:98617	pvalue:2.26066350661e-67	pvalue-phred:666	strandbias-pvalue-corr:0.371131571934	strandbias-pvalue-uncorr:0.00458187125845	strandbias-pvalue-uncorr-phred:23	type:low-freq-var
05K4622 1611 C>T 0.00875552 basecount-A:422	basecount-C:96985	basecount-G:70	basecount-T:861	coverage:97850	pvalue:1.61024350589e-139	pvalue-phred:1388	strandbias-pvalue-corr:17.0980826181	strandbias-pvalue-uncorr:0.743394896437	strandbias-pvalue-uncorr-phred:1	type:low-freq-var
05K4622 1672 G>A 0.00490974 basecount-A:421	basecount-C:30	basecount-G:85256	basecount-T:41	coverage:85654	pvalue:5.57525676416e-112	pvalue-phred:1113	strandbias-pvalue-corr:0.958764961408	strandbias-pvalue-uncorr:0.958764961408	strandbias-pvalue-uncorr-phred:0	type:low-freq-var
05K4622 1678 G>T 0.00579989 basecount-A:34	basecount-C:57	basecount-G:84589	basecount-T:494	coverage:85055	pvalue:2.15545898042e-210	pvalue-phred:2097	strandbias-pvalue-corr:22.1211016483	strandbias-pvalue-uncorr:0.539539064592	strandbias-pvalue-uncorr-phred:3	type:low-freq-var
05K4622 1757 A>C 0.0275198 basecount-A:61406	basecount-C:1748	basecount-G:336	basecount-T:28	coverage:63341	pvalue:2.37804432745e-64	pvalue-phred:636	strandbias-pvalue-corr:8.08263220804	strandbias-pvalue-uncorr:0.117139597218	strandbias-pvalue-uncorr-phred:9	type:low-freq-var
05K4622 1757 A>G 0.00528984 basecount-A:61406	basecount-C:1748	basecount-G:336	basecount-T:28	coverage:63341	pvalue:2.37804432745e-64	pvalue-phred:636	strandbias-pvalue-corr:8.08263220804	strandbias-pvalue-uncorr:0.117139597218	strandbias-pvalue-uncorr-phred:9	type:low-freq-var
05K4622 1803 A>G 0.00550375 basecount-A:119868	basecount-C:52	basecount-G:664	basecount-T:61	coverage:120491	pvalue:1.98101589415e-285	pvalue-phred:2847	strandbias-pvalue-corr:21.7483410504	strandbias-pvalue-uncorr:0.621381172868	strandbias-pvalue-uncorr-phred:2	type:low-freq-var
05K4622 1829 T>C 0.00328487 basecount-A:49	basecount-C:606	basecount-G:80	basecount-T:183747	coverage:184335	pvalue:4.57049682821e-185	pvalue-phred:1843	strandbias-pvalue-corr:22.7691527592	strandbias-pvalue-uncorr:0.446453975671	strandbias-pvalue-uncorr-phred:4	type:low-freq-var
05K4622 1912 C>T 0.0169718 basecount-A:142	basecount-C:89383	basecount-G:79	basecount-T:1547	coverage:90869	pvalue:0.0	pvalue-phred:9223372036854775807	strandbias-pvalue-corr:11.6662499547	strandbias-pvalue-uncorr:0.194437499245	strandbias-pvalue-uncorr-phred:7	type:low-freq-var
05K4622 2028 T>C 0.00670529 basecount-A:22	basecount-C:287	basecount-G:23	basecount-T:42470	coverage:42752	pvalue:2.63027735621e-57	pvalue-phred:566	strandbias-pvalue-corr:17.800732827	strandbias-pvalue-uncorr:0.741697201124	strandbias-pvalue-uncorr-phred:1	type:low-freq-var
05K4622 2047 G>A 0.0020625 basecount-A:86	basecount-C:15	basecount-G:41569	basecount-T:27	coverage:41663	pvalue:9.65736686701e-10	pvalue-phred:90	strandbias-pvalue-corr:11.8414561322	strandbias-pvalue-uncorr:0.194122231676	strandbias-pvalue-uncorr-phred:7	type:low-freq-var
05K4622 2054 G>A 0.00149987 basecount-A:62	basecount-C:25	basecount-G:41226	basecount-T:24	coverage:41307	pvalue:1.74611331461e-10	pvalue-phred:98	strandbias-pvalue-corr:1.0	strandbias-pvalue-uncorr:1.0	strandbias-pvalue-uncorr-phred:0	type:low-freq-var
05K4622 2273 T>C 0.00846896 basecount-A:52	basecount-C:1688	basecount-G:80	basecount-T:197496	coverage:199084	pvalue:0.0	pvalue-phred:9223372036854775807	strandbias-pvalue-corr:14.5289315539	strandbias-pvalue-uncorr:0.7646806081	strandbias-pvalue-uncorr-phred:1	type:low-freq-var
05K4622 2287 T>C 0.00508732 basecount-A:75	basecount-C:1123	basecount-G:120	basecount-T:219427	coverage:220420	pvalue:0.0	pvalue-phred:9223372036854775807	strandbias-pvalue-corr:17.7048728188	strandbias-pvalue-uncorr:0.708194912753	strandbias-pvalue-uncorr-phred:1	type:low-freq-var
05K4622 2332 A>G 0.00374176 basecount-A:146559	basecount-C:78	basecount-G:551	basecount-T:69	coverage:147118	pvalue:8.04908951871e-139	pvalue-phred:1381	strandbias-pvalue-corr:6.11784723686	strandbias-pvalue-uncorr:0.0849701005119	strandbias-pvalue-uncorr-phred:11	type:low-freq-var
05K4622 2358 T>C 0.0078184 basecount-A:40	basecount-C:787	basecount-G:65	basecount-T:99768	coverage:100475	pvalue:9.8302478347e-176	pvalue-phred:1750	strandbias-pvalue-corr:0.877895161596	strandbias-pvalue-uncorr:0.877895161596	strandbias-pvalue-uncorr-phred:1	type:low-freq-var
05K4622 2499 C>T 0.00237998 basecount-A:45	basecount-C:85411	basecount-G:55	basecount-T:204	coverage:85606	pvalue:3.44049519483e-14	pvalue-phred:135	strandbias-pvalue-corr:11.424438474	strandbias-pvalue-uncorr:0.184265136678	strandbias-pvalue-uncorr-phred:7	type:low-freq-var
05K4622 2703 G>T 0.00454213 basecount-A:49	basecount-C:61	basecount-G:95225	basecount-T:435	coverage:95591	pvalue:8.82228394459e-57	pvalue-phred:561	strandbias-pvalue-corr:2.73047355308	strandbias-pvalue-uncorr:0.0354606954945	strandbias-pvalue-uncorr-phred:15	type:low-freq-var
05K4622 2717 G>A 0.00486094 basecount-A:449	basecount-C:53	basecount-G:91824	basecount-T:43	coverage:92239	pvalue:1.24933529387e-79	pvalue-phred:789	strandbias-pvalue-corr:21.7860340855	strandbias-pvalue-uncorr:0.418962193952	strandbias-pvalue-uncorr-phred:4	type:low-freq-var
05K4622 2850 C>T 0.0041984 basecount-A:70	basecount-C:109694	basecount-G:53	basecount-T:463	coverage:110147	pvalue:1.5663140943e-135	pvalue-phred:1348	strandbias-pvalue-corr:5.25703181977	strandbias-pvalue-uncorr:0.0700937575969	strandbias-pvalue-uncorr-phred:12	type:low-freq-var
05K4622 2855 G>A 0.00676451 basecount-A:737	basecount-C:41	basecount-G:108129	basecount-T:44	coverage:108815	pvalue:3.49037204849e-246	pvalue-phred:2455	strandbias-pvalue-corr:8.48429430394	strandbias-pvalue-uncorr:0.128549913696	strandbias-pvalue-uncorr-phred:9	type:low-freq-var
05K4622 3549 C>A 0.0085489 basecount-A:929	basecount-C:107622	basecount-G:71	basecount-T:47	coverage:108475	pvalue:0.0	pvalue-phred:9223372036854775807	strandbias-pvalue-corr:21.4161948214	strandbias-pvalue-uncorr:0.648975600647	strandbias-pvalue-uncorr-phred:2	type:low-freq-var
05K4622 3588 C>T 0.00554954 basecount-A:66	basecount-C:108300	basecount-G:47	basecount-T:605	coverage:108874	pvalue:5.4754093531e-186	pvalue-phred:1853	strandbias-pvalue-corr:5.52601988609	strandbias-pvalue-uncorr:0.0756989025492	strandbias-pvalue-uncorr-phred:11	type:low-freq-var
05K4622 3664 C>T 0.00715982 basecount-A:57	basecount-C:109018	basecount-G:57	basecount-T:787	coverage:109745	pvalue:2.74468334889e-242	pvalue-phred:2416	strandbias-pvalue-corr:1.99999473324	strandbias-pvalue-uncorr:0.0253163890283	strandbias-pvalue-uncorr-phred:16	type:low-freq-var
05K4622 3879 A>G 0.00555391 basecount-A:67070	basecount-C:52	basecount-G:375	basecount-T:23	coverage:67434	pvalue:1.57089416417e-176	pvalue-phred:1758	strandbias-pvalue-corr:21.102529998	strandbias-pvalue-uncorr:0.45875065213	strandbias-pvalue-uncorr-phred:3	type:low-freq-var
05K4622 3948 C>A 0.00607652 basecount-A:523	basecount-C:85472	basecount-G:42	basecount-T:32	coverage:85968	pvalue:3.31709339765e-196	pvalue-phred:1955	strandbias-pvalue-corr:0.818380575507	strandbias-pvalue-uncorr:0.818380575507	strandbias-pvalue-uncorr-phred:1	type:low-freq-var
05K4622 4113 A>G 0.00760416 basecount-A:18519	basecount-C:7	basecount-G:142	basecount-T:6	coverage:18652	pvalue:2.16540175111e-68	pvalue-phred:677	strandbias-pvalue-corr:12.6672092851	strandbias-pvalue-uncorr:0.79170058032	strandbias-pvalue-uncorr-phred:1	type:low-freq-var
05K4622 4411 G>A 0.0100965 basecount-A:1507	basecount-C:506	basecount-G:146982	basecount-T:265	coverage:148343	pvalue:3.8989543586e-112	pvalue-phred:1114	strandbias-pvalue-corr:22.1568363963	strandbias-pvalue-uncorr:0.452180334618	strandbias-pvalue-uncorr-phred:3	type:low-freq-var
05K4622 4502 C>T 0.00214886 basecount-A:63	basecount-C:100664	basecount-G:40	basecount-T:217	coverage:100878	pvalue:2.38468896519e-11	pvalue-phred:106	strandbias-pvalue-corr:8.44406491454	strandbias-pvalue-uncorr:0.12603081962	strandbias-pvalue-uncorr-phred:9	type:low-freq-var
05K4622 4552 A>G 0.0149477 basecount-A:63126	basecount-C:40	basecount-G:959	basecount-T:32	coverage:64026	pvalue:0.0	pvalue-phred:9223372036854775807	strandbias-pvalue-corr:19.8597286503	strandbias-pvalue-uncorr:0.374711861326	strandbias-pvalue-uncorr-phred:4	type:low-freq-var
05K4622 4617 G>A 0.0143772 basecount-A:981	basecount-C:45	basecount-G:67173	basecount-T:34	coverage:68095	pvalue:0.0	pvalue-phred:9223372036854775807	strandbias-pvalue-corr:19.1975539605	strandbias-pvalue-uncorr:0.661984619328	strandbias-pvalue-uncorr-phred:2	type:low-freq-var
05K4622 4678 C>T 0.0131781 basecount-A:80	basecount-C:76402	basecount-G:49	basecount-T:1022	coverage:77358	pvalue:2.15711266762e-236	pvalue-phred:2357	strandbias-pvalue-corr:13.2008466305	strandbias-pvalue-uncorr:0.223743163228	strandbias-pvalue-uncorr-phred:7	type:low-freq-var
05K4622 5594 A>G 0.00344212 basecount-A:107007	basecount-C:63	basecount-G:370	basecount-T:52	coverage:107331	pvalue:3.55494424901e-81	pvalue-phred:804	strandbias-pvalue-corr:0.861839293107	strandbias-pvalue-uncorr:0.861839293107	strandbias-pvalue-uncorr-phred:1	type:low-freq-var
05K4622 5618 A>C 0.00279394 basecount-A:98786	basecount-C:277	basecount-G:47	basecount-T:33	coverage:99055	pvalue:1.94477105797e-73	pvalue-phred:727	strandbias-pvalue-corr:16.922606259	strandbias-pvalue-uncorr:0.302189397483	strandbias-pvalue-uncorr-phred:5	type:low-freq-var
05K4622 5620 A>G 0.0107383 basecount-A:97322	basecount-C:36	basecount-G:1057	basecount-T:18	coverage:98332	pvalue:0.0	pvalue-phred:9223372036854775807	strandbias-pvalue-corr:22.0752169664	strandbias-pvalue-uncorr:0.501709476509	strandbias-pvalue-uncorr-phred:3	type:low-freq-var
05K4622 5877 C>T 0.0053864 basecount-A:55	basecount-C:101409	basecount-G:95	basecount-T:550	coverage:101928	pvalue:1.57507189428e-66	pvalue-phred:658	strandbias-pvalue-corr:9.56893307116	strandbias-pvalue-uncorr:0.147214354941	strandbias-pvalue-uncorr-phred:8	type:low-freq-var
05K4622 5981 C>A 0.00485457 basecount-A:479	basecount-C:98058	basecount-G:66	basecount-T:67	coverage:98458	pvalue:6.27557538927e-07	pvalue-phred:62	strandbias-pvalue-corr:5.18815925695	strandbias-pvalue-uncorr:0.070110260229	strandbias-pvalue-uncorr-phred:12	type:low-freq-var
05K4622 6187 C>T 0.00501582 basecount-A:62	basecount-C:119700	basecount-G:53	basecount-T:604	coverage:120307	pvalue:5.08983084759e-265	pvalue-phred:2643	strandbias-pvalue-corr:6.24743993037	strandbias-pvalue-uncorr:0.0879921116953	strandbias-pvalue-uncorr-phred:11	type:low-freq-var
05K4622 6365 G>C 0.0137852 basecount-A:4	basecount-C:120	basecount-G:8577	basecount-T:4	coverage:8695	pvalue:3.36593382449e-44	pvalue-phred:435	strandbias-pvalue-corr:9.56456907149	strandbias-pvalue-uncorr:0.149446391742	strandbias-pvalue-uncorr-phred:8	type:low-freq-var
05K4622 6392 C>T 0.014769 basecount-A:27	basecount-C:13034	basecount-G:14	basecount-T:196	coverage:13197	pvalue:2.65534687229e-12	pvalue-phred:116	strandbias-pvalue-corr:20.2636820221	strandbias-pvalue-uncorr:0.36843058222	strandbias-pvalue-uncorr-phred:4	type:low-freq-var
05K4622 6499 T>C 0.00294695 basecount-A:23	basecount-C:57	basecount-G:4	basecount-T:19258	coverage:19311	pvalue:3.86144495488e-10	pvalue-phred:94	strandbias-pvalue-corr:1.0	strandbias-pvalue-uncorr:1.0	strandbias-pvalue-uncorr-phred:0	type:low-freq-var
05K4622 6638 G>A 0.00691709 basecount-A:1491	basecount-C:180	basecount-G:213716	basecount-T:166	coverage:215118	pvalue:0.0	pvalue-phred:9223372036854775807	strandbias-pvalue-corr:21.356156104	strandbias-pvalue-uncorr:0.454386300085	strandbias-pvalue-uncorr-phred:3	type:low-freq-var
05K4622 6776 C>T 0.00250429 basecount-A:47	basecount-C:78388	basecount-G:33	basecount-T:197	coverage:78583	pvalue:8.24380545719e-17	pvalue-phred:161	strandbias-pvalue-corr:17.6390134936	strandbias-pvalue-uncorr:0.678423595906	strandbias-pvalue-uncorr-phred:2	type:low-freq-var
05K4622 7032 T>C 0.00270317 basecount-A:46	basecount-C:299	basecount-G:73	basecount-T:110193	coverage:110485	pvalue:9.27113468744e-33	pvalue-phred:320	strandbias-pvalue-corr:20.4449974266	strandbias-pvalue-uncorr:0.659516046019	strandbias-pvalue-uncorr-phred:2	type:low-freq-var
05K4622 7044 C>T 0.0103811 basecount-A:70	basecount-C:110735	basecount-G:62	basecount-T:1163	coverage:111815	pvalue:0.0	pvalue-phred:9223372036854775807	strandbias-pvalue-corr:0.90050858545	strandbias-pvalue-uncorr:0.90050858545	strandbias-pvalue-uncorr-phred:0	type:low-freq-var
05K4622 7111 C>T 0.00288136 basecount-A:57	basecount-C:106134	basecount-G:49	basecount-T:307	coverage:106398	pvalue:2.49420183564e-09	pvalue-phred:86	strandbias-pvalue-corr:0.896871000904	strandbias-pvalue-uncorr:0.896871000904	strandbias-pvalue-uncorr-phred:0	type:low-freq-var
05K4622 7152 C>T 0.00466318 basecount-A:60	basecount-C:102776	basecount-G:45	basecount-T:482	coverage:103214	pvalue:4.47547377104e-77	pvalue-phred:763	strandbias-pvalue-corr:22.5783418642	strandbias-pvalue-uncorr:0.451566837285	strandbias-pvalue-uncorr-phred:3	type:low-freq-var
05K4622 7153 A>C 0.00358354 basecount-A:102768	basecount-C:370	basecount-G:67	basecount-T:45	coverage:103125	pvalue:8.39382530877e-43	pvalue-phred:421	strandbias-pvalue-corr:0.823457392542	strandbias-pvalue-uncorr:0.823457392542	strandbias-pvalue-uncorr-phred:1	type:low-freq-var
05K4622 7177 C>T 0.00740519 basecount-A:82	basecount-C:96080	basecount-G:79	basecount-T:718	coverage:96750	pvalue:3.02630957026e-86	pvalue-phred:855	strandbias-pvalue-corr:19.8062632902	strandbias-pvalue-uncorr:0.660208776339	strandbias-pvalue-uncorr-phred:2	type:low-freq-var
05K4622 7210 A>T 0.00446763 basecount-A:88807	basecount-C:50	basecount-G:53	basecount-T:399	coverage:89194	pvalue:1.90955872409e-106	pvalue-phred:1057	strandbias-pvalue-corr:21.768601142	strandbias-pvalue-uncorr:0.453512523792	strandbias-pvalue-uncorr-phred:3	type:low-freq-var
05K4622 7383 G>T 0.00440387 basecount-A:60	basecount-C:60	basecount-G:89857	basecount-T:398	coverage:90191	pvalue:2.86252488433e-29	pvalue-phred:285	strandbias-pvalue-corr:13.9342372225	strandbias-pvalue-uncorr:0.774124290138	strandbias-pvalue-uncorr-phred:1	type:low-freq-var
05K4622 7397 T>C 0.00369181 basecount-A:38	basecount-C:331	basecount-G:66	basecount-T:89223	coverage:89544	pvalue:8.10103777309e-34	pvalue-phred:331	strandbias-pvalue-corr:21.8410480533	strandbias-pvalue-uncorr:0.52002495365	strandbias-pvalue-uncorr-phred:3	type:low-freq-var
05K4622 7456 A>G 0.00339547 basecount-A:86782	basecount-C:53	basecount-G:296	basecount-T:44	coverage:87059	pvalue:1.3114366988e-29	pvalue-phred:289	strandbias-pvalue-corr:20.2212254687	strandbias-pvalue-uncorr:0.374467138309	strandbias-pvalue-uncorr-phred:4	type:low-freq-var
05K4622 7562 G>A 0.00312794 basecount-A:283	basecount-C:43	basecount-G:90103	basecount-T:46	coverage:90370	pvalue:2.78238008643e-33	pvalue-phred:326	strandbias-pvalue-corr:16.4344617563	strandbias-pvalue-uncorr:0.747020988922	strandbias-pvalue-uncorr-phred:1	type:low-freq-var
05K4622 8186 G>C 0.00363636 basecount-A:21	basecount-C:235	basecount-G:64337	basecount-T:32	coverage:64532	pvalue:2.73823494944e-35	pvalue-phred:346	strandbias-pvalue-corr:15.169279542	strandbias-pvalue-uncorr:0.758463977098	strandbias-pvalue-uncorr-phred:1	type:low-freq-var
05K4622 8247 G>C 0.00268149 basecount-A:42	basecount-C:259	basecount-G:96239	basecount-T:48	coverage:96481	pvalue:7.53953531007e-42	pvalue-phred:411	strandbias-pvalue-corr:1.0	strandbias-pvalue-uncorr:1.0	strandbias-pvalue-uncorr-phred:0	type:low-freq-var
05K4622 8717 G>A 0.00381793 basecount-A:901	basecount-C:185	basecount-G:234596	basecount-T:310	coverage:235512	pvalue:7.9265167576e-109	pvalue-phred:1081	strandbias-pvalue-corr:1.0	strandbias-pvalue-uncorr:1.0	strandbias-pvalue-uncorr-phred:0	type:low-freq-var
05K4622 8748 T>A 0.00292827 basecount-A:886	basecount-C:227	basecount-G:159	basecount-T:301296	coverage:302200	pvalue:5.5535027093e-111	pvalue-phred:1103	strandbias-pvalue-corr:14.6420823097	strandbias-pvalue-uncorr:0.252449694994	strandbias-pvalue-uncorr-phred:6	type:low-freq-var
05K4622 8769 C>T 0.0201537 basecount-A:104	basecount-C:252831	basecount-G:76	basecount-T:5204	coverage:257836	pvalue:0.0	pvalue-phred:9223372036854775807	strandbias-pvalue-corr:7.7460178334	strandbias-pvalue-uncorr:0.11065739762	strandbias-pvalue-uncorr-phred:10	type:low-freq-var
05K4622 8824 A>G 0.00452674 basecount-A:102153	basecount-C:57	basecount-G:465	basecount-T:48	coverage:102595	pvalue:3.89392464663e-149	pvalue-phred:1484	strandbias-pvalue-corr:22.2885088609	strandbias-pvalue-uncorr:0.571500227202	strandbias-pvalue-uncorr-phred:2	type:low-freq-var
05K4622 9307 G>A 0.00298146 basecount-A:382	basecount-C:92	basecount-G:127564	basecount-T:87	coverage:127935	pvalue:2.13667119336e-47	pvalue-phred:467	strandbias-pvalue-corr:22.0860299842	strandbias-pvalue-uncorr:0.581211315374	strandbias-pvalue-uncorr-phred:2	type:low-freq-var
05K4622 9493 G>A 0.00331822 basecount-A:352	basecount-C:49	basecount-G:105632	basecount-T:48	coverage:105948	pvalue:7.51784391035e-40	pvalue-phred:391	strandbias-pvalue-corr:21.5887966646	strandbias-pvalue-uncorr:0.634964607782	strandbias-pvalue-uncorr-phred:2	type:low-freq-var
05K4622 9596 A>G 0.00375491 basecount-A:140706	basecount-C:103	basecount-G:531	basecount-T:75	coverage:141185	pvalue:4.41495343277e-89	pvalue-phred:884	strandbias-pvalue-corr:1.0	strandbias-pvalue-uncorr:1.0	strandbias-pvalue-uncorr-phred:0	type:low-freq-var
05K4622 9763 A>G 0.00528707 basecount-A:130999	basecount-C:85	basecount-G:697	basecount-T:50	coverage:131660	pvalue:2.05966903321e-244	pvalue-phred:2437	strandbias-pvalue-corr:20.9970893936	strandbias-pvalue-uncorr:0.466601986524	strandbias-pvalue-uncorr-phred:3	type:low-freq-var
05K4622 9836 A>G 0.00371583 basecount-A:176225	basecount-C:123	basecount-G:658	basecount-T:74	coverage:176827	pvalue:7.48595721774e-39	pvalue-phred:381	strandbias-pvalue-corr:21.6358372849	strandbias-pvalue-uncorr:0.503159006625	strandbias-pvalue-uncorr-phred:3	type:low-freq-var
05K4622 10030 A>G 0.0555761 basecount-A:115062	basecount-C:64	basecount-G:6778	basecount-T:55	coverage:121503	pvalue:0.0	pvalue-phred:9223372036854775807	strandbias-pvalue-corr:0.11362829309	strandbias-pvalue-uncorr:0.00138571089134	strandbias-pvalue-uncorr-phred:29	type:low-freq-var
05K4622 10153 C>T 0.00260497 basecount-A:90	basecount-C:110115	basecount-G:65	basecount-T:288	coverage:110393	pvalue:7.10458079777e-26	pvalue-phred:251	strandbias-pvalue-corr:15.0858225939	strandbias-pvalue-uncorr:0.264663554279	strandbias-pvalue-uncorr-phred:6	type:low-freq-var
05K4622 10170 T>C 0.00290668 basecount-A:42	basecount-C:288	basecount-G:30	basecount-T:98722	coverage:98993	pvalue:2.92746385561e-56	pvalue-phred:555	strandbias-pvalue-corr:1.47369077342	strandbias-pvalue-uncorr:0.0184211346677	strandbias-pvalue-uncorr-phred:17	type:low-freq-var
05K4622 10246 G>A 0.00351974 basecount-A:340	basecount-C:50	basecount-G:96148	basecount-T:60	coverage:96477	pvalue:2.74959722642e-48	pvalue-phred:476	strandbias-pvalue-corr:2.12848348939	strandbias-pvalue-uncorr:0.027288249864	strandbias-pvalue-uncorr-phred:16	type:low-freq-var
05K4622 10416 G>A 0.00358009 basecount-A:768	basecount-C:71	basecount-G:213440	basecount-T:241	coverage:214175	pvalue:1.70512878571e-57	pvalue-phred:568	strandbias-pvalue-corr:20.8435020337	strandbias-pvalue-uncorr:0.651359438554	strandbias-pvalue-uncorr-phred:2	type:low-freq-var
