# Supplementary material for: Analysis of Dengue Virus Genetic Diversity during Human and Mosquito Infection Reveals Genetic Constraints
Source: PLoS Negl Trop Dis. 2015 Sep 1;9(9):e0004044. doi: 10.1371/journal.pntd.0004044 (PMC4556638; doi:10.1371/journal.pntd.0004044)
Supplement: S6 File — The LoFreq output.snp files for each sample in our data set are in the folder “SNP Files”. The read coverage graphs for each sample are in the folder “Coverage Plots”. (ZIP) [file pntd.0004044.s006.zip › S6_File/SNP Files/05K4622DK2-Aeg-CTTGTA_read1_bwa-uniq-dups-marked_lofreq-final.snp]

05K4622 363 G>A 0.993376 basecount-A:80081;basecount-C:38;basecount-G:462;basecount-T:34;coverage:80615;pvalue-phred:NA;strandbias-pvalue-corr:0.880254375067;strandbias-pvalue-uncorr:0.880254375067;strandbias-pvalue-uncorr-phred:1;type:consensus-var
05K4622 503 C>T 0.181055 basecount-A:281;basecount-C:114502;basecount-G:124;basecount-T:25404;coverage:138472;pvalue:0.0;pvalue-phred:9223372036854775807;strandbias-pvalue-corr:10.7881091897;strandbias-pvalue-uncorr:0.234524112819;strandbias-pvalue-uncorr-phred:6;type:low-freq-var
05K4622 529 C>T 0.992214 basecount-A:62;basecount-C:1055;basecount-G:85;basecount-T:153180;coverage:154382;pvalue-phred:NA;strandbias-pvalue-corr:0.904508882628;strandbias-pvalue-uncorr:0.011596267726;strandbias-pvalue-uncorr-phred:19;type:consensus-var
05K4622 581 A>C 0.00288305 basecount-A:168610;basecount-C:488;basecount-G:107;basecount-T:60;coverage:169075;pvalue:3.14697815206e-38;pvalue-phred:375;strandbias-pvalue-corr:4.71900477856;strandbias-pvalue-uncorr:0.0773607340748;strandbias-pvalue-uncorr-phred:11;type:low-freq-var
05K4622 820 G>A 0.299028 basecount-A:45295;basecount-C:202;basecount-G:105827;basecount-T:150;coverage:147150;pvalue:0.0;pvalue-phred:9223372036854775807;strandbias-pvalue-corr:1.4254371778;strandbias-pvalue-uncorr:0.0190058290373;strandbias-pvalue-uncorr-phred:17;type:low-freq-var
05K4622 848 C>T 0.435286 basecount-A:112;basecount-C:79673;basecount-G:91;basecount-T:61569;coverage:137302;pvalue:0.0;pvalue-phred:9223372036854775807;strandbias-pvalue-corr:0.797705646293;strandbias-pvalue-uncorr:0.0100975398265;strandbias-pvalue-uncorr-phred:20;type:low-freq-var
05K4622 1006 C>G 0.994235 basecount-A:70;basecount-C:632;basecount-G:145039;basecount-T:139;coverage:145880;pvalue-phred:NA;strandbias-pvalue-corr:0.935003743445;strandbias-pvalue-uncorr:0.935003743445;strandbias-pvalue-uncorr-phred:0;type:consensus-var
05K4622 1381 C>T 0.00372277 basecount-A:48;basecount-C:101317;basecount-G:62;basecount-T:379;coverage:101677;pvalue:1.36576539492e-62;pvalue-phred:619;strandbias-pvalue-corr:14.5441617692;strandbias-pvalue-uncorr:0.538672658117;strandbias-pvalue-uncorr-phred:3;type:low-freq-var
05K4622 1423 C>T 0.993053 basecount-A:67;basecount-C:504;basecount-G:44;basecount-T:87914;coverage:88529;pvalue-phred:NA;strandbias-pvalue-corr:0.482336988783;strandbias-pvalue-uncorr:0.00581128902148;strandbias-pvalue-uncorr-phred:22;type:consensus-var
05K4622 1461 G>C 0.993256 basecount-A:41;basecount-C:91466;basecount-G:535;basecount-T:45;coverage:92087;pvalue-phred:NA;strandbias-pvalue-corr:15.1217736702;strandbias-pvalue-uncorr:0.487799150651;strandbias-pvalue-uncorr-phred:3;type:consensus-var
05K4622 1660 G>A 0.994087 basecount-A:106078;basecount-C:42;basecount-G:552;basecount-T:37;coverage:106709;pvalue-phred:NA;strandbias-pvalue-corr:10.3586333937;strandbias-pvalue-uncorr:0.215804862369;strandbias-pvalue-uncorr-phred:7;type:consensus-var
05K4622 1669 A>G 0.991213 basecount-A:819;basecount-C:42;basecount-G:102767;basecount-T:50;coverage:103678;pvalue-phred:NA;strandbias-pvalue-corr:13.3822049613;strandbias-pvalue-uncorr:0.36168121517;strandbias-pvalue-uncorr-phred:4;type:consensus-var
05K4622 1691 C>T 0.991652 basecount-A:32;basecount-C:816;basecount-G:63;basecount-T:108218;coverage:109129;pvalue-phred:NA;strandbias-pvalue-corr:10.8683480994;strandbias-pvalue-uncorr:0.724556539959;strandbias-pvalue-uncorr-phred:1;type:consensus-var
05K4622 1724 T>C 0.00273319 basecount-A:47;basecount-C:306;basecount-G:60;basecount-T:111544;coverage:111816;pvalue:1.55337674025e-22;pvalue-phred:218;strandbias-pvalue-corr:0.415387555238;strandbias-pvalue-uncorr:0.00494508994331;strandbias-pvalue-uncorr-phred:23;type:low-freq-var
05K4622 1741 G>A 0.994197 basecount-A:103652;basecount-C:71;basecount-G:495;basecount-T:39;coverage:104257;pvalue-phred:NA;strandbias-pvalue-corr:0.532654058767;strandbias-pvalue-uncorr:0.00649578120447;strandbias-pvalue-uncorr-phred:22;type:consensus-var
05K4622 1829 T>C 0.00138368 basecount-A:48;basecount-C:226;basecount-G:78;basecount-T:162981;coverage:163203;pvalue:9.96755334818e-09;pvalue-phred:80;strandbias-pvalue-corr:1.13021854333;strandbias-pvalue-uncorr:0.0146781629004;strandbias-pvalue-uncorr-phred:18;type:low-freq-var
05K4622 1865 G>A 0.00817987 basecount-A:2228;basecount-C:104;basecount-G:269944;basecount-T:100;coverage:272020;pvalue:0.0;pvalue-phred:9223372036854775807;strandbias-pvalue-corr:12.9564964537;strandbias-pvalue-uncorr:0.681920865985;strandbias-pvalue-uncorr-phred:2;type:low-freq-var
05K4622 1873 T>C 0.00906537 basecount-A:149;basecount-C:2643;basecount-G:187;basecount-T:288570;coverage:291169;pvalue:0.0;pvalue-phred:9223372036854775807;strandbias-pvalue-corr:13.3123177013;strandbias-pvalue-uncorr:0.369786602815;strandbias-pvalue-uncorr-phred:4;type:low-freq-var
05K4622 2251 T>C 0.00306016 basecount-A:62;basecount-C:691;basecount-G:87;basecount-T:224965;coverage:225554;pvalue:5.45916362835e-132;pvalue-phred:1313;strandbias-pvalue-corr:1.53301612007;strandbias-pvalue-uncorr:0.020716434055;strandbias-pvalue-uncorr-phred:17;type:low-freq-var
05K4622 2530 C>T 0.994064 basecount-A:42;basecount-C:591;basecount-G:65;basecount-T:116880;coverage:117578;pvalue-phred:NA;strandbias-pvalue-corr:12.5589526684;strandbias-pvalue-uncorr:0.322024427396;strandbias-pvalue-uncorr-phred:5;type:consensus-var
05K4622 2539 G>A 0.282292 basecount-A:33634;basecount-C:50;basecount-G:85404;basecount-T:58;coverage:117696;pvalue:0.0;pvalue-phred:9223372036854775807;strandbias-pvalue-corr:0.396216400544;strandbias-pvalue-uncorr:0.00466136941817;strandbias-pvalue-uncorr-phred:23;type:low-freq-var
05K4622 2656 G>A 0.0038864 basecount-A:465;basecount-C:42;basecount-G:119069;basecount-T:72;coverage:119514;pvalue:1.22501262321e-109;pvalue-phred:1089;strandbias-pvalue-corr:14.1285645444;strandbias-pvalue-uncorr:0.58869018935;strandbias-pvalue-uncorr-phred:2;type:low-freq-var
05K4622 2719 G>A 0.0151213 basecount-A:1753;basecount-C:74;basecount-G:114029;basecount-T:73;coverage:115651;pvalue:0.0;pvalue-phred:9223372036854775807;strandbias-pvalue-corr:0.859657777116;strandbias-pvalue-uncorr:0.859657777116;strandbias-pvalue-uncorr-phred:1;type:low-freq-var
05K4622 2720 A>G 0.00376314 basecount-A:111082;basecount-C:55;basecount-G:420;basecount-T:52;coverage:111420;pvalue:5.01045048458e-07;pvalue-phred:63;strandbias-pvalue-corr:9.8578497032;strandbias-pvalue-uncorr:0.193291170651;strandbias-pvalue-uncorr-phred:7;type:low-freq-var
05K4622 2899 T>C 0.989017 basecount-A:136;basecount-C:116072;basecount-G:118;basecount-T:1035;coverage:117361;pvalue-phred:NA;strandbias-pvalue-corr:1.21579335465;strandbias-pvalue-uncorr:0.0159972809823;strandbias-pvalue-uncorr-phred:18;type:consensus-var
05K4622 3298 C>T 0.992582 basecount-A:197;basecount-C:654;basecount-G:182;basecount-T:138231;coverage:139264;pvalue-phred:NA;strandbias-pvalue-corr:0.226251814839;strandbias-pvalue-uncorr:0.00245925885695;strandbias-pvalue-uncorr-phred:26;type:consensus-var
05K4622 3343 T>C 0.00352861 basecount-A:57;basecount-C:528;basecount-G:69;basecount-T:148980;coverage:149491;pvalue:1.36280055494e-67;pvalue-phred:669;strandbias-pvalue-corr:0.926417523178;strandbias-pvalue-uncorr:0.926417523178;strandbias-pvalue-uncorr-phred:0;type:low-freq-var
05K4622 3379 T>C 0.994542 basecount-A:87;basecount-C:142301;basecount-G:85;basecount-T:609;coverage:143082;pvalue-phred:NA;strandbias-pvalue-corr:4.49083961615;strandbias-pvalue-uncorr:0.0724328970346;strandbias-pvalue-uncorr-phred:11;type:consensus-var
05K4622 3415 T>A 0.990581 basecount-A:136931;basecount-C:99;basecount-G:175;basecount-T:1028;coverage:138233;pvalue-phred:NA;strandbias-pvalue-corr:3.21380136625;strandbias-pvalue-uncorr:0.0502156463476;strandbias-pvalue-uncorr-phred:13;type:consensus-var
05K4622 3617 T>G 0.00382255 basecount-A:44;basecount-C:71;basecount-G:464;basecount-T:120806;coverage:121238;pvalue:2.89647211084e-103;pvalue-phred:1025;strandbias-pvalue-corr:0.960023108356;strandbias-pvalue-uncorr:0.960023108356;strandbias-pvalue-uncorr-phred:0;type:low-freq-var
05K4622 3734 T>C 0.00425606 basecount-A:49;basecount-C:489;basecount-G:86;basecount-T:114271;coverage:114695;pvalue:4.23203547061e-40;pvalue-phred:394;strandbias-pvalue-corr:8.35019217306;strandbias-pvalue-uncorr:0.15463318839;strandbias-pvalue-uncorr-phred:8;type:low-freq-var
05K4622 3739 C>T 0.993727 basecount-A:43;basecount-C:583;basecount-G:53;basecount-T:107566;coverage:108245;pvalue-phred:NA;strandbias-pvalue-corr:12.5245901008;strandbias-pvalue-uncorr:0.31311475252;strandbias-pvalue-uncorr-phred:5;type:consensus-var
05K4622 3809 A>G 0.994039 basecount-A:511;basecount-C:37;basecount-G:101052;basecount-T:58;coverage:101658;pvalue-phred:NA;strandbias-pvalue-corr:13.9963090628;strandbias-pvalue-uncorr:0.559852362512;strandbias-pvalue-uncorr-phred:3;type:consensus-var
05K4622 3949 G>A 0.181657 basecount-A:13950;basecount-C:44;basecount-G:62754;basecount-T:45;coverage:75819;pvalue:0.0;pvalue-phred:9223372036854775807;strandbias-pvalue-corr:0.398556933752;strandbias-pvalue-uncorr:0.0046343829506;strandbias-pvalue-uncorr-phred:23;type:low-freq-var
05K4622 4060 G>A 0.00319174 basecount-A:550;basecount-C:49;basecount-G:171639;basecount-T:82;coverage:172126;pvalue:6.8007691606e-13;pvalue-phred:122;strandbias-pvalue-corr:10.9383756736;strandbias-pvalue-uncorr:0.23273139731;strandbias-pvalue-uncorr-phred:6;type:low-freq-var
05K4622 4111 C>T 0.988129 basecount-A:147;basecount-C:314;basecount-G:28;basecount-T:40704;coverage:41193;pvalue-phred:NA;strandbias-pvalue-corr:12.8489912159;strandbias-pvalue-uncorr:0.292022527634;strandbias-pvalue-uncorr-phred:5;type:consensus-var
05K4622 4117 C>T 0.173547 basecount-A:40;basecount-C:26471;basecount-G:14;basecount-T:5570;coverage:31759;pvalue:0.0;pvalue-phred:9223372036854775807;strandbias-pvalue-corr:10.4293670645;strandbias-pvalue-uncorr:0.212844225806;strandbias-pvalue-uncorr-phred:7;type:low-freq-var
05K4622 4171 C>T 0.294097 basecount-A:13;basecount-C:9829;basecount-G:11;basecount-T:4105;coverage:13809;pvalue:0.0;pvalue-phred:9223372036854775807;strandbias-pvalue-corr:11.3028016224;strandbias-pvalue-uncorr:0.706425101402;strandbias-pvalue-uncorr-phred:2;type:low-freq-var
05K4622 4219 G>A 0.00212427 basecount-A:20;basecount-C:5;basecount-G:9384;basecount-T:6;coverage:9407;pvalue:2.8314451939e-07;pvalue-phred:65;strandbias-pvalue-corr:1.0;strandbias-pvalue-uncorr:1.0;strandbias-pvalue-uncorr-phred:0;type:low-freq-var
05K4622 4439 T>C 0.99375 basecount-A:76;basecount-C:218456;basecount-G:71;basecount-T:1227;coverage:219830;pvalue-phred:NA;strandbias-pvalue-corr:14.4927178101;strandbias-pvalue-uncorr:0.557412223466;strandbias-pvalue-uncorr-phred:3;type:consensus-var
05K4622 4582 C>T 0.99029 basecount-A:120;basecount-C:473;basecount-G:232;basecount-T:84137;coverage:84962;pvalue-phred:NA;strandbias-pvalue-corr:13.5672193709;strandbias-pvalue-uncorr:0.423975605342;strandbias-pvalue-uncorr-phred:4;type:consensus-var
05K4622 4858 G>A 0.990155 basecount-A:86892;basecount-C:39;basecount-G:783;basecount-T:42;coverage:87756;pvalue-phred:NA;strandbias-pvalue-corr:12.8017018322;strandbias-pvalue-uncorr:0.297713996097;strandbias-pvalue-uncorr-phred:5;type:consensus-var
05K4622 4981 G>A 0.992865 basecount-A:69300;basecount-C:32;basecount-G:440;basecount-T:26;coverage:69798;pvalue-phred:NA;strandbias-pvalue-corr:12.7511728257;strandbias-pvalue-uncorr:0.335557179625;strandbias-pvalue-uncorr-phred:5;type:consensus-var
05K4622 5002 C>T 0.987974 basecount-A:36;basecount-C:748;basecount-G:138;basecount-T:75746;coverage:76668;pvalue-phred:NA;strandbias-pvalue-corr:15.1818730394;strandbias-pvalue-uncorr:0.506062434645;strandbias-pvalue-uncorr-phred:3;type:consensus-var
05K4622 5023 C>T 0.00399263 basecount-A:78;basecount-C:80966;basecount-G:31;basecount-T:325;coverage:81290;pvalue:4.0774523813e-72;pvalue-phred:714;strandbias-pvalue-corr:4.73693093285;strandbias-pvalue-uncorr:0.0816712229802;strandbias-pvalue-uncorr-phred:11;type:low-freq-var
05K4622 5062 T>C 0.989996 basecount-A:39;basecount-C:82633;basecount-G:37;basecount-T:759;coverage:83468;pvalue-phred:NA;strandbias-pvalue-corr:9.37988848109;strandbias-pvalue-uncorr:0.176979027945;strandbias-pvalue-uncorr-phred:8;type:consensus-var
05K4622 5101 G>A 0.992293 basecount-A:77126;basecount-C:96;basecount-G:473;basecount-T:30;coverage:77725;pvalue-phred:NA;strandbias-pvalue-corr:13.8141810178;strandbias-pvalue-uncorr:0.62791731899;strandbias-pvalue-uncorr-phred:2;type:consensus-var
05K4622 5164 G>A 0.99022 basecount-A:90922;basecount-C:38;basecount-G:819;basecount-T:41;coverage:91820;pvalue-phred:NA;strandbias-pvalue-corr:0.164353471974;strandbias-pvalue-uncorr:0.00174844119121;strandbias-pvalue-uncorr-phred:28;type:consensus-var
05K4622 5539 T>C 0.00560166 basecount-A:38;basecount-C:704;basecount-G:44;basecount-T:124891;coverage:125571;pvalue:0.0;pvalue-phred:9223372036854775807;strandbias-pvalue-corr:0.905323689126;strandbias-pvalue-uncorr:0.905323689126;strandbias-pvalue-uncorr-phred:0;type:low-freq-var
05K4622 5556 G>A 0.993582 basecount-A:118746;basecount-C:67;basecount-G:627;basecount-T:73;coverage:119513;pvalue-phred:NA;strandbias-pvalue-corr:2.43640540506;strandbias-pvalue-uncorr:0.0348057915008;strandbias-pvalue-uncorr-phred:15;type:consensus-var
05K4622 5563 T>C 0.994059 basecount-A:58;basecount-C:115458;basecount-G:38;basecount-T:594;coverage:116148;pvalue-phred:NA;strandbias-pvalue-corr:6.82346610518;strandbias-pvalue-uncorr:0.121847609021;strandbias-pvalue-uncorr-phred:9;type:consensus-var
05K4622 5585 T>C 0.994111 basecount-A:60;basecount-C:114961;basecount-G:48;basecount-T:573;coverage:115642;pvalue-phred:NA;strandbias-pvalue-corr:0.0921356708169;strandbias-pvalue-uncorr:0.000969849166494;strandbias-pvalue-uncorr-phred:30;type:consensus-var
05K4622 5598 T>C 0.00270835 basecount-A:50;basecount-C:316;basecount-G:54;basecount-T:116256;coverage:116546;pvalue:1.3277938881e-46;pvalue-phred:459;strandbias-pvalue-corr:13.2366779861;strandbias-pvalue-uncorr:0.389314058414;strandbias-pvalue-uncorr-phred:4;type:low-freq-var
05K4622 5683 G>A 0.00488836 basecount-A:548;basecount-C:67;basecount-G:111417;basecount-T:71;coverage:111893;pvalue:9.42035015719e-40;pvalue-phred:390;strandbias-pvalue-corr:13.3531351716;strandbias-pvalue-uncorr:0.667656758579;strandbias-pvalue-uncorr-phred:2;type:low-freq-var
05K4622 5944 T>C 0.992913 basecount-A:264;basecount-C:123853;basecount-G:65;basecount-T:555;coverage:124737;pvalue-phred:NA;strandbias-pvalue-corr:12.2959048619;strandbias-pvalue-uncorr:0.299900118584;strandbias-pvalue-uncorr-phred:5;type:consensus-var
05K4622 6164 T>C 0.298185 basecount-A:35;basecount-C:20680;basecount-G:36;basecount-T:48602;coverage:68778;pvalue:0.0;pvalue-phred:9223372036854775807;strandbias-pvalue-corr:4.86719085623;strandbias-pvalue-uncorr:0.0811198476039;strandbias-pvalue-uncorr-phred:11;type:low-freq-var
05K4622 6352 T>C 0.991906 basecount-A:25;basecount-C:21813;basecount-G:19;basecount-T:134;coverage:21991;pvalue-phred:NA;strandbias-pvalue-corr:0.92643637906;strandbias-pvalue-uncorr:0.92643637906;strandbias-pvalue-uncorr-phred:0;type:consensus-var
05K4622 6513 A>G 0.00673279 basecount-A:13703;basecount-C:12;basecount-G:93;basecount-T:5;coverage:13793;pvalue:6.53337685029e-32;pvalue-phred:312;strandbias-pvalue-corr:0.883904757178;strandbias-pvalue-uncorr:0.883904757178;strandbias-pvalue-uncorr-phred:1;type:low-freq-var
05K4622 6526 C>T 0.991274 basecount-A:4;basecount-C:47;basecount-G:4;basecount-T:6248;coverage:6303;pvalue-phred:NA;strandbias-pvalue-corr:2.50831333131;strandbias-pvalue-uncorr:0.0363523671205;strandbias-pvalue-uncorr-phred:14;type:consensus-var
05K4622 6603 G>A 0.991252 basecount-A:96207;basecount-C:79;basecount-G:728;basecount-T:42;coverage:97056;pvalue-phred:NA;strandbias-pvalue-corr:4.79437010875;strandbias-pvalue-uncorr:0.0812605103178;strandbias-pvalue-uncorr-phred:11;type:consensus-var
05K4622 6628 C>T 0.990004 basecount-A:98;basecount-C:1297;basecount-G:135;basecount-T:151528;coverage:153058;pvalue-phred:NA;strandbias-pvalue-corr:9.55779433118;strandbias-pvalue-uncorr:0.183803737138;strandbias-pvalue-uncorr-phred:7;type:consensus-var
05K4622 6782 T>C 0.00359915 basecount-A:21;basecount-C:293;basecount-G:38;basecount-T:81056;coverage:81316;pvalue:9.74093610485e-24;pvalue-phred:230;strandbias-pvalue-corr:12.3910593193;strandbias-pvalue-uncorr:0.688392184406;strandbias-pvalue-uncorr-phred:2;type:low-freq-var
05K4622 6859 A>G 0.00451465 basecount-A:89238;basecount-C:38;basecount-G:405;basecount-T:27;coverage:89590;pvalue:4.60120988344e-61;pvalue-phred:603;strandbias-pvalue-corr:1.52261425065;strandbias-pvalue-uncorr:0.0208577294609;strandbias-pvalue-uncorr-phred:17;type:low-freq-var
05K4622 6905 A>G 0.991524 basecount-A:587;basecount-C:136;basecount-G:95341;basecount-T:92;coverage:96156;pvalue-phred:NA;strandbias-pvalue-corr:0.933184132037;strandbias-pvalue-uncorr:0.933184132037;strandbias-pvalue-uncorr-phred:0;type:consensus-var
05K4622 6916 T>C 0.992576 basecount-A:66;basecount-C:99744;basecount-G:93;basecount-T:587;coverage:100490;pvalue-phred:NA;strandbias-pvalue-corr:0.259676310991;strandbias-pvalue-uncorr:0.00285358583507;strandbias-pvalue-uncorr-phred:25;type:consensus-var
05K4622 7027 A>T 0.0045761 basecount-A:106463;basecount-C:61;basecount-G:64;basecount-T:490;coverage:106921;pvalue:1.13905011018e-111;pvalue-phred:1109;strandbias-pvalue-corr:11.840452761;strandbias-pvalue-uncorr:0.696497221237;strandbias-pvalue-uncorr-phred:2;type:low-freq-var
05K4622 7051 A>C 0.00498052 basecount-A:103242;basecount-C:519;basecount-G:410;basecount-T:35;coverage:104038;pvalue:6.44391592426e-72;pvalue-phred:712;strandbias-pvalue-corr:0.957114061047;strandbias-pvalue-uncorr:0.957114061047;strandbias-pvalue-uncorr-phred:0;type:low-freq-var
05K4622 7051 A>G 0.00393451 basecount-A:103242;basecount-C:519;basecount-G:410;basecount-T:35;coverage:104038;pvalue:6.44391592426e-72;pvalue-phred:712;strandbias-pvalue-corr:0.957114061047;strandbias-pvalue-uncorr:0.957114061047;strandbias-pvalue-uncorr-phred:0;type:low-freq-var
05K4622 7132 G>A 0.00451225 basecount-A:425;basecount-C:44;basecount-G:93667;basecount-T:52;coverage:94104;pvalue:8.77426748886e-136;pvalue-phred:1351;strandbias-pvalue-corr:0.385128892188;strandbias-pvalue-uncorr:0.0042792099132;strandbias-pvalue-uncorr-phred:24;type:low-freq-var
05K4622 7375 T>C 0.985233 basecount-A:35;basecount-C:66717;basecount-G:31;basecount-T:934;coverage:67717;pvalue-phred:NA;strandbias-pvalue-corr:0.390480847927;strandbias-pvalue-uncorr:0.00438742525761;strandbias-pvalue-uncorr-phred:24;type:consensus-var
05K4622 7471 C>T 0.985877 basecount-A:24;basecount-C:867;basecount-G:25;basecount-T:63945;coverage:64861;pvalue-phred:NA;strandbias-pvalue-corr:10.7915716203;strandbias-pvalue-uncorr:0.239812702674;strandbias-pvalue-uncorr-phred:6;type:consensus-var
05K4622 7483 A>G 0.992088 basecount-A:430;basecount-C:31;basecount-G:63325;basecount-T:44;coverage:63830;pvalue-phred:NA;strandbias-pvalue-corr:2.01659338663;strandbias-pvalue-uncorr:0.0284027237553;strandbias-pvalue-uncorr-phred:15;type:consensus-var
05K4622 7546 A>G 0.00595694 basecount-A:64844;basecount-C:41;basecount-G:389;basecount-T:28;coverage:65212;pvalue:3.45333344076e-161;pvalue-phred:1605;strandbias-pvalue-corr:15.0807356964;strandbias-pvalue-uncorr:0.520025368841;strandbias-pvalue-uncorr-phred:3;type:low-freq-var
05K4622 7555 T>C 0.00604554 basecount-A:13;basecount-C:389;basecount-G:25;basecount-T:63918;coverage:64284;pvalue:8.12487221972e-166;pvalue-phred:1651;strandbias-pvalue-corr:0.915774910464;strandbias-pvalue-uncorr:0.915774910464;strandbias-pvalue-uncorr-phred:0;type:low-freq-var
05K4622 7576 C>T 0.952444 basecount-A:299;basecount-C:893;basecount-G:1808;basecount-T:60083;coverage:63083;pvalue-phred:NA;strandbias-pvalue-corr:2.97559596627;strandbias-pvalue-uncorr:0.0444118800936;strandbias-pvalue-uncorr-phred:14;type:consensus-var
05K4622 7630 G>A 0.991638 basecount-A:61546;basecount-C:49;basecount-G:442;basecount-T:28;coverage:62065;pvalue-phred:NA;strandbias-pvalue-corr:0.21072337833;strandbias-pvalue-uncorr:0.00226584277774;strandbias-pvalue-uncorr-phred:26;type:consensus-var
05K4622 7968 C>T 0.989655 basecount-A:87;basecount-C:482;basecount-G:109;basecount-T:64860;coverage:65538;pvalue-phred:NA;strandbias-pvalue-corr:13.5845249598;strandbias-pvalue-uncorr:0.646882140942;strandbias-pvalue-uncorr-phred:2;type:consensus-var
05K4622 7984 C>T 0.992108 basecount-A:33;basecount-C:414;basecount-G:40;basecount-T:61222;coverage:61709;pvalue-phred:NA;strandbias-pvalue-corr:0.536849280237;strandbias-pvalue-uncorr:0.00662776889182;strandbias-pvalue-uncorr-phred:22;type:consensus-var
05K4622 8002 T>C 0.00563889 basecount-A:14;basecount-C:359;basecount-G:41;basecount-T:63251;coverage:63588;pvalue:3.98127629956e-125;pvalue-phred:1244;strandbias-pvalue-corr:0.912001176667;strandbias-pvalue-uncorr:0.912001176667;strandbias-pvalue-uncorr-phred:0;type:low-freq-var
05K4622 8104 T>C 0.00631641 basecount-A:25;basecount-C:384;basecount-G:29;basecount-T:60356;coverage:60716;pvalue:4.462322182e-152;pvalue-phred:1514;strandbias-pvalue-corr:13.8460851546;strandbias-pvalue-uncorr:0.419578338019;strandbias-pvalue-uncorr-phred:4;type:low-freq-var
05K4622 8183 C>G 0.986844 basecount-A:30;basecount-C:689;basecount-G:55958;basecount-T:27;coverage:56704;pvalue-phred:NA;strandbias-pvalue-corr:3.74970249504;strandbias-pvalue-uncorr:0.0595190872228;strandbias-pvalue-uncorr-phred:12;type:consensus-var
05K4622 8227 T>C 0.17474 basecount-A:12;basecount-C:8813;basecount-G:30;basecount-T:41580;coverage:50125;pvalue:0.0;pvalue-phred:9223372036854775807;strandbias-pvalue-corr:14.5673824113;strandbias-pvalue-uncorr:0.520263657547;strandbias-pvalue-uncorr-phred:3;type:low-freq-var
05K4622 8311 T>C 0.993288 basecount-A:122;basecount-C:176406;basecount-G:101;basecount-T:969;coverage:177598;pvalue-phred:NA;strandbias-pvalue-corr:1.98596567487;strandbias-pvalue-uncorr:0.0275828565954;strandbias-pvalue-uncorr-phred:16;type:consensus-var
05K4622 8914 C>T 0.00440162 basecount-A:58;basecount-C:65715;basecount-G:48;basecount-T:291;coverage:65989;pvalue:5.856027511e-33;pvalue-phred:322;strandbias-pvalue-corr:10.4442455559;strandbias-pvalue-uncorr:0.208884911118;strandbias-pvalue-uncorr-phred:7;type:low-freq-var
05K4622 9025 G>A 0.987542 basecount-A:66825;basecount-C:36;basecount-G:787;basecount-T:20;coverage:67668;pvalue-phred:NA;strandbias-pvalue-corr:12.5248170553;strandbias-pvalue-uncorr:0.298209929887;strandbias-pvalue-uncorr-phred:5;type:consensus-var
05K4622 9071 A>G 0.99191 basecount-A:465;basecount-C:29;basecount-G:64987;basecount-T:36;coverage:65517;pvalue-phred:NA;strandbias-pvalue-corr:13.9988148256;strandbias-pvalue-uncorr:0.608644122854;strandbias-pvalue-uncorr-phred:2;type:consensus-var
05K4622 9127 C>T 0.987666 basecount-A:22;basecount-C:791;basecount-G:36;basecount-T:67985;coverage:68834;pvalue-phred:NA;strandbias-pvalue-corr:8.3035848814;strandbias-pvalue-uncorr:0.150974270571;strandbias-pvalue-uncorr-phred:8;type:consensus-var
05K4622 9208 C>T 0.988245 basecount-A:48;basecount-C:858;basecount-G:74;basecount-T:82387;coverage:83367;pvalue-phred:NA;strandbias-pvalue-corr:0.396644567488;strandbias-pvalue-uncorr:0.00455913295963;strandbias-pvalue-uncorr-phred:23;type:consensus-var
05K4622 9504 A>G 0.00494369 basecount-A:59315;basecount-C:39;basecount-G:295;basecount-T:23;coverage:59584;pvalue:2.10947961644e-75;pvalue-phred:747;strandbias-pvalue-corr:0.400443261805;strandbias-pvalue-uncorr:0.00455049161142;strandbias-pvalue-uncorr-phred:23;type:low-freq-var
05K4622 9579 T>C 0.987603 basecount-A:83;basecount-C:72971;basecount-G:39;basecount-T:794;coverage:73887;pvalue-phred:NA;strandbias-pvalue-corr:13.0325134206;strandbias-pvalue-uncorr:0.372357526302;strandbias-pvalue-uncorr-phred:4;type:consensus-var
05K4622 9646 A>G 0.00453367 basecount-A:77897;basecount-C:27;basecount-G:355;basecount-T:24;coverage:78215;pvalue:6.95442289616e-88;pvalue-phred:872;strandbias-pvalue-corr:5.01181928921;strandbias-pvalue-uncorr:0.0879266541967;strandbias-pvalue-uncorr-phred:11;type:low-freq-var
05K4622 9706 T>C 0.992671 basecount-A:30;basecount-C:70027;basecount-G:39;basecount-T:448;coverage:70544;pvalue-phred:NA;strandbias-pvalue-corr:3.02244396625;strandbias-pvalue-uncorr:0.0457946055492;strandbias-pvalue-uncorr-phred:13;type:consensus-var
05K4622 9721 C>T 0.992732 basecount-A:42;basecount-C:398;basecount-G:40;basecount-T:65559;coverage:66039;pvalue-phred:NA;strandbias-pvalue-corr:0.781667187871;strandbias-pvalue-uncorr:0.00977083984839;strandbias-pvalue-uncorr-phred:20;type:consensus-var
05K4622 9799 T>G 0.989281 basecount-A:24;basecount-C:47;basecount-G:79374;basecount-T:789;coverage:80234;pvalue-phred:NA;strandbias-pvalue-corr:3.21433050433;strandbias-pvalue-uncorr:0.0494512385281;strandbias-pvalue-uncorr-phred:13;type:consensus-var
05K4622 10210 A>G 0.988561 basecount-A:702;basecount-C:31;basecount-G:69655;basecount-T:73;coverage:70461;pvalue-phred:NA;strandbias-pvalue-corr:2.5019577363;strandbias-pvalue-uncorr:0.0367934961221;strandbias-pvalue-uncorr-phred:14;type:consensus-var
