# Supplementary material for: Analysis of Dengue Virus Genetic Diversity during Human and Mosquito Infection Reveals Genetic Constraints
Source: PLoS Negl Trop Dis. 2015 Sep 1;9(9):e0004044. doi: 10.1371/journal.pntd.0004044 (PMC4556638; doi:10.1371/journal.pntd.0004044)
Supplement: S6 File — The LoFreq output.snp files for each sample in our data set are in the folder “SNP Files”. The read coverage graphs for each sample are in the folder “Coverage Plots”. (ZIP) [file pntd.0004044.s006.zip › S6_File/SNP Files/05K4622DK2-Albo-GGCTAC_read1_bwa-uniq-dups-marked_lofreq-final.snp]

05K4622 267 C>T 0.00193323 basecount-A:63	basecount-C:126380	basecount-G:43	basecount-T:245	coverage:126619	pvalue:3.12765374349e-21	pvalue-phred:205	strandbias-pvalue-corr:0.943960651808	strandbias-pvalue-uncorr:0.943960651808	strandbias-pvalue-uncorr-phred:0	type:low-freq-var
05K4622 526 T>C 0.0862006 basecount-A:211	basecount-C:16317	basecount-G:959	basecount-T:171804	coverage:186843	pvalue:0.0	pvalue-phred:9223372036854775807	strandbias-pvalue-corr:1.19481194591	strandbias-pvalue-uncorr:0.0442522942928	strandbias-pvalue-uncorr-phred:14	type:low-freq-var
05K4622 1912 C>T 0.209152 basecount-A:400	basecount-C:222252	basecount-G:224	basecount-T:58943	coverage:278941	pvalue:0.0	pvalue-phred:9223372036854775807	strandbias-pvalue-corr:4.51496891837	strandbias-pvalue-uncorr:0.205225859926	strandbias-pvalue-uncorr-phred:7	type:low-freq-var
05K4622 1949 A>G 0.0194575 basecount-A:73216	basecount-C:254	basecount-G:1459	basecount-T:55	coverage:74518	pvalue:0.0	pvalue-phred:9223372036854775807	strandbias-pvalue-corr:0.300098477314	strandbias-pvalue-uncorr:0.00937807741605	strandbias-pvalue-uncorr-phred:20	type:low-freq-var
05K4622 2182 A>T 0.00808277 basecount-A:21444	basecount-C:13	basecount-G:19	basecount-T:175	coverage:21605	pvalue:5.34734520289e-58	pvalue-phred:573	strandbias-pvalue-corr:0.749547631797	strandbias-pvalue-uncorr:0.749547631797	strandbias-pvalue-uncorr-phred:1	type:low-freq-var
05K4622 2399 T>C 0.00242094 basecount-A:59	basecount-C:271	basecount-G:67	basecount-T:111543	coverage:111803	pvalue:1.04661695655e-40	pvalue-phred:400	strandbias-pvalue-corr:1.29645704017	strandbias-pvalue-uncorr:0.0498637323141	strandbias-pvalue-uncorr-phred:13	type:low-freq-var
05K4622 2530 C>T 0.00789606 basecount-A:93	basecount-C:148328	basecount-G:92	basecount-T:1182	coverage:149449	pvalue:0.0	pvalue-phred:9223372036854775807	strandbias-pvalue-corr:0.805717958819	strandbias-pvalue-uncorr:0.805717958819	strandbias-pvalue-uncorr-phred:1	type:low-freq-var
05K4622 2536 A>T 0.00343321 basecount-A:152251	basecount-C:52	basecount-G:90	basecount-T:525	coverage:152784	pvalue:3.10020926845e-175	pvalue-phred:1745	strandbias-pvalue-corr:1.21198396438	strandbias-pvalue-uncorr:0.0432851415849	strandbias-pvalue-uncorr-phred:14	type:low-freq-var
05K4622 2611 A>G 0.00787543 basecount-A:143521	basecount-C:163	basecount-G:1141	basecount-T:56	coverage:144570	pvalue:2.24095617559e-94	pvalue-phred:936	strandbias-pvalue-corr:0.386736261122	strandbias-pvalue-uncorr:0.012475363262	strandbias-pvalue-uncorr-phred:19	type:low-freq-var
05K4622 2658 T>G 0.00155586 basecount-A:51	basecount-C:98	basecount-G:240	basecount-T:153867	coverage:154106	pvalue:3.29897518318e-13	pvalue-phred:125	strandbias-pvalue-corr:0.0521088426627	strandbias-pvalue-uncorr:0.00153261301949	strandbias-pvalue-uncorr-phred:28	type:low-freq-var
05K4622 2719 G>A 0.0101473 basecount-A:1529	basecount-C:80	basecount-G:148959	basecount-T:112	coverage:150363	pvalue:0.0	pvalue-phred:9223372036854775807	strandbias-pvalue-corr:0.5866236732	strandbias-pvalue-uncorr:0.5866236732	strandbias-pvalue-uncorr-phred:2	type:low-freq-var
05K4622 2874 T>C 0.00727515 basecount-A:43	basecount-C:1189	basecount-G:100	basecount-T:162101	coverage:163231	pvalue:0.0	pvalue-phred:9223372036854775807	strandbias-pvalue-corr:5.89970034897	strandbias-pvalue-uncorr:0.347041196998	strandbias-pvalue-uncorr-phred:5	type:low-freq-var
05K4622 2899 T>C 0.00788567 basecount-A:75	basecount-C:1247	basecount-G:79	basecount-T:156734	coverage:157860	pvalue:0.0	pvalue-phred:9223372036854775807	strandbias-pvalue-corr:0.879324157447	strandbias-pvalue-uncorr:0.879324157447	strandbias-pvalue-uncorr-phred:1	type:low-freq-var
05K4622 3298 C>T 0.00709813 basecount-A:936	basecount-C:162886	basecount-G:120	basecount-T:1172	coverage:164101	pvalue:2.64819326339e-70	pvalue-phred:696	strandbias-pvalue-corr:0.109527096262	strandbias-pvalue-uncorr:0.00331900291702	strandbias-pvalue-uncorr-phred:25	type:low-freq-var
05K4622 3379 T>C 0.00800217 basecount-A:71	basecount-C:1325	basecount-G:100	basecount-T:164084	coverage:165354	pvalue:0.0	pvalue-phred:9223372036854775807	strandbias-pvalue-corr:0.885891262948	strandbias-pvalue-uncorr:0.885891262948	strandbias-pvalue-uncorr-phred:1	type:low-freq-var
05K4622 3739 C>T 0.00787969 basecount-A:82	basecount-C:143000	basecount-G:76	basecount-T:1137	coverage:144078	pvalue:0.0	pvalue-phred:9223372036854775807	strandbias-pvalue-corr:5.79930554264	strandbias-pvalue-uncorr:0.289965277132	strandbias-pvalue-uncorr-phred:5	type:low-freq-var
05K4622 3809 A>G 0.00878419 basecount-A:133200	basecount-C:87	basecount-G:1182	basecount-T:91	coverage:134268	pvalue:0.0	pvalue-phred:9223372036854775807	strandbias-pvalue-corr:1.0	strandbias-pvalue-uncorr:1.0	strandbias-pvalue-uncorr-phred:0	type:low-freq-var
05K4622 4042 A>G 0.00373639 basecount-A:269982	basecount-C:61	basecount-G:1013	basecount-T:61	coverage:270846	pvalue:7.98499516215e-291	pvalue-phred:2901	strandbias-pvalue-corr:1.05055404476	strandbias-pvalue-uncorr:0.0362260015436	strandbias-pvalue-uncorr-phred:14	type:low-freq-var
05K4622 4057 A>G 0.00800398 basecount-A:232966	basecount-C:291	basecount-G:1883	basecount-T:118	coverage:234630	pvalue:2.21199787255e-52	pvalue-phred:517	strandbias-pvalue-corr:6.12505653646	strandbias-pvalue-uncorr:0.340280918692	strandbias-pvalue-uncorr-phred:5	type:low-freq-var
05K4622 4111 C>T 0.00879965 basecount-A:146	basecount-C:36208	basecount-G:29	basecount-T:323	coverage:36495	pvalue:1.75678496176e-51	pvalue-phred:508	strandbias-pvalue-corr:2.16425714363	strandbias-pvalue-uncorr:0.0865702857454	strandbias-pvalue-uncorr-phred:11	type:low-freq-var
05K4622 4576 T>C 0.0298978 basecount-A:35	basecount-C:3345	basecount-G:61	basecount-T:108440	coverage:111573	pvalue:0.0	pvalue-phred:9223372036854775807	strandbias-pvalue-corr:5.73138908072	strandbias-pvalue-uncorr:0.358211817545	strandbias-pvalue-uncorr-phred:4	type:low-freq-var
05K4622 5374 T>C 0.00579772 basecount-A:104	basecount-C:982	basecount-G:325	basecount-T:167966	coverage:168831	pvalue:1.77883515429e-09	pvalue-phred:87	strandbias-pvalue-corr:4.23279130467	strandbias-pvalue-uncorr:0.184034404551	strandbias-pvalue-uncorr-phred:7	type:low-freq-var
05K4622 5713 A>T 0.101241 basecount-A:128215	basecount-C:67	basecount-G:85	basecount-T:14460	coverage:141291	pvalue:0.0	pvalue-phred:9223372036854775807	strandbias-pvalue-corr:0.970773502455	strandbias-pvalue-uncorr:0.0323591167485	strandbias-pvalue-uncorr-phred:15	type:low-freq-var
05K4622 6782 T>C 0.00278957 basecount-A:30	basecount-C:201	basecount-G:45	basecount-T:71778	coverage:71969	pvalue:1.22105392272e-09	pvalue-phred:89	strandbias-pvalue-corr:0.740829080058	strandbias-pvalue-uncorr:0.740829080058	strandbias-pvalue-uncorr-phred:1	type:low-freq-var
05K4622 7641 C>T 0.00326462 basecount-A:96	basecount-C:73752	basecount-G:38	basecount-T:242	coverage:73994	pvalue:4.94446156734e-07	pvalue-phred:63	strandbias-pvalue-corr:5.73977435672	strandbias-pvalue-uncorr:0.302093387196	strandbias-pvalue-uncorr-phred:5	type:low-freq-var
05K4622 8749 T>G 0.00173566 basecount-A:52	basecount-C:112	basecount-G:272	basecount-T:156277	coverage:156563	pvalue:2.73561416779e-19	pvalue-phred:186	strandbias-pvalue-corr:0.866628801444	strandbias-pvalue-uncorr:0.866628801444	strandbias-pvalue-uncorr-phred:1	type:low-freq-var
05K4622 8797 C>T 0.00215054 basecount-A:35	basecount-C:74635	basecount-G:34	basecount-T:161	coverage:74785	pvalue:8.35848099065e-13	pvalue-phred:121	strandbias-pvalue-corr:5.93817308325	strandbias-pvalue-uncorr:0.424155220232	strandbias-pvalue-uncorr-phred:4	type:low-freq-var
05K4622 8838 A>G 0.00403965 basecount-A:58638	basecount-C:21	basecount-G:238	basecount-T:19	coverage:58850	pvalue:6.25570439688e-73	pvalue-phred:722	strandbias-pvalue-corr:6.29844050035	strandbias-pvalue-uncorr:0.419896033357	strandbias-pvalue-uncorr-phred:4	type:low-freq-var
05K4622 9071 A>G 0.00222675 basecount-A:78797	basecount-C:36	basecount-G:176	basecount-T:30	coverage:78952	pvalue:8.82327298297e-34	pvalue-phred:331	strandbias-pvalue-corr:6.01681900724	strandbias-pvalue-uncorr:0.501401583937	strandbias-pvalue-uncorr-phred:3	type:low-freq-var
05K4622 9266 A>G 0.00421267 basecount-A:89058	basecount-C:32	basecount-G:377	basecount-T:25	coverage:89394	pvalue:2.23689212079e-121	pvalue-phred:1207	strandbias-pvalue-corr:5.53637027981	strandbias-pvalue-uncorr:0.263636679991	strandbias-pvalue-uncorr-phred:6	type:low-freq-var
05K4622 9721 C>T 0.0654651 basecount-A:146	basecount-C:71714	basecount-G:59	basecount-T:5038	coverage:76485	pvalue:0.0	pvalue-phred:9223372036854775807	strandbias-pvalue-corr:0.832520237255	strandbias-pvalue-uncorr:0.832520237255	strandbias-pvalue-uncorr-phred:1	type:low-freq-var
05K4622 9991 A>G 0.00176991 basecount-A:110433	basecount-C:68	basecount-G:196	basecount-T:43	coverage:110620	pvalue:3.67096119655e-08	pvalue-phred:74	strandbias-pvalue-corr:2.89023699569	strandbias-pvalue-uncorr:0.120426541487	strandbias-pvalue-uncorr-phred:9	type:low-freq-var
05K4622 10255 C>A 0.0051658 basecount-A:494	basecount-C:95049	basecount-G:40	basecount-T:46	coverage:95525	pvalue:1.65291018367e-200	pvalue-phred:1998	strandbias-pvalue-corr:0.849248257248	strandbias-pvalue-uncorr:0.849248257248	strandbias-pvalue-uncorr-phred:1	type:low-freq-var
05K4622 10454 G>A 0.0125501 basecount-A:2770	basecount-C:58	basecount-G:217820	basecount-T:68	coverage:220506	pvalue:0.0	pvalue-phred:9223372036854775807	strandbias-pvalue-corr:5.60323443484	strandbias-pvalue-uncorr:0.431018033449	strandbias-pvalue-uncorr-phred:4	type:low-freq-var
