# Supplementary material for: Analysis of Dengue Virus Genetic Diversity during Human and Mosquito Infection Reveals Genetic Constraints
Source: PLoS Negl Trop Dis. 2015 Sep 1;9(9):e0004044. doi: 10.1371/journal.pntd.0004044 (PMC4556638; doi:10.1371/journal.pntd.0004044)
Supplement: S6 File — The LoFreq output.snp files for each sample in our data set are in the folder “SNP Files”. The read coverage graphs for each sample are in the folder “Coverage Plots”. (ZIP) [file pntd.0004044.s006.zip › S6_File/SNP Files/05K4622DK2-Serum-TAGCTT_read1_bwa-uniq-dups-marked_lofreq-final.snp]

05K4622 1757 A>C 0.0215474 basecount-A:83690	basecount-C:1845	basecount-G:43	basecount-T:47	coverage:85418	pvalue:0.0	pvalue-phred:9223372036854775807	strandbias-pvalue-corr:0.957902163641	strandbias-pvalue-uncorr:0.957902163641	strandbias-pvalue-uncorr-phred:0	type:low-freq-var
05K4622 2530 C>T 0.00308247 basecount-A:51	basecount-C:103382	basecount-G:60	basecount-T:320	coverage:103678	pvalue:1.2945163805e-10	pvalue-phred:99	strandbias-pvalue-corr:2.95975559007	strandbias-pvalue-uncorr:0.269068690006	strandbias-pvalue-uncorr-phred:6	type:low-freq-var
05K4622 2899 T>C 0.00291353 basecount-A:55	basecount-C:332	basecount-G:65	basecount-T:113499	coverage:113785	pvalue:5.10218589316e-29	pvalue-phred:283	strandbias-pvalue-corr:0.697112416821	strandbias-pvalue-uncorr:0.0435695260513	strandbias-pvalue-uncorr-phred:14	type:low-freq-var
05K4622 3004 C>T 0.00472756 basecount-A:63	basecount-C:119671	basecount-G:55	basecount-T:569	coverage:120195	pvalue:5.81770382283e-111	pvalue-phred:1102	strandbias-pvalue-corr:3.4899386977	strandbias-pvalue-uncorr:0.387770966411	strandbias-pvalue-uncorr-phred:4	type:low-freq-var
05K4622 3094 G>A 0.00209471 basecount-A:260	basecount-C:63	basecount-G:123716	basecount-T:83	coverage:123961	pvalue:3.16471091533e-14	pvalue-phred:135	strandbias-pvalue-corr:1.0	strandbias-pvalue-uncorr:1.0	strandbias-pvalue-uncorr-phred:0	type:low-freq-var
05K4622 3379 T>C 0.00302321 basecount-A:54	basecount-C:363	basecount-G:62	basecount-T:119592	coverage:119920	pvalue:5.92401349836e-44	pvalue-phred:432	strandbias-pvalue-corr:0.803696869478	strandbias-pvalue-uncorr:0.0574069192484	strandbias-pvalue-uncorr-phred:12	type:low-freq-var
05K4622 3402 G>A 0.00516506 basecount-A:603	basecount-C:61	basecount-G:116011	basecount-T:71	coverage:116600	pvalue:1.49405758172e-218	pvalue-phred:2178	strandbias-pvalue-corr:0.966093398449	strandbias-pvalue-uncorr:0.966093398449	strandbias-pvalue-uncorr-phred:0	type:low-freq-var
05K4622 3739 C>T 0.0026744 basecount-A:75	basecount-C:111000	basecount-G:54	basecount-T:298	coverage:111289	pvalue:3.29325870503e-24	pvalue-phred:235	strandbias-pvalue-corr:0.831322922529	strandbias-pvalue-uncorr:0.0554215281686	strandbias-pvalue-uncorr-phred:13	type:low-freq-var
05K4622 3809 A>G 0.00315637 basecount-A:101590	basecount-C:49	basecount-G:322	basecount-T:55	coverage:101840	pvalue:9.47089512386e-09	pvalue-phred:80	strandbias-pvalue-corr:3.56402914204	strandbias-pvalue-uncorr:0.356402914204	strandbias-pvalue-uncorr-phred:4	type:low-freq-var
05K4622 3843 T>A 0.0581394 basecount-A:5864	basecount-C:54	basecount-G:52	basecount-T:94891	coverage:100487	pvalue:0.0	pvalue-phred:9223372036854775807	strandbias-pvalue-corr:1.40282752843	strandbias-pvalue-uncorr:0.107909809879	strandbias-pvalue-uncorr-phred:10	type:low-freq-var
05K4622 3846 G>T 0.00283075 basecount-A:38	basecount-C:60	basecount-G:100297	basecount-T:285	coverage:100546	pvalue:4.07984582556e-19	pvalue-phred:184	strandbias-pvalue-corr:3.02162409391	strandbias-pvalue-uncorr:0.251802007826	strandbias-pvalue-uncorr-phred:6	type:low-freq-var
05K4622 6187 C>T 0.00263052 basecount-A:34	basecount-C:74253	basecount-G:27	basecount-T:196	coverage:74436	pvalue:2.1035353137e-25	pvalue-phred:247	strandbias-pvalue-corr:0.470254535081	strandbias-pvalue-uncorr:0.470254535081	strandbias-pvalue-uncorr-phred:3	type:low-freq-var
05K4622 6613 G>A 0.0166828 basecount-A:2952	basecount-C:164	basecount-G:173618	basecount-T:215	coverage:176503	pvalue:0.0	pvalue-phred:9223372036854775807	strandbias-pvalue-corr:0.695395511064	strandbias-pvalue-uncorr:0.0409056182979	strandbias-pvalue-uncorr-phred:14	type:low-freq-var
05K4622 6862 C>T 0.0981831 basecount-A:93	basecount-C:120743	basecount-G:76	basecount-T:13164	coverage:133291	pvalue:0.0	pvalue-phred:9223372036854775807	strandbias-pvalue-corr:0.361811984432	strandbias-pvalue-uncorr:0.0201006658018	strandbias-pvalue-uncorr-phred:17	type:low-freq-var
05K4622 8797 C>T 0.00310207 basecount-A:27	basecount-C:46552	basecount-G:19	basecount-T:145	coverage:46693	pvalue:1.90177570926e-30	pvalue-phred:297	strandbias-pvalue-corr:0.520730964593	strandbias-pvalue-uncorr:0.520730964593	strandbias-pvalue-uncorr-phred:3	type:low-freq-var
05K4622 9071 A>G 0.00288107 basecount-A:55337	basecount-C:21	basecount-G:160	basecount-T:17	coverage:55491	pvalue:1.60385219468e-46	pvalue-phred:458	strandbias-pvalue-corr:0.614425508942	strandbias-pvalue-uncorr:0.614425508942	strandbias-pvalue-uncorr-phred:2	type:low-freq-var
